# Supplementary material for: Synteny analysis in Rosids with a walnut physical map reveals slow genome evolution in long-lived woody perennials
Source: BMC Genomics. 2015 Sep 17;16(1):707. doi: 10.1186/s12864-015-1906-5 (PMC4574618; doi:10.1186/s12864-015-1906-5)
Supplement: Additional file 1: Table S1. — Excel spreadsheet listing 1,525 SNP markers and their locations on the genetic maps of the 16 walnut chromosomes. (XLSX 106 kb) [file 12864_2015_1906_MOESM1_ESM.xlsx]

## Sheet: Sheet1
group WLG1
JM033M01r	1			0
JH012L23r	1			2.442
JH044L16r	1			2.469
JH020H04r	1			2.95
JH027M11r	1			5.038
JH034N03r	1			5.155
JH057P22r	1			5.98
JH015G13r	1			6.667
JH020A13r	1			7.463
JM045B02r	1			7.665
JM063M01r	1			8.148
JH007K17r	1			8.817
JH010P04r	1			9.839
JM085N13r	1			10.352
JH061B20r	1			10.859
JM002D22r	1			11.101
JM066K22r	1			11.135
JH017C15r	1			12.141
JH031K16r	1			12.319
JH001B22r	1			12.423
JM028N10r	1			12.508
JM006J12r	1			12.571
JM059I21r	1			12.742
JH017C09r	1			20.956
JH067H20r	1			21.05
JM002E16r	1			21.377
JM067M09r	1			26.311
JH015D15r	1			26.452
JM006J08r	1			26.709
JM039M20r	1			26.782
JH056M03r	1			26.881
JH003I16r	1			27.124
JH032K08r	1			27.302
JM046E10r	1			31.265
JM003N13r	1			31.903
JH063I20r	1			32.028
JH003J11r	1			32.105
JM062P05r	1			32.14
JM052E17r	1			35.891
JM031P19r	1			38.088
JH051D22r	1			38.183
JH054L06r	1			38.514
JH066A04r	1			40.277
JH019D09r	1			40.433
JH039H19r	1			40.921
JH061M20r	1			41.179
JH036D06r	1			42.288
JH009L17r	1			42.315
JH027M12r	1			44.843
JH032B17r	1			45.059
JM055J19r	1			45.245
JM064C23r	1			45.394
JM032H17r	1			46.204
JM053H16r	1			46.248
JM011P19r	1			46.502
JM054N24r	1			46.97
JH015K22r	1			47.157
JH067C21r	1			47.471
JM033B05r	1			47.689
JM030E23r	1			48.006
JH076B11r	1			48.926
JM012H02r	1			49.158
JM020D15r	1			49.371
JH063A22r	1			49.412
JH046F11r	1			49.915
JM005I21r	1			50.061
JM057I24r	1			50.165
JH041A04r	1			50.203
JM060M20r	1			50.784
JM067F04r	1			50.813
JM066G06r	1			50.992
JH070C11r	1			51.047
JM079A21r	1			51.049
JH046C09r	1			51.144
JH051B18r	1			51.147
JH058O03r	1			51.171
JH023D13r	1			51.289
JH036A03r	1			51.312
JH027O22r	1			51.382
JH055I08r	1			51.408
JM013N09r	1			51.498
JH035H14r	1			51.513
JH041C02r	1			51.537
JM014L11r	1			51.584
JH058A24r	1			51.638
JM054I02r	1			51.682
JH047C23r	1			51.737
JH051F07r	1			51.738
JH042C06r	1			51.799
JH076P06r	1			52.964
JH025B24r	1			53.865
JM079H16r	1			54.059
JH024I06r	1			54.125
JM078J21r	1			54.153
JM019L05r	1			54.182
JH036G05r	1			54.245
JM018M05r	1			54.402
JH057G01r	1			54.537
JH012M08r	1			55.207
JH030F05r	1			55.896
JH046C17r	1			56.282
JH050E23r	1			56.644
JH029C05r	1			57.036
JH033F12r	1			57.075
JM085J08r	1			57.181
JM058O02r	1			63.876
JH016K10r	1			64.038
JH067A24r	1			64.537
JH021B07r	1			64.564
JM079F01r	1			66.443
JM017C09r	1			67.242
JH027F08r	1			67.301
JH029G22r	1			67.487
JM060B12r	1			71.273
JM053L14r	1			72.302
JH038C14r	1			73.081
JH037D06r	1			73.655
JH023O11r	1			78.884
JM055C04r	1			78.942
JM040A18r	1			79.324
JH038I22r	1			79.82
JH076H10r	1			79.875
group WLG2	2
JM060K22r	2			0
JH004L18r	2			1.865
JH069A15r	2			1.901
JM020D21r	2			1.952
JH002H23r	2			2.159
JH030L18r	2			3.447
JM010H19r	2			3.753
JH073A21r	2			3.808
JM054I06r	2			5.008
JH066A16r	2			5.599
JH004C05r	2			6.855
JM055I03r	2			7.146
JM017N20r	2			9.488
JM032B12r	2			15.894
JM055G04r	2			18.795
JM017P10r	2			20.116
JM030M06r	2			20.31
JH022L02r	2			20.564
JH056G14r	2			20.732
JH012J17r	2			20.898
JH045L03r	2			20.911
JH075E18r	2			21.124
JH026C21r	2			23.29
JH031B07r	2			23.347
JM026B20r	2			23.453
JH059C14r	2			24.617
JM006B12r	2			24.8
JH063H04r	2			24.879
JH051E24r	2			25.066
JM061O11r	2			25.373
JM064D12r	2			25.443
JM006E18r	2			25.611
JH024M03r	2			25.631
JM056G02r	2			25.643
JH036C01r	2			25.692
JM006P17r	2			25.967
JH027P16r	2			29.322
JM063M04r	2			29.539
JM056D01r	2			29.561
JH004B10r	2			29.857
JM016O05r	2			30.751
JH067A21r	2			31.171
JH038N15r	2			31.232
JH078D01r	2			31.316
JM020K08r	2			31.536
JM056P03r	2			31.583
JH050F03r	2			31.737
JH058C06r	2			31.86
JH005G11r	2			32.28
JH005J18r	2			32.343
JH046G01r	2			32.525
JM085O12r	2			32.756
JH010F06r	2			33.097
JM043F14r	2			33.747
JH075D23r	2			33.776
JH051J16r	2			34.154
JH010K20r	2			34.354
JM052A22r	2			34.514
JM017B20r	2			34.589
JM065K11r	2			36.351
JM016G02r	2			37.283
JH057O10r	2			38.212
JM003D24r	2			38.987
JM008E19r	2			39.072
JM042M05r	2			39.175
JM031K08r	2			39.215
JH075J20r	2			39.266
JM009H22r	2			39.519
JH050K06r	2			39.533
JH013F15r	2			40.359
JH072O03r	2			41.263
JH027J15r	2			41.888
JH012D15r	2			43.188
JM039K04r	2			43.497
JH055A08r	2			44.086
JH013G15r	2			44.319
JM027N22r	2			44.427
JM070B07r	2			45.289
JH012C24r	2			45.869
JM010A12r	2			45.935
JM005O05r	2			46.402
JH004B15r	2			46.841
JM004B13r	2			47.001
JH032H13r	2			47.192
JM067B05r	2			47.953
JH075D01r	2			53.163
JH001B11r	2			66.88
JM022G01r	2			67.077
JH044I21r	2			67.241
JM005P17r	2			68.71
JH037B08r	2			69.896
JH059C02r	2			70.452
group WLG3	3
JH059J05r	3			0
JH038F15r	3			0.574
JH063E07r	3			0.607
JM020H20r	3			1.203
JM018L24r	3			1.435
JH077G07r	3			1.736
JM006J15r	3			2.212
JH061A15r	3			2.502
JH044H08r	3			2.621
JH003D16r	3			2.923
JM019N07r	3			4.604
JH050H17r	3			4.701
JH029C21r	3			5.135
JH015I07r	3			5.521
JH061D10r	3			5.778
JH030B11r	3			6.031
JH066A19r	3			6.827
JH054M19r	3			10.266
JM029K20r	3			10.988
JH077P11r	3			11.507
JM053K21r	3			13.453
JH009H03r	3			15.375
JM043L12r	3			15.377
JH026F10r	3			15.642
JH038J20r	3			15.691
JM016D06r	3			16.304
JH043D09r	3			16.921
JH055D06r	3			17.067
JH063K17r	3			17.07
JH056A21r	3			17.329
JM071M23r	3			18.395
JH040M22r	3			19.132
JH035P22r	3			19.398
JH055C22r	3			19.425
JM004P12r	3			19.91
JM014J05r	3			20.157
JM058E01r	3			22.09
JM030E20r	3			23.877
JH039H07r	3			24.057
JM053E21r	3			25.529
JH010H10r	3			27.703
JH073O20r	3			28.579
JH017M08r	3			28.868
JH034L23r	3			28.943
JH066F10r	3			29.111
JM059M01r	3			30.083
JM022H14r	3			30.193
JH070A14r	3			31.093
JM055I07r	3			31.127
JM017M09r	3			32.07
JH013J12r	3			32.077
JM002N05r	3			32.88
JM029C19r	3			33.142
JH020B18r	3			34.427
JM066H17r	3			34.878
JM071I12r	3			34.954
JH031D06r	3			35.158
JH011L19r	3			35.769
JM004C09r	3			36.674
JM010E15r	3			37.022
JH036B16r	3			38.25
JH030P06r	3			41.386
JH033A05r	3			41.459
JM057C17r	3			42.451
JH062B13r	3			42.704
JH063L23r	3			42.771
JM043J19r	3			42.797
JM043G19r	3			42.844
JH054N19r	3			44.563
JH039N04r	3			44.854
JM006C20r	3			44.95
JM008I16r	3			45.07
JH076M20r	3			45.103
JH011K05r	3			45.137
JH070A22r	3			45.235
JM006M14r	3			45.299
JM059K15r	3			45.526
JM043O06r	3			45.626
JH009A12r	3			45.706
JH039G16r	3			45.897
JH050E03r	3			46.925
JM008G16r	3			47.327
JH027O08r	3			48.415
JM009P10r	3			48.685
JM004K13r	3			48.752
JM027C14r	3			48.818
JH014N08r	3			49.013
JM004P21r	3			49.122
JM032C11r	3			49.245
JH020H19r	3			49.246
JM065F20r	3			49.268
JM029D02r	3			49.362
JH067O05r	3			49.385
JH009F16r	3			49.436
JH059A08r	3			49.634
JM073N01r	3			49.634
JH009P12r	3			49.659
JM053B24r	3			50.137
JH058O21r	3			50.165
JM011D08r	3			50.236
JH036G21r	3			50.262
JH017D04r	3			50.474
JH012G17r	3			52.116
JM027C20r	3			52.66
JM012C07r	3			52.889
JM017K06r	3			52.927
JM042K01r	3			54.678
JH062I17r	3			55.794
JH067C14r	3			56.837
JH060G11r	3			57.853
JM058I24r	3			57.999
JH059N19r	3			58.423
JM017J16r	3			59.444
JM020C18r	3			59.917
JM011F04r	3			59.945
JH024O09r	3			59.959
JH056B13r	3			60.037
JM034O03r	3			60.047
JM043M18r	3			60.299
JH039E21r	3			60.87
JH008F21r	3			61.031
JH072P16r	3			61.249
JH076M06r	3			61.619
JM052K18r	3			61.691
JM054C18r	3			61.772
JH005N20r	3			61.938
JM005F09r	3			62.037
JH014J02r	3			62.45
JM058A19r	3			63.19
JM019I21r	3			63.341
JH010B07r	3			63.463
JH029F20r	3			63.475
JH045J12r	3			63.504
JH002N04r	3			63.544
JM053L15r	3			63.544
JM023G06r	3			63.625
JM031O09r	3			63.798
JM055O02r	3			63.865
JH038B02r	3			64.345
group WLG4	4
JH059F12r	4			0
JH072E17r	4			0.474
JH055C01r	4			0.774
JM070F21r	4			1.86
JM031J02r	4			2.982
JM045G08r	4			3.253
JM006O09r	4			4.964
JM001H16r	4			6.173
JH074C14r	4			8.077
JM021E21r	4			9.262
JH066F11r	4			9.504
JH066K12r	4			9.696
JH020C08r	4			10.212
JM005I24r	4			10.988
JH023F06r	4			11.597
JH012M19r	4			11.985
JH056D05r	4			12.737
JH006K07r	4			13.746
JH068G08r	4			15.166
JM028J02r	4			17.982
JM038I21r	4			18.173
JH034E24r	4			18.595
JH062H18r	4			18.791
JM040K15r	4			18.959
JH023C09r	4			19.136
JH047C04r	4			20.436
JH013F01r	4			22.363
JH025N20r	4			24.275
JM057L24r	4			24.312
JH071K06r	4			24.379
JM085I12r	4			24.716
JH050F14r	4			25.067
JH047F07r	4			26.387
JH036P11r	4			26.727
JH007F21r	4			26.949
JH007M01r	4			27.464
JM045N19r	4			29.687
JH056M01r	4			29.843
JH075P11r	4			31.311
JM017G20r	4			32.288
JH072I08r	4			32.523
JM028C01r	4			32.847
JH059N16r	4			32.853
JH055F20r	4			32.857
JH073L18r	4			33.108
JH023A04r	4			33.268
JM012K04r	4			33.273
JM009E06r	4			33.736
JH058A19r	4			34.251
JH028M08r	4			34.727
JM051I09r	4			36.286
JH031J12r	4			38.016
JM032B14r	4			38.276
JM027B15r	4			39.081
JH037G08r	4			39.136
JH071K13r	4			39.149
JH017M16r	4			39.223
JH075D13r	4			39.274
JH015K17r	4			39.736
JH031H24r	4			40.083
JM022L04r	4			40.719
JM014B19r	4			41.089
JH064I20r	4			41.234
JH073B24r	4			41.364
JH026E05r	4			41.416
JH014N10r	4			41.574
JM009B10r	4			41.671
JH034J03r	4			41.814
JM071A12r	4			41.852
JH025I17r	4			41.986
JM005D14r	4			42.014
JH023I16r	4			42.069
JH019A22r	4			42.142
JH056A15r	4			42.181
JM004A19r	4			42.332
JM017M19r	4			42.439
JH012K19r	4			42.515
JH027G10r	4			42.7
JM079N07r	4			43.519
JH062K13r	4			43.52
JM016B14r	4			43.532
JM031L16r	4			43.554
JM011N13r	4			43.828
JM042G17r	4			44.247
JM032H11r	4			44.325
JM008N18r	4			44.564
JH024M13r	4			44.58
JM005H16r	4			44.67
JM004D03r	4			44.702
JH017A04r	4			44.782
JM017P07r	4			44.861
JH012C14r	4			45.392
JM031L09r	4			45.836
JM008E21r	4			45.894
JM029H05r	4			45.99
JH021C22r	4			46.333
JH068K15r	4			46.407
JM017O13r	4			46.434
JM066J12r	4			46.469
JM021I06r	4			46.555
JM033J21r	4			46.679
JM023B02r	4			46.76
JH073M17r	4			47.926
JH027G16r	4			48.297
JH047M09r	4			48.578
JH041N08r	4			48.848
JH072K21r	4			48.963
JH072L24r	4			49.098
JH036N16r	4			49.584
JH067D13r	4			50.459
JM056G19r	4			51.185
JM023P17r	4			53.692
group WLG5	5
JM030B09r	5			0
JM034K20r	5			1.341
JM021E19r	5			1.543
JH020L20r	5			1.683
JM055E10r	5			1.777
JH023L06r	5			2.365
JH020O16r	5			5.051
JM060H08r	5			7.974
JM063P07r	5			8.634
JM043N22r	5			8.788
JH042M05r	5			10.479
JM042H06r	5			11.541
JH030N08r	5			14.909
JH029F02r	5			15.139
JH026I17r	5			15.245
JH063F07r	5			15.862
JH022B20r	5			17.041
JH020M03r	5			17.835
JH011G21r	5			18.31
JM073A03r	5			18.352
JM047L05r	5			18.621
JH022A04r	5			18.987
JM016N01r	5			28.112
JM022J07r	5			28.972
JH002B03r	5			29.299
JM032F13r	5			29.352
JH021M22r	5			29.524
JH019G19r	5			29.57
JH021J22r	5			29.574
JH055D04r	5			29.859
JM023L17r	5			29.974
JH043O11r	5			30.103
JM065D05r	5			30.757
JH031J23r	5			30.764
JM052A07r	5			30.862
JM033D19r	5			30.98
JM027C24r	5			31.069
JM017B14r	5			31.158
JH017A13r	5			34.995
JM029I02r	5			35.502
JH071E13r	5			38.579
JM058C12r	5			38.953
JH033J18r	5			39.269
JH010G04r	5			39.889
JM023J07r	5			40.442
JH055H10r	5			40.768
JH050H24r	5			40.894
JH037F09r	5			45.722
group WLG6	6
JM054M22r	6			0
JH076L12r	6			0.104
JM043C17r	6			0.178
JH025K17r	6			0.225
JH010B06r	6			0.517
JM022K17r	6			0.593
JM008P16r	6			0.775
JM011N14r	6			1.572
JH078H18r	6			1.752
JM004H20r	6			2.44
JH046A13r	6			2.777
JH078K14r	6			3.792
JH005H18r	6			4.327
JH005H18r	6			4.824
JH030P03r	6			6.023
JH072A23r	6			7.734
JM027F21r	6			8.08
JH074F10r	6			8.748
JH029D22r	6			9.651
JH031D12r	6			9.933
JM028H13r	6			10.445
JH021N23r	6			10.701
JH058O09r	6			11.654
JH036D13r	6			14.041
JH046C03r	6			14.241
JH063O03r	6			15.049
JM055L21r	6			15.572
JM067K05r	6			16.375
JM004H03r	6			16.984
JM004J11r	6			17.537
JM019L15r	6			17.705
JH036G20r	6			17.789
JM008J15r	6			18.059
JH045F10r	6			18.159
JH044J16r	6			18.344
JH026G01r	6			18.903
JM078K08r	6			20.275
JH028C02r	6			20.52
JM066H05r	6			21.521
JH075F07r	6			22.512
JM030J23r	6			23.064
JH054G02r	6			28.195
JM039C22r	6			28.608
JH039H14r	6			28.722
JM052O19r	6			29.219
JH038C20r	6			33.027
JM028B24r	6			33.372
JH003H18r	6			33.492
JH042A12r	6			33.541
JM064H24r	6			33.956
JM040G20r	6			34.031
JM047G10r	6			34.154
JH043F03r	6			34.194
JH011K11r	6			34.249
JM058C14r	6			34.267
JH001M05r	6			34.285
JH072E10r	6			34.513
JM017N11r	6			34.658
JM062J03r	6			34.9
JM085I22r	6			35.065
JH032N14r	6			35.225
JH056H11r	6			35.292
JH020E18r	6			35.393
JH073A15r	6			35.503
JM020B11r	6			35.763
JH016D18r	6			36.291
JH026J10r	6			36.319
JM076A18r	6			36.413
JM066C03r	6			36.543
JM055D18r	6			36.879
JH046B10r	6			37.366
JH046C11r	6			37.591
JM008F06r	6			37.596
JM047A14r	6			37.745
JH042P17r	6			37.875
JH076C11r	6			38.041
JH035G04r	6			38.155
JH005D12r	6			38.156
JM057H16r	6			38.46
JH013L24r	6			39.485
JM010M03r	6			39.57
JM020H11r	6			39.687
JH050L13r	6			39.735
JH019C19r	6			39.807
JM038D07r	6			39.82
JH056D11r	6			40.04
JH013D14r	6			40.857
JM078H20r	6			40.958
JM012G24r	6			41.282
JH021D14r	6			41.51
JH068K18r	6			43.696
JH036K06r	6			44.049
JH019O11r	6			44.062
JM001E17r	6			44.138
JH042N22r	6			44.467
JH039K18r	6			45.59
JH055H05r	6			46.096
JM023M12r	6			47.433
JH023G20r	6			47.939
JH009E14r	6			48.733
JM016A21r	6			48.769
JH004B03r	6			51.814
JM042I02r	6			52.081
JM067L06r	6			52.275
JH071O01r	6			52.465
JH077A08r	6			52.56
JH043H24r	6			53.244
JH041L24r	6			53.731
JH072F22r	6			53.731
JH044J23r	6			53.987
JH068C12r	6			56.911
JM028N17r	6			57.057
JH073A10r	6			58.272
JM054E05r	6			59.366
JM053A13r	6			59.687
JH071M22r	6			60.16
group WLG7	7
JH019J04r	7			0
JM071G11r	7			0.668
JH006P13r	7			2.086
JH046K01r	7			2.41
JH033B15r	7			2.639
JM042I11r	7			2.844
JH047A08r	7			3.155
JH077C01r	7			4.679
JM067P15r	7			5.783
JH057C20r	7			6.508
JH077N04r	7			6.553
JH002O20r	7			8.842
JH029O04r	7			10.387
JH032O08r	7			12.102
JH040L12r	7			12.279
JM008D13r	7			12.839
JM060N05r	7			12.893
JM085P05r	7			12.996
JH017M23r	7			13.209
JH004F12r	7			13.359
JH061B05r	7			14.363
JM019G20r	7			15.52
JH039K05r	7			15.797
JH067E18r	7			15.805
JH026J01r	7			17.035
JM019D02r	7			17.326
JM002J05r	7			17.369
JH003F06r	7			17.395
JM062F08r	7			18.425
JH044F02r	7			18.592
JH063H13r	7			22.511
JM019K04r	7			22.774
JH036F16r	7			22.897
JH008L14r	7			22.944
JM047L11r	7			25.249
JH022H18r	7			25.428
JH015P19r	7			25.518
JM008A15r	7			25.686
JH062D12r	7			25.981
JH015J11r	7			26.168
JH018E13r	7			26.26
JM054A19r	7			26.269
JH046A10r	7			26.375
JM064N17r	7			27.823
JH037M23r	7			28.35
JH047F09r	7			32.663
JM063G18r	7			33.342
JH030C22r	7			33.421
JM053E05r	7			33.776
JM054C12r	7			34.494
JM057G22r	7			34.672
JM005G01r	7			34.838
JM058E20r	7			35.048
JH074A18r	7			35.897
JH028I01r	7			35.898
JH041D22r	7			35.973
JH062A07r	7			36.894
JH051J03r	7			37.178
JM071O07r	7			38.106
JM057H17r	7			39.109
JM052K09r	7			40.074
JM040G07r	7			40.111
JH016P21r	7			40.324
JH007I06r	7			40.576
JH068O13r	7			42.985
JH019G04r	7			43.319
JH013E18r	7			43.351
JM057G08r	7			43.521
JM016C04r	7			44.317
JM061P01r	7			44.522
JM022L18r	7			44.56
JM079N17r	7			47.892
JM031D19r	7			49.939
JM073H10r	7			50.082
JM023E22r	7			50.119
JH004B06r	7			50.278
JM027E08r	7			50.444
JM051K16r	7			52.538
JH067K19r	7			52.93
JM001K19r	7			53.437
JH057P15r	7			54.518
JM014F15r	7			55.095
JH058L21r	7			57.348
JH066K11r	7			63.361
JM016H16r	7			63.394
JH010E12r	7			64.118
JH017G03r	7			64.799
JH011E17r	7			65.146
JH076C06r	7			72.162
JH013F22r	7			72.878
JM054M04r	7			73.614
JM062L18r	7			74.873
JM033H07r	7			75.025
JH055A20r	7			76.733
JH054O10r	7			76.844
JM058A16r	7			78.642
JM029J05r	7			79.438
JM016E19r	7			79.757
JM061F05r	7			81.008
JM053E11r	7			81.304
JH033H18r	7			81.438
JH064K07r	7			81.57
JM043B20r	7			82.279
JH044H04r	7			82.302
JM027K24r	7			84.056
JH008F22r	7			84.081
JM067L02r	7			84.14
JH012B20r	7			84.785
JH047H18r	7			85.032
JM062E13r	7			85.147
JM020K03r	7			85.352
JM016C24r	7			85.422
JH036F23r	7			85.514
JH013C18r	7			86.178
JH060G13r	7			86.188
JM002F07r	7			86.554
JH061P09r	7			86.658
JM054G24r	7			86.794
JH033K10r	7			87.864
JM045M16r	7			88.527
JH076P09r	7			88.629
JM043F02r	7			89.75
JM053G13r	7			91.123
JM023G02r	7			92.378
JH012A02r	7			92.565
JM064E17r	7			92.655
JM038B19r	7			93.055
JH027D07r	7			93.18
JH076F12r	7			96.918
JH016C23r	7			97.33
group WLG8	8
JM052I04r	8			0
JM020E07r	8			0.388
JM051G21r	8			0.911
JH076O20r	8			1.31
JH002F06r	8			2.839
JH056C02r	8			3.181
JH011E07r	8			3.496
JH051M04r	8			4.558
JH042P21r	8			4.815
JH021M13r	8			7.064
JM055H12r	8			7.572
JH046M08r	8			8.005
JH034J11r	8			8.209
JH039M23r	8			8.773
JM008F01r	8			11.838
JM062M24r	8			11.887
JH069O02r	8			11.942
JM061I03r	8			12.955
JH058C12r	8			13.061
JH036M03r	8			16.16
JM046O01r	8			17.503
JH019I16r	8			22.594
JH032G06r	8			23.499
JH056N22r	8			24.749
JM022C06r	8			26.166
JH045M15r	8			27.249
JH005G23r	8			27.595
JH072G02r	8			27.768
JH025N21r	8			30.116
JM033L18r	8			30.344
JM059C16r	8			30.66
JM070N05r	8			31.38
JM059L23r	8			31.931
JM032H13r	8			32.216
JH033C13r	8			36.639
JM029N07r	8			37.707
JH046M07r	8			41.302
JH035J05r	8			45.38
JH025L04r	8			46.739
JM073O14r	8			54.056
JM079K15r	8			55.466
JH011O21r	8			55.732
JH011F14r	8			55.844
JM079C09r	8			56.14
JH021C20r	8			56.265
JH020F05r	8			56.679
JM027L02r	8			56.723
JH010O17r	8			56.768
JH037H16r	8			57.95
JH033C16r	8			58.429
JH058H03r	8			58.519
JM065A07r	8			58.848
JM016I06r	8			58.927
JM012J17r	8			59.164
JM034M21r	8			59.305
JM020M08r	8			59.392
JM006N08r	8			59.823
JM043B19r	8			60.234
JM001N11r	8			61.287
JH007F13r	8			61.57
JM028G18r	8			61.888
JH074B13r	8			64.017
JH068M24r	8			64.604
JH015B05r	8			67.969
JH039P12r	8			68.47
JM066H06r	8			69.277
JM053J21r	8			70.106
JH062K07r	8			71.19
JM018K22r	8			71.914
JH030K08r	8			74.757
JH007K19r	8			75.114
JM002N17r	8			76.522
JH022I24r	8			86.275
JM023L12r	8			90.796
JM055A22r	8			91.763
JM012J07r	8			92.007
JH069C20r	8			92.087
JH023I03r	8			93.503
group WLG9	9
JH020N21r	9			0
JH020M20r	9			8.427
JH078C10r	9			9.435
JH059C12r	9			9.683
JM076B18r	9			9.809
JH056M10r	9			9.854
JH046F04r	9			9.935
JM027H16r	9			10.115
JH017M22r	9			10.153
JH062O20r	9			10.194
JM021E05r	9			10.452
JH020P21r	9			10.505
JH075J03r	9			10.509
JH003N03r	9			10.532
JH016H06r	9			10.542
JM063C08r	9			10.551
JH074N11r	9			10.642
JH056K24r	9			10.687
JH058O14r	9			10.718
JM033G04r	9			10.772
JM029P02r	9			10.834
JH075A12r	9			10.987
JH019O01r	9			11.033
JH069G16r	9			11.147
JH039M13r	9			11.626
JH035P07r	9			11.935
JM059O14r	9			14.605
JH043A11r	9			14.886
JM003G03r	9			14.939
JH039A16r	9			15.291
JM085N23r	9			16.636
JH066C22r	9			17.027
JM079J07r	9			17.115
JH026I09r	9			21.249
JH073L19r	9			31.559
JH035N23r	9			32.023
JH059F13r	9			36.569
JM055F11r	9			37.107
JH073L01r	9			41.309
JH012N06r	9			41.322
JM045D21r	9			42.576
JH019C07r	9			56.308
JH069C06r	9			56.402
JM053K03r	9			58.871
JH020D13r	9			59.025
JH066O09r	9			59.521
JH061N12r	9			60.229
JH058F16r	9			60.292
JM042E07r	9			60.986
JH039G17r	9			62.187
JH023E06r	9			62.254
JH066G05r	9			62.731
JM039M24r	9			63.23
JH004C14r	9			64.082
JM040C11r	9			68.832
JH022N21r	9			69.329
group WLG10	10
JM012D03r	10			0
JM063L02r	10			0.249
JH001B08r	10			0.487
JM056M11r	10			0.833
JM039E11r	10			0.839
JH043F07r	10			1.219
JH064J05r	10			2.169
JH073N03r	10			2.396
JH020F06r	10			3.147
JM059E15r	10			3.502
JM055F08r	10			5.556
JH026A03r	10			6.211
JH013M07r	10			6.751
JH031I06r	10			8.108
JM017M02r	10			8.584
JH007O07r	10			11.094
JH076K15r	10			11.379
JM047P20r	10			12.412
JM063E13r	10			12.746
JM070K06r	10			13.536
JM076D17r	10			14.038
JH062C11r	10			15.155
JM004L19r	10			15.83
JM046I24r	10			16.151
JH009J18r	10			17.082
JH031O02r	10			19.732
JM045D24r	10			20.183
JH070K09r	10			20.281
JH035I08r	10			21.741
JH024M16r	10			25.969
JM076D10r	10			28.363
JM021E09r	10			29.374
JM053K11r	10			29.416
JM017G18r	10			29.806
JH004A17r	10			30.475
JM061B24r	10			30.934
JH011B09r	10			31.353
JM022N23r	10			33.776
JM013H09r	10			33.996
JM006K19r	10			34.073
JH057O07r	10			34.13
JM071E11r	10			34.288
JM011N18r	10			38.755
JH051E20r	10			38.851
JM042E24r	10			39.085
JM040P06r	10			40.865
JH046O04r	10			41.329
JH001O04r	10			41.996
JM051I22r	10			42.275
JH001H10r	10			42.905
JM085E15r	10			43.838
JM027F14r	10			44.137
JM008K01r	10			44.433
JH011F16r	10			44.879
JM028G17r	10			45.394
JM076N09r	10			45.63
JM043G14r	10			45.872
JM055H19r	10			46.254
JM043C13r	10			46.374
JH073I10r	10			46.415
JM032C18r	10			46.496
JH017I23r	10			46.511
JM009K06r	10			46.807
JM047H04r	10			46.906
JH075E17r	10			47.053
JM017I05r	10			47.165
JM012A10r	10			47.204
JM030L06r	10			47.22
JH022M01r	10			47.279
JM022G20r	10			47.334
JH042E04r	10			47.47
JH046D15r	10			47.537
JH068C24r	10			47.658
JH007K09r	10			47.672
JH078H04r	10			47.679
JH047N07r	10			47.693
JM061H07r	10			47.803
JH059K07r	10			47.823
JM010I21r	10			47.823
JM047E05r	10			47.825
JM019A17r	10			47.858
JH062M23r	10			47.923
JM021L03r	10			48.01
JM021D22r	10			48.079
JH016I11r	10			48.119
JM009M18r	10			48.157
JM026D13r	10			48.282
JH013L03r	10			48.329
JH017O03r	10			48.411
JM023I17r	10			48.61
JM060O16r	10			49.231
JH007H16r	10			49.262
JM019M21r	10			49.592
JM056A03r	10			50.595
JM045J09r	10			50.796
JH015J19r	10			51.03
JM043P22r	10			51.311
JH013O05r	10			51.329
JH078P12r	10			51.35
JM039O19r	10			51.777
JH025A05r	10			51.983
JM043C12r	10			52.391
JM028G09r	10			52.53
JM060P17r	10			52.531
JM058P12r	10			53.34
JM056N18r	10			53.405
JM016G12r	10			54.452
JH040O05r	10			55.299
JM034O17r	10			55.755
JH005C08r	10			56.08
JM019M22r	10			56.253
JH001K04r	10			56.601
JM039A11r	10			57.09
JH037N06r	10			57.258
JM045K08r	10			57.376
JH021L23r	10			57.523
JM017H12r	10			57.919
JM040C14r	10			58.235
JH012H08r	10			58.715
JM056E18r	10			58.895
JM018L05r	10			58.919
JM057F20r	10			59.11
JH077G01r	10			59.432
JM073K21r	10			59.607
JH044G23r	10			59.704
JH066I08r	10			60.432
JH010M05r	10			60.742
JM042H22r	10			61.285
JM006P10r	10			61.349
JM021I09r	10			61.805
JM067P09r	10			61.885
JM039G03r	10			62.381
JH033L08r	10			62.76
JM061M02r	10			63.248
JH015H03r	10			63.512
group WLG11	11
JH019K16r	11			0
JH020F17r	11			0.061
JM017H16r	11			0.209
JM013K02r	11			0.794
JM034E22r	11			1.166
JH034H21r	11			1.524
JH021E17r	11			1.741
JH032A13r	11			2.377
JH044M21r	11			2.918
JM062N20r	11			3.145
JM001G04r	11			4.121
JH064F17r	11			4.23
JH044P12r	11			4.302
JM012H11r	11			6.104
JH056I07r	11			6.784
JM076G03r	11			6.805
JH071N07r	11			7.011
JM055D22r	11			8.369
JH071O19r	11			8.741
JM032E19r	11			8.942
JM062A10r	11			9.113
JH056M08r	11			9.214
JM028I17r	11			9.366
JH019H12r	11			9.515
JH072A05r	11			9.785
JH063D01r	11			10.714
JH003E14r	11			10.827
JM023E14r	11			11.256
JH037D21r	11			14.534
JM023I04r	11			14.771
JH001P10r	11			14.835
JH018B03r	11			14.84
JH067C01r	11			15.009
JH027P22r	11			15.146
JM043G23r	11			15.35
JH066G02r	11			15.365
JH024C11r	11			15.501
JM010K06r	11			15.633
JM005G08r	11			15.646
JH054M03r	11			15.763
JH064C15r	11			15.84
JM017E18r	11			16.073
JH064F01r	11			16.086
JH067E21r	11			16.223
JM010C04r	11			16.328
JH024H04r	11			17.056
JM027F17r	11			17.623
JM009B07r	11			17.684
JM079D23r	11			17.723
JH056F04r	11			17.769
JM018J06r	11			18.013
JM002N02r	11			18.633
JH066M23r	11			18.695
JM070A22r	11			18.926
JH073K04r	11			18.976
JM028F13r	11			19.979
JM057M17r	11			22.29
JM001H03r	11			22.428
JM056I12r	11			22.528
JH004C09r	11			23.661
JM042M10r	11			23.922
JM054G15r	11			24.428
JM018B12r	11			24.974
JH036K04r	11			26.563
JH031B22r	11			28.682
JM021L11r	11			29.736
JH007A13r	11			30.539
JM011E06r	11			30.566
JM016E07r	11			31.078
JH064A07r	11			31.81
JM046L18r	11			32.335
JH073D08r	11			35.597
JH003N19r	11			36.783
JM038C07r	11			37.297
JM016D08r	11			37.78
JM062K13r	11			38.013
JH021D24r	11			39.279
JH036I01r	11			40.322
JH068A10r	11			41.193
JH027G04r	11			42.462
JM022A10r	11			42.524
JM011B17r	11			43.372
JH075H22r	11			43.441
JH022A03r	11			43.457
JH074C13r	11			43.512
JH020M17r	11			43.599
JH019F06r	11			44.339
JH038F06r	11			45.147
JH036K19r	11			45.412
JH055F17r	11			45.458
JM022K21r	11			45.669
JH032O16r	11			46.545
JH071L03r	11			46.797
JH050O14r	11			47.797
JM046C14r	11			48.552
JH031K10r	11			48.772
JM061F09r	11			48.822
JM030D18r	11			49.44
JH012P10r	11			49.697
JM020P05r	11			49.928
JM020L03r	11			49.961
JH073F03r	11			51.437
JM002H22r	11			52.423
JM076C18r	11			52.648
JH014I03r	11			52.649
JM039F14r	11			52.808
JM012H03r	11			53.422
JH062L22r	11			57.578
JH032J03r	11			57.585
JM053I22r	11			58.064
JH020N24r	11			58.284
JH054K15r	11			59.164
JM076J09r	11			60.696
JM085I08r	11			62.001
JH078B20r	11			62.176
JM057D24r	11			63.418
JM052C18r	11			63.69
JM059N06r	11			63.705
JH001K20r	11			63.748
JH078K16r	11			65.257
JM001M08r	11			65.395
JM060C20r	11			65.887
JM078A12r	11			66.164
JH004M04r	11			66.287
JH039C20r	11			66.517
group WLG12	12
JH033O18r	12			0
JH033C04r	12			0.073
JM021F16r	12			0.38
JM023C14r	12			0.498
JM002C19r	12			0.519
JM067A18r	12			0.578
JM006K10r	12			6.336
JH013A03r	12			6.552
JH058D21r	12			6.816
JM030F07r	12			7.633
JH057C15r	12			7.73
JH044I15r	12			10.696
JH063M21r	12			11.46
JM059K07r	12			11.476
JM062L03r	12			12.012
JM062F22r	12			12.316
JH011E24r	12			12.598
JM061B22r	12			12.672
JH003F24r	12			13.638
JH014F04r	12			13.715
JH043M11r	12			13.872
JM026L19r	12			13.936
JM019O16r	12			14.043
JM038B09r	12			14.045
JM051I11r	12			14.402
JM009H05r	12			14.416
JM045A07r	12			14.618
JM008D21r	12			14.672
JH055E18r	12			14.785
JH076E15r	12			14.818
JM013L21r	12			14.826
JH007N11r	12			14.826
JM085O14r	12			14.837
JM045G13r	12			14.847
JM046I21r	12			15.012
JH058L08r	12			15.112
JM019P08r	12			15.457
JH067E05r	12			15.543
JH011G06r	12			15.792
JM046J07r	12			17.861
JH044A01r	12			18.936
JH039E09r	12			19.234
JM026O20r	12			20.606
JH061N24r	12			20.674
JM026G15r	12			21.616
JH023P21r	12			21.861
JM058D09r	12			23.14
JM078B14r	12			31.811
JM058L03r	12			31.842
JM051K15r	12			32.364
JH050B12r	12			33.212
JM085G08r	12			33.719
JM038N16r	12			35.424
JH073P16r	12			35.485
JH013F19r	12			37.003
JH040L20r	12			37.295
JM065O16r	12			40.889
JH057L16r	12			40.951
JH022C04r	12			40.952
JM033E18r	12			41.065
JH054H12r	12			42.937
JM045B11r	12			42.97
JM063D02r	12			43.24
JM005B13r	12			44.338
JH059J21r	12			45.316
JH062N19r	12			46.143
JM010H01r	12			46.173
JH044I19r	12			46.235
JH071C06r	12			47.27
JH042F16r	12			48.144
JM032L19r	12			49.633
JM003K12r	12			49.967
JM076K20r	12			50.315
JM060B20r	12			50.579
JH067D24r	12			50.587
JM033O09r	12			54.215
JH004A09r	12			56.853
JH007D02r	12			56.887
JH016K19r	12			57.314
JH054J01r	12			57.561
JM047F18r	12			57.589
JH076F11r	12			57.82
JM018G15r	12			58.353
JM076F07r	12			58.48
JM020N03r	12			58.94
JM078I03r	12			59.158
JM055I06r	12			59.26
JH050D12r	12			59.617
JH021P14r	12			59.762
JM030E07r	12			59.776
JH077D14r	12			59.911
JH035A03r	12			60.458
group WLG13	13
JH042B21r	13			0
JM073G08r	13			0.16
JH027L09r	13			0.326
JH032O04r	13			0.695
JH068G12r	13			1.693
JM032H22r	13			2.457
JM006C05r	13			4.142
JH012H17r	13			4.541
JH077L01r	13			4.585
JM030D16r	13			5.325
JM052E19r	13			5.549
JM028K10r	13			6.343
JH013H07r	13			8.763
JM019C04r	13			9.411
JH035H03r	13			9.899
JH044M07r	13			9.998
JM085G01r	13			10.837
JM017L13r	13			10.96
JH076P14r	13			11.275
JM059N17r	13			13.26
JM063G04r	13			13.763
JM006O13r	13			14.002
JH054B13r	13			17.257
JH006P14r	13			17.499
JM022A06r	13			17.624
JH043J05r	13			18.596
JH032N11r	13			22.169
JM001I09r	13			22.405
JM070P15r	13			24.474
JH077I21r	13			26.957
JM012K19r	13			27.879
JM059N04r	13			27.917
JH062M04r	13			27.987
JH066E20r	13			28.062
JH044A03r	13			28.163
JH009D11r	13			28.268
JH063E01r	13			28.552
JM005G17r	13			28.941
JH002E22r	13			30.873
JH036E09r	13			30.912
JM054B18r	13			31.06
JM021A06r	13			32.714
JM011O20r	13			32.721
JH004E04r	13			32.876
JH034J17r	13			33.496
JH039B09r	13			33.698
JH019B10r	13			34.368
JH023D10r	13			34.411
JH009L20r	13			35.035
JM071K01r	13			35.507
JH029A06r	13			35.725
JH068G09r	13			36.26
JH047M03r	13			37.534
JM004C10r	13			37.62
JH050G09r	13			38.044
JM052G07r	13			38.222
JH075I10r	13			39.173
JM045A03r	13			39.677
JM079P07r	13			39.901
JH069E02r	13			39.925
JM011D16r	13			40.091
JH047G09r	13			40.987
JM029D10r	13			41.175
JM003I12r	13			41.201
JH057H13r	13			43.265
JH030N22r	13			43.266
JM065F14r	13			43.455
JH012A13r	13			43.55
JM061H06r	13			43.602
JH025N11r	13			44.292
JM076H03r	13			45.326
JM021P15r	13			46.17
JM047K18r	13			46.835
JM057N09r	13			49.623
JM004D06r	13			51.368
JM064G07r	13			52.13
JH032B08r	13			52.18
JH014L18r	13			52.539
JM022J01r	13			55.004
JM022K05r	13			56.941
JM085J09r	13			57.073
JH066A03r	13			59.119
JH077A07r	13			59.738
JH073J19r	13			61.309
JM031P21r	13			61.381
JH062H11r	13			61.661
JM010K19r	13			61.766
JM079B06r	13			63.483
JH045F04r	13			64.415
JH006H23r	13			64.825
JM032H09r	13			66.492
JM005N09r	13			67.513
JH013D02r	13			67.53
JH056I01r	13			69.99
group WLG14	14
JM079C15r	14			-0.77
JM028C20r	14			0
JH042E17r	14			0.284
JM039E20r	14			0.986
JH023P18r	14			1.154
JH035M12r	14			1.155
JH046C12r	14			1.481
JH070I12r	14			1.602
JH042A20r	14			2.653
JM045K04r	14			3.588
JH072K08r	14			3.909
JH058I16r	14			4.527
JH007O10r	14			8.529
JM057F12r	14			9.283
JM017G15r	14			9.686
JM022A15r	14			10.023
JM008O11r	14			10.211
JM023L03r	14			10.569
JH042P05r	14			10.741
JM012O02r	14			11.247
JH030I08r	14			12.006
JM066I02r	14			12.411
JM063E23r	14			13.711
JM046H13r	14			15.549
JM067G10r	14			16.125
JM054M17r	14			17.157
JM018E09r	14			21.372
JM038K02r	14			21.964
JM059P08r	14			22.327
JH042M18r	14			23.27
JH025C18r	14			24.062
JH035F02r	14			25.399
JH070O19r	14			25.781
JH004H04r	14			26.09
JM057E17r	14			26.156
JH046L18r	14			26.544
JH029G13r	14			26.865
JH012N19r	14			28.533
JM021D23r	14			28.795
JH071D03r	14			29.383
JH063I01r	14			31.187
JM067O06r	14			32.089
JH020O03r	14			32.09
JH012L15r	14			35.183
JH026I03r	14			35.293
JH042J18r	14			35.515
JM060I22r	14			39.445
JH026G11r	14			39.811
JH012N18r	14			39.897
JH064J17r	14			39.898
JH050C02r	14			39.904
JH044B15r	14			39.946
JM010K24r	14			40.163
JH004P13r	14			41.585
JH067B06r	14			41.884
JH050O20r	14			41.885
JM012I18r	14			42.148
JM010N20r	14			42.874
JH044J02r	14			43.035
JM078J08r	14			43.427
JH047D12r	14			43.443
JM013D16r	14			43.808
JM070F02r	14			44.517
JH031G16r	14			44.596
JM056J20r	14			44.613
JM064G08r	14			44.835
JH011C24r	14			45.156
JH042L05r	14			48.47
JM079N04r	14			48.568
JH063M22r	14			49.695
JH002K13r	14			49.937
JM058G14r	14			49.972
JH058E06r	14			49.972
JM047E20r	14			50.178
JM064K14r	14			50.191
JM070K07r	14			50.196
JM028C03r	14			50.208
JH026K23r	14			50.245
JM045E10r	14			50.305
JM055M23r	14			50.787
JH067F02r	14			51.459
JH009G22r	14			51.634
JH007G07r	14			54.663
JH011D18r	14			56.582
JM070O14r	14			56.858
group WLG15	15
JM013A01r	15			0
JM033D10r	15			0.324
JM055G17r	15			0.501
JH024P05r	15			0.6
JH051J20r	15			2.109
JH022K23r	15			2.122
JM009G23r	15			2.531
JM020B24r	15			3.591
JM042J21r	15			5.653
JM067M13r	15			6.402
JM005F11r	15			9.227
JH042H20r	15			33.346
JH009E19r	15			37.675
group WLG16	16
JH029P01r	16			0
JH043H05r	16			0.287
JH045H13r	16			0.777
JH051D08r	16			1.104
JH058K15r	16			1.516
JH025J15r	16			3.955
JH042N16r	16			9.067
JM055H18r	16			9.424
JM033L02r	16			9.674
JM001F02r	16			9.752
JH059N24r	16			9.77
JM045L04r	16			10.811
JH054M14r	16			10.929
JH013N22r	16			11.032
JM021M13r	16			11.14
JH054B23r	16			11.336
JH015N17r	16			11.429
JM033P22r	16			11.605
JM028L18r	16			12.217
JH062A17r	16			12.756
JH077D11r	16			14.784
JM058P14r	16			15.124
JH013M23r	16			15.314
JH031L22r	16			15.716
JH011N09r	16			15.989
JM022D17r	16			16.121
JM060J15r	16			16.243
JM056H14r	16			16.275
JH059P12r	16			16.438
JM045P14r	16			16.559
JM013D22r	16			16.716
JM005J20r	16			17.869
JM056O17r	16			18.078
JH058J16r	16			18.102
JH063L21r	16			18.231
JH078D03r	16			18.332
JH033H20r	16			18.398
JH042O22r	16			18.408
JM076F02r	16			18.49
JM043N05r	16			18.694
JM076B03r	16			19.457
JM009D08r	16			19.613
JH025K15r	16			29.564
JH071J23r	16			30.711
JH007M03r	16			30.747
JM006I05r	16			31.257
JM003K17r	16			31.803
JH044N14r	16			32.087
JH070O04r	16			32.683
JH067K02r	16			33.621
JH047D22r	16			33.635
JM079K23r	16			33.643
JM073O02r	16			34.28
JH036D07r	16			34.492
JM054D23r	16			35.919
JH014B24r	16			35.951
JM057C09r	16			35.988
JM056I19r	16			36.837
JM005H05r	16			37.078
JH072F04r	16			37.217
JM002D04r	16			38.231
JH055A14r	16			38.726
JH008D02r	16			39.151
JH047B20r	16			40.093
JH041C11r	16			40.681
JM008N17r	16			43.008
JH074B20r	16			49.904
JM047P04r	16			50.032
JH012A18r	16			50.133
JH034O11r	16			50.287
JM033N08r	16			50.433
JH056H16r	16			50.493
JM033D06r	16			50.766
JH075L24r	16			51.211
JH076C05r	16			51.3
JM046P01r	16			51.574
JM013M14r	16			53.097
JH008N20r	16			53.183
JH044P10r	16			53.462
JH032E21r	16			55.895
JH045D11r	16			55.993
JM012H10r	16			57.039
JH061A22r	16			57.349
JH041I02r	16			57.63
JM018O11r	16			57.698
JM012L01r	16			58.893
JM027O09r	16			59.095
JM030N10r	16			59.288

## Sheet: Sheet2
Linkage group	SNP marker	Location (cM)
LG1	JM033M01r	0
LG1	JH012L23r	2.442
LG1	JH044L16r	2.469
LG1	JH020H04r	2.95
LG1	JH027M11r	5.038
LG1	JH034N03r	5.155
LG1	JH057P22r	5.98
LG1	JH015G13r	6.667
LG1	JH020A13r	7.463
LG1	JM045B02r	7.665
LG1	JM063M01r	8.148
LG1	JH007K17r	8.817
LG1	JH010P04r	9.839
LG1	JM085N13r	10.352
LG1	JH061B20r	10.859
LG1	JM002D22r	11.101
LG1	JM066K22r	11.135
LG1	JH017C15r	12.141
LG1	JH031K16r	12.319
LG1	JH001B22r	12.423
LG1	JM028N10r	12.508
LG1	JM006J12r	12.571
LG1	JM059I21r	12.742
LG1	JH017C09r	20.956
LG1	JH067H20r	21.05
LG1	JM002E16r	21.377
LG1	JM067M09r	26.311
LG1	JH015D15r	26.452
LG1	JM006J08r	26.709
LG1	JM039M20r	26.782
LG1	JH056M03r	26.881
LG1	JH003I16r	27.124
LG1	JH032K08r	27.302
LG1	JM046E10r	31.265
LG1	JM003N13r	31.903
LG1	JH063I20r	32.028
LG1	JH003J11r	32.105
LG1	JM062P05r	32.14
LG1	JM052E17r	35.891
LG1	JM031P19r	38.088
LG1	JH051D22r	38.183
LG1	JH054L06r	38.514
LG1	JH066A04r	40.277
LG1	JH019D09r	40.433
LG1	JH039H19r	40.921
LG1	JH061M20r	41.179
LG1	JH036D06r	42.288
LG1	JH009L17r	42.315
LG1	JH027M12r	44.843
LG1	JH032B17r	45.059
LG1	JM055J19r	45.245
LG1	JM064C23r	45.394
LG1	JM032H17r	46.204
LG1	JM053H16r	46.248
LG1	JM011P19r	46.502
LG1	JM054N24r	46.97
LG1	JH015K22r	47.157
LG1	JH067C21r	47.471
LG1	JM033B05r	47.689
LG1	JM030E23r	48.006
LG1	JH076B11r	48.926
LG1	JM012H02r	49.158
LG1	JM020D15r	49.371
LG1	JH063A22r	49.412
LG1	JH046F11r	49.915
LG1	JM005I21r	50.061
LG1	JM057I24r	50.165
LG1	JH041A04r	50.203
LG1	JM060M20r	50.784
LG1	JM067F04r	50.813
LG1	JM066G06r	50.992
LG1	JH070C11r	51.047
LG1	JM079A21r	51.049
LG1	JH046C09r	51.144
LG1	JH051B18r	51.147
LG1	JH058O03r	51.171
LG1	JH023D13r	51.289
LG1	JH036A03r	51.312
LG1	JH027O22r	51.382
LG1	JH055I08r	51.408
LG1	JM013N09r	51.498
LG1	JH035H14r	51.513
LG1	JH041C02r	51.537
LG1	JM014L11r	51.584
LG1	JH058A24r	51.638
LG1	JM054I02r	51.682
LG1	JH047C23r	51.737
LG1	JH051F07r	51.738
LG1	JH042C06r	51.799
LG1	JH076P06r	52.964
LG1	JH025B24r	53.865
LG1	JM079H16r	54.059
LG1	JH024I06r	54.125
LG1	JM078J21r	54.153
LG1	JM019L05r	54.182
LG1	JH036G05r	54.245
LG1	JM018M05r	54.402
LG1	JH057G01r	54.537
LG1	JH012M08r	55.207
LG1	JH030F05r	55.896
LG1	JH046C17r	56.282
LG1	JH050E23r	56.644
LG1	JH029C05r	57.036
LG1	JH033F12r	57.075
LG1	JM085J08r	57.181
LG1	JM058O02r	63.876
LG1	JH016K10r	64.038
LG1	JH067A24r	64.537
LG1	JH021B07r	64.564
LG1	JM079F01r	66.443
LG1	JM017C09r	67.242
LG1	JH027F08r	67.301
LG1	JH029G22r	67.487
LG1	JM060B12r	71.273
LG1	JM053L14r	72.302
LG1	JH038C14r	73.081
LG1	JH037D06r	73.655
LG1	JH023O11r	78.884
LG1	JM055C04r	78.942
LG1	JM040A18r	79.324
LG1	JH038I22r	79.82
LG1	JH076H10r	79.875
LG2	JM060K22r	0
LG2	JH004L18r	1.865
LG2	JH069A15r	1.901
LG2	JM020D21r	1.952
LG2	JH002H23r	2.159
LG2	JH030L18r	3.447
LG2	JM010H19r	3.753
LG2	JH073A21r	3.808
LG2	JM054I06r	5.008
LG2	JH066A16r	5.599
LG2	JH004C05r	6.855
LG2	JM055I03r	7.146
LG2	JM017N20r	9.488
LG2	JM032B12r	15.894
LG2	JM055G04r	18.795
LG2	JM017P10r	20.116
LG2	JM030M06r	20.31
LG2	JH022L02r	20.564
LG2	JH056G14r	20.732
LG2	JH012J17r	20.898
LG2	JH045L03r	20.911
LG2	JH075E18r	21.124
LG2	JH026C21r	23.29
LG2	JH031B07r	23.347
LG2	JM026B20r	23.453
LG2	JH059C14r	24.617
LG2	JM006B12r	24.8
LG2	JH063H04r	24.879
LG2	JH051E24r	25.066
LG2	JM061O11r	25.373
LG2	JM064D12r	25.443
LG2	JM006E18r	25.611
LG2	JH024M03r	25.631
LG2	JM056G02r	25.643
LG2	JH036C01r	25.692
LG2	JM006P17r	25.967
LG2	JH027P16r	29.322
LG2	JM063M04r	29.539
LG2	JM056D01r	29.561
LG2	JH004B10r	29.857
LG2	JM016O05r	30.751
LG2	JH067A21r	31.171
LG2	JH038N15r	31.232
LG2	JH078D01r	31.316
LG2	JM020K08r	31.536
LG2	JM056P03r	31.583
LG2	JH050F03r	31.737
LG2	JH058C06r	31.86
LG2	JH005G11r	32.28
LG2	JH005J18r	32.343
LG2	JH046G01r	32.525
LG2	JM085O12r	32.756
LG2	JH010F06r	33.097
LG2	JM043F14r	33.747
LG2	JH075D23r	33.776
LG2	JH051J16r	34.154
LG2	JH010K20r	34.354
LG2	JM052A22r	34.514
LG2	JM017B20r	34.589
LG2	JM065K11r	36.351
LG2	JM016G02r	37.283
LG2	JH057O10r	38.212
LG2	JM003D24r	38.987
LG2	JM008E19r	39.072
LG2	JM042M05r	39.175
LG2	JM031K08r	39.215
LG2	JH075J20r	39.266
LG2	JM009H22r	39.519
LG2	JH050K06r	39.533
LG2	JH013F15r	40.359
LG2	JH072O03r	41.263
LG2	JH027J15r	41.888
LG2	JH012D15r	43.188
LG2	JM039K04r	43.497
LG2	JH055A08r	44.086
LG2	JH013G15r	44.319
LG2	JM027N22r	44.427
LG2	JM070B07r	45.289
LG2	JH012C24r	45.869
LG2	JM010A12r	45.935
LG2	JM005O05r	46.402
LG2	JH004B15r	46.841
LG2	JM004B13r	47.001
LG2	JH032H13r	47.192
LG2	JM067B05r	47.953
LG2	JH075D01r	53.163
LG2	JH001B11r	66.88
LG2	JM022G01r	67.077
LG2	JH044I21r	67.241
LG2	JM005P17r	68.71
LG2	JH037B08r	69.896
LG2	JH059C02r	70.452
LG3	JH059J05r	0
LG3	JH038F15r	0.574
LG3	JH063E07r	0.607
LG3	JM020H20r	1.203
LG3	JM018L24r	1.435
LG3	JH077G07r	1.736
LG3	JM006J15r	2.212
LG3	JH061A15r	2.502
LG3	JH044H08r	2.621
LG3	JH003D16r	2.923
LG3	JM019N07r	4.604
LG3	JH050H17r	4.701
LG3	JH029C21r	5.135
LG3	JH015I07r	5.521
LG3	JH061D10r	5.778
LG3	JH030B11r	6.031
LG3	JH066A19r	6.827
LG3	JH054M19r	10.266
LG3	JM029K20r	10.988
LG3	JH077P11r	11.507
LG3	JM053K21r	13.453
LG3	JH009H03r	15.375
LG3	JM043L12r	15.377
LG3	JH026F10r	15.642
LG3	JH038J20r	15.691
LG3	JM016D06r	16.304
LG3	JH043D09r	16.921
LG3	JH055D06r	17.067
LG3	JH063K17r	17.07
LG3	JH056A21r	17.329
LG3	JM071M23r	18.395
LG3	JH040M22r	19.132
LG3	JH035P22r	19.398
LG3	JH055C22r	19.425
LG3	JM004P12r	19.91
LG3	JM014J05r	20.157
LG3	JM058E01r	22.09
LG3	JM030E20r	23.877
LG3	JH039H07r	24.057
LG3	JM053E21r	25.529
LG3	JH010H10r	27.703
LG3	JH073O20r	28.579
LG3	JH017M08r	28.868
LG3	JH034L23r	28.943
LG3	JH066F10r	29.111
LG3	JM059M01r	30.083
LG3	JM022H14r	30.193
LG3	JH070A14r	31.093
LG3	JM055I07r	31.127
LG3	JM017M09r	32.07
LG3	JH013J12r	32.077
LG3	JM002N05r	32.88
LG3	JM029C19r	33.142
LG3	JH020B18r	34.427
LG3	JM066H17r	34.878
LG3	JM071I12r	34.954
LG3	JH031D06r	35.158
LG3	JH011L19r	35.769
LG3	JM004C09r	36.674
LG3	JM010E15r	37.022
LG3	JH036B16r	38.25
LG3	JH030P06r	41.386
LG3	JH033A05r	41.459
LG3	JM057C17r	42.451
LG3	JH062B13r	42.704
LG3	JH063L23r	42.771
LG3	JM043J19r	42.797
LG3	JM043G19r	42.844
LG3	JH054N19r	44.563
LG3	JH039N04r	44.854
LG3	JM006C20r	44.95
LG3	JM008I16r	45.07
LG3	JH076M20r	45.103
LG3	JH011K05r	45.137
LG3	JH070A22r	45.235
LG3	JM006M14r	45.299
LG3	JM059K15r	45.526
LG3	JM043O06r	45.626
LG3	JH009A12r	45.706
LG3	JH039G16r	45.897
LG3	JH050E03r	46.925
LG3	JM008G16r	47.327
LG3	JH027O08r	48.415
LG3	JM009P10r	48.685
LG3	JM004K13r	48.752
LG3	JM027C14r	48.818
LG3	JH014N08r	49.013
LG3	JM004P21r	49.122
LG3	JM032C11r	49.245
LG3	JH020H19r	49.246
LG3	JM065F20r	49.268
LG3	JM029D02r	49.362
LG3	JH067O05r	49.385
LG3	JH009F16r	49.436
LG3	JH059A08r	49.634
LG3	JM073N01r	49.634
LG3	JH009P12r	49.659
LG3	JM053B24r	50.137
LG3	JH058O21r	50.165
LG3	JM011D08r	50.236
LG3	JH036G21r	50.262
LG3	JH017D04r	50.474
LG3	JH012G17r	52.116
LG3	JM027C20r	52.66
LG3	JM012C07r	52.889
LG3	JM017K06r	52.927
LG3	JM042K01r	54.678
LG3	JH062I17r	55.794
LG3	JH067C14r	56.837
LG3	JH060G11r	57.853
LG3	JM058I24r	57.999
LG3	JH059N19r	58.423
LG3	JM017J16r	59.444
LG3	JM020C18r	59.917
LG3	JM011F04r	59.945
LG3	JH024O09r	59.959
LG3	JH056B13r	60.037
LG3	JM034O03r	60.047
LG3	JM043M18r	60.299
LG3	JH039E21r	60.87
LG3	JH008F21r	61.031
LG3	JH072P16r	61.249
LG3	JH076M06r	61.619
LG3	JM052K18r	61.691
LG3	JM054C18r	61.772
LG3	JH005N20r	61.938
LG3	JM005F09r	62.037
LG3	JH014J02r	62.45
LG3	JM058A19r	63.19
LG3	JM019I21r	63.341
LG3	JH010B07r	63.463
LG3	JH029F20r	63.475
LG3	JH045J12r	63.504
LG3	JH002N04r	63.544
LG3	JM053L15r	63.544
LG3	JM023G06r	63.625
LG3	JM031O09r	63.798
LG3	JM055O02r	63.865
LG3	JH038B02r	64.345
LG4	JH059F12r	0
LG4	JH072E17r	0.474
LG4	JH055C01r	0.774
LG4	JM070F21r	1.86
LG4	JM031J02r	2.982
LG4	JM045G08r	3.253
LG4	JM006O09r	4.964
LG4	JM001H16r	6.173
LG4	JH074C14r	8.077
LG4	JM021E21r	9.262
LG4	JH066F11r	9.504
LG4	JH066K12r	9.696
LG4	JH020C08r	10.212
LG4	JM005I24r	10.988
LG4	JH023F06r	11.597
LG4	JH012M19r	11.985
LG4	JH056D05r	12.737
LG4	JH006K07r	13.746
LG4	JH068G08r	15.166
LG4	JM028J02r	17.982
LG4	JM038I21r	18.173
LG4	JH034E24r	18.595
LG4	JH062H18r	18.791
LG4	JM040K15r	18.959
LG4	JH023C09r	19.136
LG4	JH047C04r	20.436
LG4	JH013F01r	22.363
LG4	JH025N20r	24.275
LG4	JM057L24r	24.312
LG4	JH071K06r	24.379
LG4	JM085I12r	24.716
LG4	JH050F14r	25.067
LG4	JH047F07r	26.387
LG4	JH036P11r	26.727
LG4	JH007F21r	26.949
LG4	JH007M01r	27.464
LG4	JM045N19r	29.687
LG4	JH056M01r	29.843
LG4	JH075P11r	31.311
LG4	JM017G20r	32.288
LG4	JH072I08r	32.523
LG4	JM028C01r	32.847
LG4	JH059N16r	32.853
LG4	JH055F20r	32.857
LG4	JH073L18r	33.108
LG4	JH023A04r	33.268
LG4	JM012K04r	33.273
LG4	JM009E06r	33.736
LG4	JH058A19r	34.251
LG4	JH028M08r	34.727
LG4	JM051I09r	36.286
LG4	JH031J12r	38.016
LG4	JM032B14r	38.276
LG4	JM027B15r	39.081
LG4	JH037G08r	39.136
LG4	JH071K13r	39.149
LG4	JH017M16r	39.223
LG4	JH075D13r	39.274
LG4	JH015K17r	39.736
LG4	JH031H24r	40.083
LG4	JM022L04r	40.719
LG4	JM014B19r	41.089
LG4	JH064I20r	41.234
LG4	JH073B24r	41.364
LG4	JH026E05r	41.416
LG4	JH014N10r	41.574
LG4	JM009B10r	41.671
LG4	JH034J03r	41.814
LG4	JM071A12r	41.852
LG4	JH025I17r	41.986
LG4	JM005D14r	42.014
LG4	JH023I16r	42.069
LG4	JH019A22r	42.142
LG4	JH056A15r	42.181
LG4	JM004A19r	42.332
LG4	JM017M19r	42.439
LG4	JH012K19r	42.515
LG4	JH027G10r	42.7
LG4	JM079N07r	43.519
LG4	JH062K13r	43.52
LG4	JM016B14r	43.532
LG4	JM031L16r	43.554
LG4	JM011N13r	43.828
LG4	JM042G17r	44.247
LG4	JM032H11r	44.325
LG4	JM008N18r	44.564
LG4	JH024M13r	44.58
LG4	JM005H16r	44.67
LG4	JM004D03r	44.702
LG4	JH017A04r	44.782
LG4	JM017P07r	44.861
LG4	JH012C14r	45.392
LG4	JM031L09r	45.836
LG4	JM008E21r	45.894
LG4	JM029H05r	45.99
LG4	JH021C22r	46.333
LG4	JH068K15r	46.407
LG4	JM017O13r	46.434
LG4	JM066J12r	46.469
LG4	JM021I06r	46.555
LG4	JM033J21r	46.679
LG4	JM023B02r	46.76
LG4	JH073M17r	47.926
LG4	JH027G16r	48.297
LG4	JH047M09r	48.578
LG4	JH041N08r	48.848
LG4	JH072K21r	48.963
LG4	JH072L24r	49.098
LG4	JH036N16r	49.584
LG4	JH067D13r	50.459
LG4	JM056G19r	51.185
LG4	JM023P17r	53.692
LG5	JM030B09r	0
LG5	JM034K20r	1.341
LG5	JM021E19r	1.543
LG5	JH020L20r	1.683
LG5	JM055E10r	1.777
LG5	JH023L06r	2.365
LG5	JH020O16r	5.051
LG5	JM060H08r	7.974
LG5	JM063P07r	8.634
LG5	JM043N22r	8.788
LG5	JH042M05r	10.479
LG5	JM042H06r	11.541
LG5	JH030N08r	14.909
LG5	JH029F02r	15.139
LG5	JH026I17r	15.245
LG5	JH063F07r	15.862
LG5	JH022B20r	17.041
LG5	JH020M03r	17.835
LG5	JH011G21r	18.31
LG5	JM073A03r	18.352
LG5	JM047L05r	18.621
LG5	JH022A04r	18.987
LG5	JM016N01r	28.112
LG5	JM022J07r	28.972
LG5	JH002B03r	29.299
LG5	JM032F13r	29.352
LG5	JH021M22r	29.524
LG5	JH019G19r	29.57
LG5	JH021J22r	29.574
LG5	JH055D04r	29.859
LG5	JM023L17r	29.974
LG5	JH043O11r	30.103
LG5	JM065D05r	30.757
LG5	JH031J23r	30.764
LG5	JM052A07r	30.862
LG5	JM033D19r	30.98
LG5	JM027C24r	31.069
LG5	JM017B14r	31.158
LG5	JH017A13r	34.995
LG5	JM029I02r	35.502
LG5	JH071E13r	38.579
LG5	JM058C12r	38.953
LG5	JH033J18r	39.269
LG5	JH010G04r	39.889
LG5	JM023J07r	40.442
LG5	JH055H10r	40.768
LG5	JH050H24r	40.894
LG5	JH037F09r	45.722
LG6	JM054M22r	0
LG6	JH076L12r	0.104
LG6	JM043C17r	0.178
LG6	JH025K17r	0.225
LG6	JH010B06r	0.517
LG6	JM022K17r	0.593
LG6	JM008P16r	0.775
LG6	JM011N14r	1.572
LG6	JH078H18r	1.752
LG6	JM004H20r	2.44
LG6	JH046A13r	2.777
LG6	JH078K14r	3.792
LG6	JH005H18r	4.327
LG6	JH005H18r	4.824
LG6	JH030P03r	6.023
LG6	JH072A23r	7.734
LG6	JM027F21r	8.08
LG6	JH074F10r	8.748
LG6	JH029D22r	9.651
LG6	JH031D12r	9.933
LG6	JM028H13r	10.445
LG6	JH021N23r	10.701
LG6	JH058O09r	11.654
LG6	JH036D13r	14.041
LG6	JH046C03r	14.241
LG6	JH063O03r	15.049
LG6	JM055L21r	15.572
LG6	JM067K05r	16.375
LG6	JM004H03r	16.984
LG6	JM004J11r	17.537
LG6	JM019L15r	17.705
LG6	JH036G20r	17.789
LG6	JM008J15r	18.059
LG6	JH045F10r	18.159
LG6	JH044J16r	18.344
LG6	JH026G01r	18.903
LG6	JM078K08r	20.275
LG6	JH028C02r	20.52
LG6	JM066H05r	21.521
LG6	JH075F07r	22.512
LG6	JM030J23r	23.064
LG6	JH054G02r	28.195
LG6	JM039C22r	28.608
LG6	JH039H14r	28.722
LG6	JM052O19r	29.219
LG6	JH038C20r	33.027
LG6	JM028B24r	33.372
LG6	JH003H18r	33.492
LG6	JH042A12r	33.541
LG6	JM064H24r	33.956
LG6	JM040G20r	34.031
LG6	JM047G10r	34.154
LG6	JH043F03r	34.194
LG6	JH011K11r	34.249
LG6	JM058C14r	34.267
LG6	JH001M05r	34.285
LG6	JH072E10r	34.513
LG6	JM017N11r	34.658
LG6	JM062J03r	34.9
LG6	JM085I22r	35.065
LG6	JH032N14r	35.225
LG6	JH056H11r	35.292
LG6	JH020E18r	35.393
LG6	JH073A15r	35.503
LG6	JM020B11r	35.763
LG6	JH016D18r	36.291
LG6	JH026J10r	36.319
LG6	JM076A18r	36.413
LG6	JM066C03r	36.543
LG6	JM055D18r	36.879
LG6	JH046B10r	37.366
LG6	JH046C11r	37.591
LG6	JM008F06r	37.596
LG6	JM047A14r	37.745
LG6	JH042P17r	37.875
LG6	JH076C11r	38.041
LG6	JH035G04r	38.155
LG6	JH005D12r	38.156
LG6	JM057H16r	38.46
LG6	JH013L24r	39.485
LG6	JM010M03r	39.57
LG6	JM020H11r	39.687
LG6	JH050L13r	39.735
LG6	JH019C19r	39.807
LG6	JM038D07r	39.82
LG6	JH056D11r	40.04
LG6	JH013D14r	40.857
LG6	JM078H20r	40.958
LG6	JM012G24r	41.282
LG6	JH021D14r	41.51
LG6	JH068K18r	43.696
LG6	JH036K06r	44.049
LG6	JH019O11r	44.062
LG6	JM001E17r	44.138
LG6	JH042N22r	44.467
LG6	JH039K18r	45.59
LG6	JH055H05r	46.096
LG6	JM023M12r	47.433
LG6	JH023G20r	47.939
LG6	JH009E14r	48.733
LG6	JM016A21r	48.769
LG6	JH004B03r	51.814
LG6	JM042I02r	52.081
LG6	JM067L06r	52.275
LG6	JH071O01r	52.465
LG6	JH077A08r	52.56
LG6	JH043H24r	53.244
LG6	JH041L24r	53.731
LG6	JH072F22r	53.731
LG6	JH044J23r	53.987
LG6	JH068C12r	56.911
LG6	JM028N17r	57.057
LG6	JH073A10r	58.272
LG6	JM054E05r	59.366
LG6	JM053A13r	59.687
LG6	JH071M22r	60.16
LG7	JH019J04r	0
LG7	JM071G11r	0.668
LG7	JH006P13r	2.086
LG7	JH046K01r	2.41
LG7	JH033B15r	2.639
LG7	JM042I11r	2.844
LG7	JH047A08r	3.155
LG7	JH077C01r	4.679
LG7	JM067P15r	5.783
LG7	JH057C20r	6.508
LG7	JH077N04r	6.553
LG7	JH002O20r	8.842
LG7	JH029O04r	10.387
LG7	JH032O08r	12.102
LG7	JH040L12r	12.279
LG7	JM008D13r	12.839
LG7	JM060N05r	12.893
LG7	JM085P05r	12.996
LG7	JH017M23r	13.209
LG7	JH004F12r	13.359
LG7	JH061B05r	14.363
LG7	JM019G20r	15.52
LG7	JH039K05r	15.797
LG7	JH067E18r	15.805
LG7	JH026J01r	17.035
LG7	JM019D02r	17.326
LG7	JM002J05r	17.369
LG7	JH003F06r	17.395
LG7	JM062F08r	18.425
LG7	JH044F02r	18.592
LG7	JH063H13r	22.511
LG7	JM019K04r	22.774
LG7	JH036F16r	22.897
LG7	JH008L14r	22.944
LG7	JM047L11r	25.249
LG7	JH022H18r	25.428
LG7	JH015P19r	25.518
LG7	JM008A15r	25.686
LG7	JH062D12r	25.981
LG7	JH015J11r	26.168
LG7	JH018E13r	26.26
LG7	JM054A19r	26.269
LG7	JH046A10r	26.375
LG7	JM064N17r	27.823
LG7	JH037M23r	28.35
LG7	JH047F09r	32.663
LG7	JM063G18r	33.342
LG7	JH030C22r	33.421
LG7	JM053E05r	33.776
LG7	JM054C12r	34.494
LG7	JM057G22r	34.672
LG7	JM005G01r	34.838
LG7	JM058E20r	35.048
LG7	JH074A18r	35.897
LG7	JH028I01r	35.898
LG7	JH041D22r	35.973
LG7	JH062A07r	36.894
LG7	JH051J03r	37.178
LG7	JM071O07r	38.106
LG7	JM057H17r	39.109
LG7	JM052K09r	40.074
LG7	JM040G07r	40.111
LG7	JH016P21r	40.324
LG7	JH007I06r	40.576
LG7	JH068O13r	42.985
LG7	JH019G04r	43.319
LG7	JH013E18r	43.351
LG7	JM057G08r	43.521
LG7	JM016C04r	44.317
LG7	JM061P01r	44.522
LG7	JM022L18r	44.56
LG7	JM079N17r	47.892
LG7	JM031D19r	49.939
LG7	JM073H10r	50.082
LG7	JM023E22r	50.119
LG7	JH004B06r	50.278
LG7	JM027E08r	50.444
LG7	JM051K16r	52.538
LG7	JH067K19r	52.93
LG7	JM001K19r	53.437
LG7	JH057P15r	54.518
LG7	JM014F15r	55.095
LG7	JH058L21r	57.348
LG7	JH066K11r	63.361
LG7	JM016H16r	63.394
LG7	JH010E12r	64.118
LG7	JH017G03r	64.799
LG7	JH011E17r	65.146
LG7	JH076C06r	72.162
LG7	JH013F22r	72.878
LG7	JM054M04r	73.614
LG7	JM062L18r	74.873
LG7	JM033H07r	75.025
LG7	JH055A20r	76.733
LG7	JH054O10r	76.844
LG7	JM058A16r	78.642
LG7	JM029J05r	79.438
LG7	JM016E19r	79.757
LG7	JM061F05r	81.008
LG7	JM053E11r	81.304
LG7	JH033H18r	81.438
LG7	JH064K07r	81.57
LG7	JM043B20r	82.279
LG7	JH044H04r	82.302
LG7	JM027K24r	84.056
LG7	JH008F22r	84.081
LG7	JM067L02r	84.14
LG7	JH012B20r	84.785
LG7	JH047H18r	85.032
LG7	JM062E13r	85.147
LG7	JM020K03r	85.352
LG7	JM016C24r	85.422
LG7	JH036F23r	85.514
LG7	JH013C18r	86.178
LG7	JH060G13r	86.188
LG7	JM002F07r	86.554
LG7	JH061P09r	86.658
LG7	JM054G24r	86.794
LG7	JH033K10r	87.864
LG7	JM045M16r	88.527
LG7	JH076P09r	88.629
LG7	JM043F02r	89.75
LG7	JM053G13r	91.123
LG7	JM023G02r	92.378
LG7	JH012A02r	92.565
LG7	JM064E17r	92.655
LG7	JM038B19r	93.055
LG7	JH027D07r	93.18
LG7	JH076F12r	96.918
LG7	JH016C23r	97.33
LG8	JM052I04r	0
LG8	JM020E07r	0.388
LG8	JM051G21r	0.911
LG8	JH076O20r	1.31
LG8	JH002F06r	2.839
LG8	JH056C02r	3.181
LG8	JH011E07r	3.496
LG8	JH051M04r	4.558
LG8	JH042P21r	4.815
LG8	JH021M13r	7.064
LG8	JM055H12r	7.572
LG8	JH046M08r	8.005
LG8	JH034J11r	8.209
LG8	JH039M23r	8.773
LG8	JM008F01r	11.838
LG8	JM062M24r	11.887
LG8	JH069O02r	11.942
LG8	JM061I03r	12.955
LG8	JH058C12r	13.061
LG8	JH036M03r	16.16
LG8	JM046O01r	17.503
LG8	JH019I16r	22.594
LG8	JH032G06r	23.499
LG8	JH056N22r	24.749
LG8	JM022C06r	26.166
LG8	JH045M15r	27.249
LG8	JH005G23r	27.595
LG8	JH072G02r	27.768
LG8	JH025N21r	30.116
LG8	JM033L18r	30.344
LG8	JM059C16r	30.66
LG8	JM070N05r	31.38
LG8	JM059L23r	31.931
LG8	JM032H13r	32.216
LG8	JH033C13r	36.639
LG8	JM029N07r	37.707
LG8	JH046M07r	41.302
LG8	JH035J05r	45.38
LG8	JH025L04r	46.739
LG8	JM073O14r	54.056
LG8	JM079K15r	55.466
LG8	JH011O21r	55.732
LG8	JH011F14r	55.844
LG8	JM079C09r	56.14
LG8	JH021C20r	56.265
LG8	JH020F05r	56.679
LG8	JM027L02r	56.723
LG8	JH010O17r	56.768
LG8	JH037H16r	57.95
LG8	JH033C16r	58.429
LG8	JH058H03r	58.519
LG8	JM065A07r	58.848
LG8	JM016I06r	58.927
LG8	JM012J17r	59.164
LG8	JM034M21r	59.305
LG8	JM020M08r	59.392
LG8	JM006N08r	59.823
LG8	JM043B19r	60.234
LG8	JM001N11r	61.287
LG8	JH007F13r	61.57
LG8	JM028G18r	61.888
LG8	JH074B13r	64.017
LG8	JH068M24r	64.604
LG8	JH015B05r	67.969
LG8	JH039P12r	68.47
LG8	JM066H06r	69.277
LG8	JM053J21r	70.106
LG8	JH062K07r	71.19
LG8	JM018K22r	71.914
LG8	JH030K08r	74.757
LG8	JH007K19r	75.114
LG8	JM002N17r	76.522
LG8	JH022I24r	86.275
LG8	JM023L12r	90.796
LG8	JM055A22r	91.763
LG8	JM012J07r	92.007
LG8	JH069C20r	92.087
LG8	JH023I03r	93.503
LG9	JH020N21r	0
LG9	JH020M20r	8.427
LG9	JH078C10r	9.435
LG9	JH059C12r	9.683
LG9	JM076B18r	9.809
LG9	JH056M10r	9.854
LG9	JH046F04r	9.935
LG9	JM027H16r	10.115
LG9	JH017M22r	10.153
LG9	JH062O20r	10.194
LG9	JM021E05r	10.452
LG9	JH020P21r	10.505
LG9	JH075J03r	10.509
LG9	JH003N03r	10.532
LG9	JH016H06r	10.542
LG9	JM063C08r	10.551
LG9	JH074N11r	10.642
LG9	JH056K24r	10.687
LG9	JH058O14r	10.718
LG9	JM033G04r	10.772
LG9	JM029P02r	10.834
LG9	JH075A12r	10.987
LG9	JH019O01r	11.033
LG9	JH069G16r	11.147
LG9	JH039M13r	11.626
LG9	JH035P07r	11.935
LG9	JM059O14r	14.605
LG9	JH043A11r	14.886
LG9	JM003G03r	14.939
LG9	JH039A16r	15.291
LG9	JM085N23r	16.636
LG9	JH066C22r	17.027
LG9	JM079J07r	17.115
LG9	JH026I09r	21.249
LG9	JH073L19r	31.559
LG9	JH035N23r	32.023
LG9	JH059F13r	36.569
LG9	JM055F11r	37.107
LG9	JH073L01r	41.309
LG9	JH012N06r	41.322
LG9	JM045D21r	42.576
LG9	JH019C07r	56.308
LG9	JH069C06r	56.402
LG9	JM053K03r	58.871
LG9	JH020D13r	59.025
LG9	JH066O09r	59.521
LG9	JH061N12r	60.229
LG9	JH058F16r	60.292
LG9	JM042E07r	60.986
LG9	JH039G17r	62.187
LG9	JH023E06r	62.254
LG9	JH066G05r	62.731
LG9	JM039M24r	63.23
LG9	JH004C14r	64.082
LG9	JM040C11r	68.832
LG9	JH022N21r	69.329
LG10	JM012D03r	0
LG10	JM063L02r	0.249
LG10	JH001B08r	0.487
LG10	JM056M11r	0.833
LG10	JM039E11r	0.839
LG10	JH043F07r	1.219
LG10	JH064J05r	2.169
LG10	JH073N03r	2.396
LG10	JH020F06r	3.147
LG10	JM059E15r	3.502
LG10	JM055F08r	5.556
LG10	JH026A03r	6.211
LG10	JH013M07r	6.751
LG10	JH031I06r	8.108
LG10	JM017M02r	8.584
LG10	JH007O07r	11.094
LG10	JH076K15r	11.379
LG10	JM047P20r	12.412
LG10	JM063E13r	12.746
LG10	JM070K06r	13.536
LG10	JM076D17r	14.038
LG10	JH062C11r	15.155
LG10	JM004L19r	15.83
LG10	JM046I24r	16.151
LG10	JH009J18r	17.082
LG10	JH031O02r	19.732
LG10	JM045D24r	20.183
LG10	JH070K09r	20.281
LG10	JH035I08r	21.741
LG10	JH024M16r	25.969
LG10	JM076D10r	28.363
LG10	JM021E09r	29.374
LG10	JM053K11r	29.416
LG10	JM017G18r	29.806
LG10	JH004A17r	30.475
LG10	JM061B24r	30.934
LG10	JH011B09r	31.353
LG10	JM022N23r	33.776
LG10	JM013H09r	33.996
LG10	JM006K19r	34.073
LG10	JH057O07r	34.13
LG10	JM071E11r	34.288
LG10	JM011N18r	38.755
LG10	JH051E20r	38.851
LG10	JM042E24r	39.085
LG10	JM040P06r	40.865
LG10	JH046O04r	41.329
LG10	JH001O04r	41.996
LG10	JM051I22r	42.275
LG10	JH001H10r	42.905
LG10	JM085E15r	43.838
LG10	JM027F14r	44.137
LG10	JM008K01r	44.433
LG10	JH011F16r	44.879
LG10	JM028G17r	45.394
LG10	JM076N09r	45.63
LG10	JM043G14r	45.872
LG10	JM055H19r	46.254
LG10	JM043C13r	46.374
LG10	JH073I10r	46.415
LG10	JM032C18r	46.496
LG10	JH017I23r	46.511
LG10	JM009K06r	46.807
LG10	JM047H04r	46.906
LG10	JH075E17r	47.053
LG10	JM017I05r	47.165
LG10	JM012A10r	47.204
LG10	JM030L06r	47.22
LG10	JH022M01r	47.279
LG10	JM022G20r	47.334
LG10	JH042E04r	47.47
LG10	JH046D15r	47.537
LG10	JH068C24r	47.658
LG10	JH007K09r	47.672
LG10	JH078H04r	47.679
LG10	JH047N07r	47.693
LG10	JM061H07r	47.803
LG10	JH059K07r	47.823
LG10	JM010I21r	47.823
LG10	JM047E05r	47.825
LG10	JM019A17r	47.858
LG10	JH062M23r	47.923
LG10	JM021L03r	48.01
LG10	JM021D22r	48.079
LG10	JH016I11r	48.119
LG10	JM009M18r	48.157
LG10	JM026D13r	48.282
LG10	JH013L03r	48.329
LG10	JH017O03r	48.411
LG10	JM023I17r	48.61
LG10	JM060O16r	49.231
LG10	JH007H16r	49.262
LG10	JM019M21r	49.592
LG10	JM056A03r	50.595
LG10	JM045J09r	50.796
LG10	JH015J19r	51.03
LG10	JM043P22r	51.311
LG10	JH013O05r	51.329
LG10	JH078P12r	51.35
LG10	JM039O19r	51.777
LG10	JH025A05r	51.983
LG10	JM043C12r	52.391
LG10	JM028G09r	52.53
LG10	JM060P17r	52.531
LG10	JM058P12r	53.34
LG10	JM056N18r	53.405
LG10	JM016G12r	54.452
LG10	JH040O05r	55.299
LG10	JM034O17r	55.755
LG10	JH005C08r	56.08
LG10	JM019M22r	56.253
LG10	JH001K04r	56.601
LG10	JM039A11r	57.09
LG10	JH037N06r	57.258
LG10	JM045K08r	57.376
LG10	JH021L23r	57.523
LG10	JM017H12r	57.919
LG10	JM040C14r	58.235
LG10	JH012H08r	58.715
LG10	JM056E18r	58.895
LG10	JM018L05r	58.919
LG10	JM057F20r	59.11
LG10	JH077G01r	59.432
LG10	JM073K21r	59.607
LG10	JH044G23r	59.704
LG10	JH066I08r	60.432
LG10	JH010M05r	60.742
LG10	JM042H22r	61.285
LG10	JM006P10r	61.349
LG10	JM021I09r	61.805
LG10	JM067P09r	61.885
LG10	JM039G03r	62.381
LG10	JH033L08r	62.76
LG10	JM061M02r	63.248
LG10	JH015H03r	63.512
LG11	JH019K16r	0
LG11	JH020F17r	0.061
LG11	JM017H16r	0.209
LG11	JM013K02r	0.794
LG11	JM034E22r	1.166
LG11	JH034H21r	1.524
LG11	JH021E17r	1.741
LG11	JH032A13r	2.377
LG11	JH044M21r	2.918
LG11	JM062N20r	3.145
LG11	JM001G04r	4.121
LG11	JH064F17r	4.23
LG11	JH044P12r	4.302
LG11	JM012H11r	6.104
LG11	JH056I07r	6.784
LG11	JM076G03r	6.805
LG11	JH071N07r	7.011
LG11	JM055D22r	8.369
LG11	JH071O19r	8.741
LG11	JM032E19r	8.942
LG11	JM062A10r	9.113
LG11	JH056M08r	9.214
LG11	JM028I17r	9.366
LG11	JH019H12r	9.515
LG11	JH072A05r	9.785
LG11	JH063D01r	10.714
LG11	JH003E14r	10.827
LG11	JM023E14r	11.256
LG11	JH037D21r	14.534
LG11	JM023I04r	14.771
LG11	JH001P10r	14.835
LG11	JH018B03r	14.84
LG11	JH067C01r	15.009
LG11	JH027P22r	15.146
LG11	JM043G23r	15.35
LG11	JH066G02r	15.365
LG11	JH024C11r	15.501
LG11	JM010K06r	15.633
LG11	JM005G08r	15.646
LG11	JH054M03r	15.763
LG11	JH064C15r	15.84
LG11	JM017E18r	16.073
LG11	JH064F01r	16.086
LG11	JH067E21r	16.223
LG11	JM010C04r	16.328
LG11	JH024H04r	17.056
LG11	JM027F17r	17.623
LG11	JM009B07r	17.684
LG11	JM079D23r	17.723
LG11	JH056F04r	17.769
LG11	JM018J06r	18.013
LG11	JM002N02r	18.633
LG11	JH066M23r	18.695
LG11	JM070A22r	18.926
LG11	JH073K04r	18.976
LG11	JM028F13r	19.979
LG11	JM057M17r	22.29
LG11	JM001H03r	22.428
LG11	JM056I12r	22.528
LG11	JH004C09r	23.661
LG11	JM042M10r	23.922
LG11	JM054G15r	24.428
LG11	JM018B12r	24.974
LG11	JH036K04r	26.563
LG11	JH031B22r	28.682
LG11	JM021L11r	29.736
LG11	JH007A13r	30.539
LG11	JM011E06r	30.566
LG11	JM016E07r	31.078
LG11	JH064A07r	31.81
LG11	JM046L18r	32.335
LG11	JH073D08r	35.597
LG11	JH003N19r	36.783
LG11	JM038C07r	37.297
LG11	JM016D08r	37.78
LG11	JM062K13r	38.013
LG11	JH021D24r	39.279
LG11	JH036I01r	40.322
LG11	JH068A10r	41.193
LG11	JH027G04r	42.462
LG11	JM022A10r	42.524
LG11	JM011B17r	43.372
LG11	JH075H22r	43.441
LG11	JH022A03r	43.457
LG11	JH074C13r	43.512
LG11	JH020M17r	43.599
LG11	JH019F06r	44.339
LG11	JH038F06r	45.147
LG11	JH036K19r	45.412
LG11	JH055F17r	45.458
LG11	JM022K21r	45.669
LG11	JH032O16r	46.545
LG11	JH071L03r	46.797
LG11	JH050O14r	47.797
LG11	JM046C14r	48.552
LG11	JH031K10r	48.772
LG11	JM061F09r	48.822
LG11	JM030D18r	49.44
LG11	JH012P10r	49.697
LG11	JM020P05r	49.928
LG11	JM020L03r	49.961
LG11	JH073F03r	51.437
LG11	JM002H22r	52.423
LG11	JM076C18r	52.648
LG11	JH014I03r	52.649
LG11	JM039F14r	52.808
LG11	JM012H03r	53.422
LG11	JH062L22r	57.578
LG11	JH032J03r	57.585
LG11	JM053I22r	58.064
LG11	JH020N24r	58.284
LG11	JH054K15r	59.164
LG11	JM076J09r	60.696
LG11	JM085I08r	62.001
LG11	JH078B20r	62.176
LG11	JM057D24r	63.418
LG11	JM052C18r	63.69
LG11	JM059N06r	63.705
LG11	JH001K20r	63.748
LG11	JH078K16r	65.257
LG11	JM001M08r	65.395
LG11	JM060C20r	65.887
LG11	JM078A12r	66.164
LG11	JH004M04r	66.287
LG11	JH039C20r	66.517
LG12	JH033O18r	0
LG12	JH033C04r	0.073
LG12	JM021F16r	0.38
LG12	JM023C14r	0.498
LG12	JM002C19r	0.519
LG12	JM067A18r	0.578
LG12	JM006K10r	6.336
LG12	JH013A03r	6.552
LG12	JH058D21r	6.816
LG12	JM030F07r	7.633
LG12	JH057C15r	7.73
LG12	JH044I15r	10.696
LG12	JH063M21r	11.46
LG12	JM059K07r	11.476
LG12	JM062L03r	12.012
LG12	JM062F22r	12.316
LG12	JH011E24r	12.598
LG12	JM061B22r	12.672
LG12	JH003F24r	13.638
LG12	JH014F04r	13.715
LG12	JH043M11r	13.872
LG12	JM026L19r	13.936
LG12	JM019O16r	14.043
LG12	JM038B09r	14.045
LG12	JM051I11r	14.402
LG12	JM009H05r	14.416
LG12	JM045A07r	14.618
LG12	JM008D21r	14.672
LG12	JH055E18r	14.785
LG12	JH076E15r	14.818
LG12	JM013L21r	14.826
LG12	JH007N11r	14.826
LG12	JM085O14r	14.837
LG12	JM045G13r	14.847
LG12	JM046I21r	15.012
LG12	JH058L08r	15.112
LG12	JM019P08r	15.457
LG12	JH067E05r	15.543
LG12	JH011G06r	15.792
LG12	JM046J07r	17.861
LG12	JH044A01r	18.936
LG12	JH039E09r	19.234
LG12	JM026O20r	20.606
LG12	JH061N24r	20.674
LG12	JM026G15r	21.616
LG12	JH023P21r	21.861
LG12	JM058D09r	23.14
LG12	JM078B14r	31.811
LG12	JM058L03r	31.842
LG12	JM051K15r	32.364
LG12	JH050B12r	33.212
LG12	JM085G08r	33.719
LG12	JM038N16r	35.424
LG12	JH073P16r	35.485
LG12	JH013F19r	37.003
LG12	JH040L20r	37.295
LG12	JM065O16r	40.889
LG12	JH057L16r	40.951
LG12	JH022C04r	40.952
LG12	JM033E18r	41.065
LG12	JH054H12r	42.937
LG12	JM045B11r	42.97
LG12	JM063D02r	43.24
LG12	JM005B13r	44.338
LG12	JH059J21r	45.316
LG12	JH062N19r	46.143
LG12	JM010H01r	46.173
LG12	JH044I19r	46.235
LG12	JH071C06r	47.27
LG12	JH042F16r	48.144
LG12	JM032L19r	49.633
LG12	JM003K12r	49.967
LG12	JM076K20r	50.315
LG12	JM060B20r	50.579
LG12	JH067D24r	50.587
LG12	JM033O09r	54.215
LG12	JH004A09r	56.853
LG12	JH007D02r	56.887
LG12	JH016K19r	57.314
LG12	JH054J01r	57.561
LG12	JM047F18r	57.589
LG12	JH076F11r	57.82
LG12	JM018G15r	58.353
LG12	JM076F07r	58.48
LG12	JM020N03r	58.94
LG12	JM078I03r	59.158
LG12	JM055I06r	59.26
LG12	JH050D12r	59.617
LG12	JH021P14r	59.762
LG12	JM030E07r	59.776
LG12	JH077D14r	59.911
LG12	JH035A03r	60.458
LG13	JH042B21r	0
LG13	JM073G08r	0.16
LG13	JH027L09r	0.326
LG13	JH032O04r	0.695
LG13	JH068G12r	1.693
LG13	JM032H22r	2.457
LG13	JM006C05r	4.142
LG13	JH012H17r	4.541
LG13	JH077L01r	4.585
LG13	JM030D16r	5.325
LG13	JM052E19r	5.549
LG13	JM028K10r	6.343
LG13	JH013H07r	8.763
LG13	JM019C04r	9.411
LG13	JH035H03r	9.899
LG13	JH044M07r	9.998
LG13	JM085G01r	10.837
LG13	JM017L13r	10.96
LG13	JH076P14r	11.275
LG13	JM059N17r	13.26
LG13	JM063G04r	13.763
LG13	JM006O13r	14.002
LG13	JH054B13r	17.257
LG13	JH006P14r	17.499
LG13	JM022A06r	17.624
LG13	JH043J05r	18.596
LG13	JH032N11r	22.169
LG13	JM001I09r	22.405
LG13	JM070P15r	24.474
LG13	JH077I21r	26.957
LG13	JM012K19r	27.879
LG13	JM059N04r	27.917
LG13	JH062M04r	27.987
LG13	JH066E20r	28.062
LG13	JH044A03r	28.163
LG13	JH009D11r	28.268
LG13	JH063E01r	28.552
LG13	JM005G17r	28.941
LG13	JH002E22r	30.873
LG13	JH036E09r	30.912
LG13	JM054B18r	31.06
LG13	JM021A06r	32.714
LG13	JM011O20r	32.721
LG13	JH004E04r	32.876
LG13	JH034J17r	33.496
LG13	JH039B09r	33.698
LG13	JH019B10r	34.368
LG13	JH023D10r	34.411
LG13	JH009L20r	35.035
LG13	JM071K01r	35.507
LG13	JH029A06r	35.725
LG13	JH068G09r	36.26
LG13	JH047M03r	37.534
LG13	JM004C10r	37.62
LG13	JH050G09r	38.044
LG13	JM052G07r	38.222
LG13	JH075I10r	39.173
LG13	JM045A03r	39.677
LG13	JM079P07r	39.901
LG13	JH069E02r	39.925
LG13	JM011D16r	40.091
LG13	JH047G09r	40.987
LG13	JM029D10r	41.175
LG13	JM003I12r	41.201
LG13	JH057H13r	43.265
LG13	JH030N22r	43.266
LG13	JM065F14r	43.455
LG13	JH012A13r	43.55
LG13	JM061H06r	43.602
LG13	JH025N11r	44.292
LG13	JM076H03r	45.326
LG13	JM021P15r	46.17
LG13	JM047K18r	46.835
LG13	JM057N09r	49.623
LG13	JM004D06r	51.368
LG13	JM064G07r	52.13
LG13	JH032B08r	52.18
LG13	JH014L18r	52.539
LG13	JM022J01r	55.004
LG13	JM022K05r	56.941
LG13	JM085J09r	57.073
LG13	JH066A03r	59.119
LG13	JH077A07r	59.738
LG13	JH073J19r	61.309
LG13	JM031P21r	61.381
LG13	JH062H11r	61.661
LG13	JM010K19r	61.766
LG13	JM079B06r	63.483
LG13	JH045F04r	64.415
LG13	JH006H23r	64.825
LG13	JM032H09r	66.492
LG13	JM005N09r	67.513
LG13	JH013D02r	67.53
LG13	JH056I01r	69.99
LG14	JM079C15r	0
LG14	JM028C20r	0.77
LG14	JH042E17r	1.054
LG14	JM039E20r	1.756
LG14	JH023P18r	1.924
LG14	JH035M12r	1.925
LG14	JH046C12r	2.251
LG14	JH070I12r	2.372
LG14	JH042A20r	3.423
LG14	JM045K04r	4.358
LG14	JH072K08r	4.679
LG14	JH058I16r	5.297
LG14	JH007O10r	9.299
LG14	JM057F12r	10.053
LG14	JM017G15r	10.456
LG14	JM022A15r	10.793
LG14	JM008O11r	10.981
LG14	JM023L03r	11.339
LG14	JH042P05r	11.511
LG14	JM012O02r	12.017
LG14	JH030I08r	12.776
LG14	JM066I02r	13.181
LG14	JM063E23r	14.481
LG14	JM046H13r	16.319
LG14	JM067G10r	16.895
LG14	JM054M17r	17.927
LG14	JM018E09r	22.142
LG14	JM038K02r	22.734
LG14	JM059P08r	23.097
LG14	JH042M18r	24.04
LG14	JH025C18r	24.832
LG14	JH035F02r	26.169
LG14	JH070O19r	26.551
LG14	JH004H04r	26.86
LG14	JM057E17r	26.926
LG14	JH046L18r	27.314
LG14	JH029G13r	27.635
LG14	JH012N19r	29.303
LG14	JM021D23r	29.565
LG14	JH071D03r	30.153
LG14	JH063I01r	31.957
LG14	JM067O06r	32.859
LG14	JH020O03r	32.86
LG14	JH012L15r	35.953
LG14	JH026I03r	36.063
LG14	JH042J18r	36.285
LG14	JM060I22r	40.215
LG14	JH026G11r	40.581
LG14	JH012N18r	40.667
LG14	JH064J17r	40.668
LG14	JH050C02r	40.674
LG14	JH044B15r	40.716
LG14	JM010K24r	40.933
LG14	JH004P13r	42.355
LG14	JH067B06r	42.654
LG14	JH050O20r	42.655
LG14	JM012I18r	42.918
LG14	JM010N20r	43.644
LG14	JH044J02r	43.805
LG14	JM078J08r	44.197
LG14	JH047D12r	44.213
LG14	JM013D16r	44.578
LG14	JM070F02r	45.287
LG14	JH031G16r	45.366
LG14	JM056J20r	45.383
LG14	JM064G08r	45.605
LG14	JH011C24r	45.926
LG14	JH042L05r	49.24
LG14	JM079N04r	49.338
LG14	JH063M22r	50.465
LG14	JH002K13r	50.707
LG14	JM058G14r	50.742
LG14	JH058E06r	50.742
LG14	JM047E20r	50.948
LG14	JM064K14r	50.961
LG14	JM070K07r	50.966
LG14	JM028C03r	50.978
LG14	JH026K23r	51.015
LG14	JM045E10r	51.075
LG14	JM055M23r	51.557
LG14	JH067F02r	52.229
LG14	JH009G22r	52.404
LG14	JH007G07r	55.433
LG14	JH011D18r	57.352
LG14	JM070O14r	57.628
LG15	JM013A01r	0
LG15	JM033D10r	0.324
LG15	JM055G17r	0.501
LG15	JH024P05r	0.6
LG15	JH051J20r	2.109
LG15	JH022K23r	2.122
LG15	JM009G23r	2.531
LG15	JM020B24r	3.591
LG15	JM042J21r	5.653
LG15	JM067M13r	6.402
LG15	JM005F11r	9.227
LG15	JH042H20r	33.346
LG15	JH009E19r	37.675
LG16	JH029P01r	0
LG16	JH043H05r	0.287
LG16	JH045H13r	0.777
LG16	JH051D08r	1.104
LG16	JH058K15r	1.516
LG16	JH025J15r	3.955
LG16	JH042N16r	9.067
LG16	JM055H18r	9.424
LG16	JM033L02r	9.674
LG16	JM001F02r	9.752
LG16	JH059N24r	9.77
LG16	JM045L04r	10.811
LG16	JH054M14r	10.929
LG16	JH013N22r	11.032
LG16	JM021M13r	11.14
LG16	JH054B23r	11.336
LG16	JH015N17r	11.429
LG16	JM033P22r	11.605
LG16	JM028L18r	12.217
LG16	JH062A17r	12.756
LG16	JH077D11r	14.784
LG16	JM058P14r	15.124
LG16	JH013M23r	15.314
LG16	JH031L22r	15.716
LG16	JH011N09r	15.989
LG16	JM022D17r	16.121
LG16	JM060J15r	16.243
LG16	JM056H14r	16.275
LG16	JH059P12r	16.438
LG16	JM045P14r	16.559
LG16	JM013D22r	16.716
LG16	JM005J20r	17.869
LG16	JM056O17r	18.078
LG16	JH058J16r	18.102
LG16	JH063L21r	18.231
LG16	JH078D03r	18.332
LG16	JH033H20r	18.398
LG16	JH042O22r	18.408
LG16	JM076F02r	18.49
LG16	JM043N05r	18.694
LG16	JM076B03r	19.457
LG16	JM009D08r	19.613
LG16	JH025K15r	29.564
LG16	JH071J23r	30.711
LG16	JH007M03r	30.747
LG16	JM006I05r	31.257
LG16	JM003K17r	31.803
LG16	JH044N14r	32.087
LG16	JH070O04r	32.683
LG16	JH067K02r	33.621
LG16	JH047D22r	33.635
LG16	JM079K23r	33.643
LG16	JM073O02r	34.28
LG16	JH036D07r	34.492
LG16	JM054D23r	35.919
LG16	JH014B24r	35.951
LG16	JM057C09r	35.988
LG16	JM056I19r	36.837
LG16	JM005H05r	37.078
LG16	JH072F04r	37.217
LG16	JM002D04r	38.231
LG16	JH055A14r	38.726
LG16	JH008D02r	39.151
LG16	JH047B20r	40.093
LG16	JH041C11r	40.681
LG16	JM008N17r	43.008
LG16	JH074B20r	49.904
LG16	JM047P04r	50.032
LG16	JH012A18r	50.133
LG16	JH034O11r	50.287
LG16	JM033N08r	50.433
LG16	JH056H16r	50.493
LG16	JM033D06r	50.766
LG16	JH075L24r	51.211
LG16	JH076C05r	51.3
LG16	JM046P01r	51.574
LG16	JM013M14r	53.097
LG16	JH008N20r	53.183
LG16	JH044P10r	53.462
LG16	JH032E21r	55.895
LG16	JH045D11r	55.993
LG16	JM012H10r	57.039
LG16	JH061A22r	57.349
LG16	JH041I02r	57.63
LG16	JM018O11r	57.698
LG16	JM012L01r	58.893
LG16	JM027O09r	59.095
LG16	JM030N10r	59.288
