# Supplementary material for: Synteny analysis in Rosids with a walnut physical map reveals slow genome evolution in long-lived woody perennials
Source: BMC Genomics. 2015 Sep 17;16(1):707. doi: 10.1186/s12864-015-1906-5 (PMC4574618; doi:10.1186/s12864-015-1906-5)
Supplement: Additional file 3: Table S2. — Excel spreadsheet listing all 1,031 BAC contigs including the nested BAC contigs that were removed from the physical map to generate a non-redundant physical map. (XLSX 57.6 kb) [file 12864_2015_1906_MOESM3_ESM.xlsx]

## Sheet: walnut_fpc_stats
Contig ID	No. Clones	Length (kb)	Chromosome	Nested?
ctg1	342	2892	1
ctg2	45	537	7
ctg3	681	3836	16
ctg4	42	617	N/A
ctg5	337	3464	10
ctg6	707	4639	13
ctg7	445	3740	15
ctg8	339	2461	N/A
ctg9	958	4916	11
ctg10	136	1322	3
ctg11	232	1684	N/A
ctg12	754	5517	1
ctg13	549	2880	1
ctg14	235	2083	15
ctg15	977	5947	14
ctg16	122	1897	1	Yes
ctg17	861	5232	4
ctg18	349	2905	6
ctg19	67	895	3
ctg20	451	2781	N/A
ctg21	137	1505	1
ctg22	61	479	11
ctg23	304	2558	11
ctg24	493	2493	16
ctg25	294	1998	16
ctg26	102	1246	N/A
ctg27	1139	7467	2
ctg28	191	1349	5
ctg29	621	3890	11
ctg30	1809	11054	14
ctg31	117	1475	7
ctg32	254	2719	2
ctg33	467	3707	7
ctg34	557	4776	12
ctg35	71	1080	11
ctg36	710	4381	14
ctg37	303	2575	4
ctg38	476	4002	2
ctg39	353	2670	4
ctg40	375	1876	14
ctg41	664	3806	12
ctg42	452	4091	11
ctg43	443	2300	1
ctg44	292	2239	8
ctg45	82	670	N/A
ctg46	292	2201	N/A
ctg47	199	2098	10
ctg48	587	4571	12
ctg49	251	1559	3
ctg50	109	598	N/A
ctg51	415	2728	N/A
ctg52	72	847	5
ctg53	120	1229	N/A
ctg54	189	1426	2
ctg55	499	3194	2
ctg56	312	3239	8	Yes
ctg57	155	1049	4
ctg58	274	2298	1
ctg59	364	2981	1
ctg60	583	4424	16
ctg61	490	2884	7
ctg62	108	1335	11
ctg63	209	3126	8
ctg64	172	1323	4
ctg65	351	2590	12
ctg66	236	2235	4
ctg67	95	871	10
ctg68	92	1013	12	Yes
ctg69	39	540	6	Yes
ctg70	620	3399	N/A
ctg71	341	3192	1
ctg72	39	362	N/A
ctg73	238	2089	9
ctg74	293	1694	11
ctg75	197	1185	16
ctg76	132	1427	N/A
ctg77	916	5654	7
ctg78	26	231	4	Yes
ctg79	255	1817	11	Yes
ctg80	54	602	1
ctg81	601	4024	1
ctg82	625	5097	13
ctg83	27	381	3
ctg84	93	1669	6
ctg85	7	145	N/A
ctg86	222	2410	16	Yes
ctg87	92	1171	4	Yes
ctg88	231	2500	11
ctg89	340	1463	N/A
ctg90	60	1001	8	Yes
ctg91	12	308	5
ctg92	100	918	10
ctg93	23	544	10
ctg94	212	2971	8
ctg95	143	1197	7
ctg96	803	5371	11	Yes
ctg97	139	1250	9
ctg98	565	4482	5
ctg99	89	908	13
ctg100	10	178	N/A
ctg101	31	306	7	Yes
ctg102	352	3177	7
ctg103	285	2170	N/A
ctg104	298	1715	14
ctg105	96	1436	8	Yes
ctg106	491	3210	4
ctg107	106	846	N/A
ctg108	182	1544	1	Yes
ctg109	21	447	4
ctg110	49	920	2
ctg111	74	901	3	Yes
ctg112	118	646	7
ctg113	10	215	4
ctg114	391	2936	4
ctg115	143	1079	N/A
ctg116	133	1416	10
ctg117	89	1093	6	Yes
ctg118	108	1606	5
ctg119	423	2466	9
ctg120	78	626	4
ctg121	101	1348	6
ctg122	273	2817	11
ctg123	34	744	3
ctg124	160	1439	6
ctg125	217	1756	11
ctg126	35	450	13
ctg127	309	2572	10
ctg128	80	582	1
ctg129	41	485	13
ctg130	100	1069	13
ctg131	13	430	N/A
ctg132	26	329	10
ctg133	208	2292	10
ctg134	369	3375	13
ctg135	187	2074	3
ctg136	23	411	13	Yes
ctg137	14	257	N/A
ctg138	31	700	12
ctg139	297	1971	8
ctg140	24	533	N/A
ctg141	49	344	11	Yes
ctg142	216	2451	11
ctg143	209	1498	9
ctg144	145	1654	1	Yes
ctg145	673	3524	12
ctg146	130	769	4	Yes
ctg147	189	1459	5
ctg148	75	891	N/A
ctg149	100	1013	15
ctg150	251	2733	12
ctg151	147	1016	7	Yes
ctg152	536	3795	8
ctg153	175	2293	5
ctg154	192	2080	4
ctg155	152	1486	2	Yes
ctg156	175	1850	11
ctg157	278	2414	7
ctg158	171	1880	6
ctg159	266	2173	13
ctg160	70	691	4	Yes
ctg161	58	706	6	Yes
ctg162	89	1006	11
ctg163	26	462	9	Yes
ctg164	339	2012	1	Yes
ctg165	127	919	12
ctg166	146	1130	11	Yes
ctg167	104	781	3
ctg168	66	440	N/A
ctg169	131	1135	12
ctg170	320	1929	N/A
ctg171	55	738	1	Yes
ctg172	475	3443	5
ctg173	264	2649	3
ctg174	157	900	N/A
ctg175	354	3511	3
ctg176	21	422	N/A
ctg177	57	739	N/A
ctg178	175	998	N/A
ctg179	130	1273	1
ctg180	136	1395	4
ctg181	208	2463	2
ctg182	107	943	12
ctg183	662	2921	N/A
ctg184	66	857	6
ctg185	178	2032	4	Yes
ctg186	13	313	N/A
ctg187	239	1855	10
ctg188	158	1585	7
ctg189	236	1141	1	Yes
ctg190	49	459	16
ctg191	392	4401	10
ctg192	285	1795	3
ctg193	177	1488	7
ctg194	200	1919	16
ctg195	79	957	N/A
ctg196	89	801	N/A
ctg197	234	1871	10
ctg198	63	362	N/A
ctg199	238	2390	11
ctg200	172	1413	10
ctg201	149	2055	11
ctg202	158	1138	11	Yes
ctg203	81	606	N/A
ctg204	239	1913	N/A
ctg205	606	4497	14
ctg206	46	700	2	Yes
ctg207	496	6054	6
ctg208	463	4035	2
ctg209	87	1372	N/A
ctg210	287	2092	3	Yes
ctg211	5	158	N/A
ctg212	377	3782	8
ctg213	132	1280	N/A
ctg214	189	1435	16
ctg215	131	1503	4
ctg216	126	1018	8
ctg217	6	217	N/A
ctg218	222	1907	10
ctg219	9	181	N/A
ctg220	130	1086	N/A
ctg221	87	709	5
ctg222	193	1972	10
ctg223	102	1298	7
ctg224	262	2504	7
ctg225	4	208	N/A
ctg226	30	299	N/A
ctg227	742	6235	9
ctg228	27	524	1
ctg229	83	1309	1
ctg230	25	423	10
ctg231	18	402	N/A
ctg232	292	2323	2
ctg233	22	330	6
ctg234	327	3883	3
ctg235	383	2943	13
ctg236	74	480	N/A
ctg237	201	2470	7
ctg238	67	949	1
ctg239	59	895	2
ctg240	52	635	N/A
ctg241	247	2229	N/A
ctg242	30	498	N/A
ctg243	269	3269	3
ctg244	233	2138	12
ctg245	173	1629	N/A
ctg246	199	2225	6
ctg247	205	2307	11
ctg248	143	1266	9
ctg249	339	2908	4
ctg250	220	1650	3
ctg251	187	1807	16
ctg252	110	951	N/A
ctg253	183	1289	7
ctg254	306	3511	16
ctg255	31	592	N/A
ctg256	42	581	N/A
ctg257	101	738	16
ctg258	2	172	N/A
ctg259	276	2318	11
ctg260	56	607	6
ctg261	192	2489	14
ctg262	62	712	3
ctg263	169	2222	15
ctg264	152	1452	3	Yes
ctg265	176	1422	14
ctg266	50	646	3	Yes
ctg267	268	2497	7
ctg268	40	678	N/A
ctg269	126	1216	7
ctg270	19	197	N/A
ctg271	98	1210	5	Yes
ctg272	11	236	N/A
ctg273	142	2055	N/A
ctg274	191	2431	7
ctg275	131	1040	6	Yes
ctg276	307	3716	2
ctg277	338	2780	4
ctg278	34	680	N/A
ctg279	8	286	N/A
ctg280	71	596	11	Yes
ctg281	112	1319	6	Yes
ctg282	75	703	N/A
ctg283	87	823	4
ctg284	139	1842	7
ctg285	124	657	N/A
ctg286	14	239	N/A
ctg287	17	235	N/A
ctg288	329	2771	6
ctg289	5	125	N/A
ctg290	55	665	N/A
ctg291	95	1162	9
ctg292	21	281	N/A
ctg293	178	2198	6
ctg294	46	749	6
ctg295	39	383	N/A
ctg296	146	1519	13
ctg297	251	1581	4	Yes
ctg298	301	2454	13
ctg299	66	572	N/A
ctg300	24	240	7
ctg301	94	884	N/A
ctg302	55	757	6	Yes
ctg303	6	169	N/A
ctg304	110	1130	5
ctg305	103	1025	13
ctg306	9	166	N/A
ctg307	289	2120	11	Yes
ctg308	4	168	N/A
ctg309	226	2531	10
ctg310	195	1134	N/A
ctg311	39	304	1
ctg312	23	270	N/A
ctg313	22	322	N/A
ctg314	52	601	N/A
ctg315	225	2419	7
ctg316	37	605	N/A
ctg317	176	2284	12
ctg318	249	2907	12
ctg319	31	574	10
ctg320	15	342	N/A
ctg321	124	1661	10
ctg322	10	272	N/A
ctg323	142	1221	1	Yes
ctg324	148	1894	7
ctg325	15	218	N/A
ctg326	133	418	N/A
ctg327	35	542	16	Yes
ctg328	190	1865	16
ctg329	15	342	10
ctg330	25	418	N/A
ctg331	242	2411	7
ctg332	239	2986	6
ctg333	3	163	N/A
ctg334	1902	610	3
ctg335	19	470	N/A
ctg336	69	311	1
ctg337	60	557	10
ctg338	9	332	N/A
ctg339	158	1429	5
ctg340	116	1596	10
ctg341	17	348	N/A
ctg342	222	2773	14
ctg343	14	357	N/A
ctg344	24	266	2
ctg345	58	330	N/A
ctg346	43	694	12
ctg347	206	2578	N/A
ctg348	176	1093	9
ctg349	100	728	10
ctg350	328	2986	13
ctg351	83	837	14
ctg352	149	2202	10
ctg353	99	1359	10
ctg354	108	1169	N/A
ctg355	146	1378	6
ctg356	79	899	14
ctg357	126	893	6
ctg358	82	1291	2
ctg359	46	343	N/A
ctg360	13	279	N/A
ctg361	36	434	N/A
ctg362	241	2455	6
ctg363	292	1866	N/A
ctg364	124	1006	10
ctg365	152	792	N/A
ctg366	126	1226	16
ctg367	26	239	N/A
ctg368	3	148	N/A
ctg369	83	1200	3
ctg371	122	1347	2
ctg374	176	2095	9
ctg375	47	647	9
ctg377	72	865	N/A
ctg378	164	1815	7
ctg379	113	1573	7
ctg380	12	189	N/A
ctg382	8	303	N/A
ctg384	3	114	N/A
ctg385	71	1057	4
ctg386	7	361	N/A
ctg387	91	923	N/A
ctg388	60	793	12
ctg392	123	1168	2
ctg395	32	418	N/A
ctg397	116	1395	2	Yes
ctg399	122	1290	6
ctg402	116	1318	3
ctg404	44	627	10
ctg408	157	2027	8
ctg411	199	2331	10
ctg412	123	2070	4
ctg414	95	1232	11	Yes
ctg416	76	699	4
ctg417	100	1152	10
ctg419	109	1372	14
ctg420	125	1547	11
ctg421	252	2797	7
ctg422	119	1509	1
ctg423	93	891	4
ctg424	120	1040	9
ctg425	175	1831	4
ctg428	146	1474	10
ctg430	202	2088	6
ctg434	327	2683	6
ctg435	380	3504	3
ctg437	200	2477	9
ctg438	7	233	N/A
ctg444	83	573	9
ctg446	166	1421	1
ctg447	179	2037	11
ctg448	194	1710	3
ctg450	161	1775	N/A
ctg454	122	1080	9	Yes
ctg456	39	805	N/A
ctg462	32	528	N/A
ctg465	144	1661	4
ctg469	104	1454	6
ctg473	49	584	8
ctg476	92	996	10
ctg477	133	1273	9
ctg479	82	631	N/A
ctg481	110	1120	1
ctg482	22	379	N/A
ctg485	115	1458	14
ctg486	38	543	3
ctg491	88	1029	12
ctg492	23	382	N/A
ctg499	36	798	3
ctg500	208	1764	10
ctg503	222	2474	8
ctg508	38	673	14	Yes
ctg512	70	1020	10
ctg513	100	1249	8
ctg514	58	691	N/A
ctg515	236	2734	3
ctg517	298	2475	1
ctg518	154	1637	N/A
ctg519	140	1298	N/A
ctg520	55	485	6	Yes
ctg521	315	3815	1
ctg523	110	1339	N/A
ctg525	19	358	4	Yes
ctg527	92	1273	5
ctg529	69	1068	N/A
ctg531	65	660	N/A
ctg532	57	778	7
ctg533	352	2972	8
ctg535	69	724	11
ctg538	62	884	11	Yes
ctg542	76	918	11
ctg544	44	558	N/A
ctg547	265	3056	6
ctg550	141	1401	13
ctg552	138	2193	2
ctg553	146	1534	10
ctg555	64	870	13
ctg556	31	349	N/A
ctg557	40	630	N/A
ctg563	137	1756	5
ctg566	186	1468	16
ctg568	18	400	N/A
ctg574	143	1846	2
ctg575	190	1785	3	Yes
ctg576	135	1376	16
ctg577	18	334	N/A
ctg579	216	3044	10
ctg581	126	1871	12
ctg583	180	1724	3
ctg586	96	740	7
ctg590	18	311	N/A
ctg591	166	1593	6
ctg592	16	215	N/A
ctg596	58	635	4
ctg597	86	852	10
ctg604	111	1708	10
ctg606	83	817	11
ctg610	109	825	10
ctg620	264	2446	8
ctg621	113	1436	3
ctg622	3	134	N/A
ctg623	32	275	N/A
ctg625	47	784	7	Yes
ctg627	204	2640	1
ctg628	76	1080	14
ctg629	140	1683	6
ctg631	128	817	16
ctg632	62	943	9
ctg638	192	1830	7
ctg640	97	1169	13	Yes
ctg645	39	562	12	Yes
ctg648	35	478	1
ctg653	114	1129	1	Yes
ctg655	89	982	2
ctg660	16	387	10
ctg661	312	3209	13
ctg663	126	1554	N/A
ctg664	159	2153	N/A
ctg666	15	350	13	Yes
ctg667	108	869	N/A
ctg682	70	866	5
ctg685	94	1322	2
ctg686	15	284	N/A
ctg688	159	1547	11
ctg690	82	807	11
ctg693	52	640	7
ctg695	58	701	6
ctg698	72	1029	16	Yes
ctg699	39	622	10
ctg702	222	2616	1	Yes
ctg704	183	2237	12
ctg712	160	1736	10
ctg714	94	908	6
ctg716	113	1314	1
ctg717	2	124	N/A
ctg718	35	616	13
ctg720	209	1705	7
ctg723	32	474	12
ctg724	37	534	7
ctg725	144	1461	8
ctg728	155	2300	16
ctg734	141	1622	3
ctg737	83	791	N/A
ctg738	221	2590	3
ctg739	44	588	8	Yes
ctg741	20	445	8
ctg748	56	729	12
ctg751	20	389	N/A
ctg752	114	1671	7
ctg758	150	2080	4
ctg760	40	727	N/A
ctg763	51	561	9
ctg764	148	1855	7
ctg766	143	1241	3
ctg771	96	1475	4
ctg772	82	953	3
ctg774	107	1593	6
ctg775	126	1809	8
ctg776	156	1815	4
ctg777	56	1064	12	Yes
ctg778	43	562	7
ctg785	32	486	N/A
ctg787	31	452	6
ctg792	75	1016	7
ctg798	27	639	10
ctg801	169	2300	1
ctg805	42	679	4	Yes
ctg811	64	685	16
ctg812	18	215	N/A
ctg813	128	1381	6
ctg819	86	963	N/A
ctg829	64	1192	10
ctg838	154	1991	13
ctg848	155	1939	12	Yes
ctg849	201	1781	3
ctg851	61	807	N/A
ctg852	73	1069	11
ctg860	77	1332	13
ctg864	309	2771	5
ctg869	58	895	6
ctg871	55	1137	1
ctg873	104	1213	12	Yes
ctg874	56	835	N/A
ctg875	89	1273	4	Yes
ctg878	79	1143	2
ctg880	20	271	N/A
ctg882	131	1382	15	Yes
ctg883	41	305	10
ctg888	275	3077	4
ctg889	125	1703	9	Yes
ctg890	52	572	N/A
ctg893	58	683	N/A
ctg895	99	1490	3
ctg901	50	518	N/A
ctg903	111	1644	12
ctg906	259	2466	3	Yes
ctg908	35	608	7
ctg909	17	334	N/A
ctg914	69	973	8	Yes
ctg915	37	529	N/A
ctg923	17	377	4
ctg929	43	602	N/A
ctg933	64	1157	4
ctg943	81	1169	4
ctg944	67	735	13	Yes
ctg948	48	461	6
ctg956	24	434	7	Yes
ctg957	15	286	N/A
ctg959	110	1468	1
ctg960	47	676	N/A
ctg962	88	1224	N/A
ctg965	29	499	10
ctg972	41	495	14	Yes
ctg976	52	871	12
ctg978	57	557	6
ctg979	74	818	N/A
ctg984	43	700	8	Yes
ctg985	115	1450	8
ctg987	126	1512	2	Yes
ctg988	39	637	4	Yes
ctg1002	38	566	11	Yes
ctg1010	211	2230	2
ctg1015	105	1369	5
ctg1017	29	612	N/A
ctg1022	58	786	11
ctg1027	40	500	13
ctg1033	9	192	N/A
ctg1038	26	293	N/A
ctg1043	25	486	N/A
ctg1044	58	724	13	Yes
ctg1053	82	1059	11	Yes
ctg1061	187	2463	16
ctg1071	24	426	N/A
ctg1073	15	226	2	Yes
ctg1075	51	793	3
ctg1084	47	1222	N/A
ctg1096	47	534	1	Yes
ctg1098	30	447	N/A
ctg1105	35	515	15
ctg1118	20	406	N/A
ctg1120	27	447	N/A
ctg1143	127	1551	10
ctg1145	28	391	3
ctg1146	57	1132	3
ctg1156	140	1115	11
ctg1158	350	2176	N/A
ctg1159	73	854	3	Yes
ctg1167	27	593	N/A
ctg1188	16	281	10
ctg1191	126	1773	10
ctg1193	8	246	3
ctg1195	47	714	1	Yes
ctg1203	13	220	1	Yes
ctg1209	10	166	N/A
ctg1213	26	383	7
ctg1216	81	1284	13
ctg1220	80	1202	N/A
ctg1221	144	1274	13
ctg1223	94	976	3
ctg1228	31	724	N/A
ctg1240	15	189	N/A
ctg1245	15	226	N/A
ctg1257	40	481	N/A
ctg1258	55	592	10
ctg1260	16	223	6	Yes
ctg1263	100	1213	3	Yes
ctg1269	173	1688	N/A
ctg1272	51	603	12	Yes
ctg1290	30	364	N/A
ctg1295	21	412	7	Yes
ctg1306	198	1786	5
ctg1310	44	694	16	Yes
ctg1313	52	823	12
ctg1339	209	2621	4	Yes
ctg1350	14	324	13
ctg1356	34	475	N/A
ctg1357	53	730	2	Yes
ctg1368	18	366	N/A
ctg1377	83	1115	7
ctg1379	41	583	N/A
ctg1382	59	792	11	Yes
ctg1395	17	215	N/A
ctg1402	17	285	N/A
ctg1406	28	411	7	Yes
ctg1428	15	233	N/A
ctg1436	14	239	N/A
ctg1450	15	275	N/A
ctg1451	22	301	5
ctg1454	102	1203	10
ctg1455	15	431	N/A
ctg1457	17	343	N/A
ctg1471	70	951	14
ctg1480	17	203	3
ctg1481	18	329	N/A
ctg1483	75	834	6
ctg1490	17	283	N/A
ctg1500	85	579	N/A
ctg1506	11	144	N/A
ctg1507	42	724	1	Yes
ctg1513	16	244	4	Yes
ctg1523	56	600	14
ctg1526	36	868	10	Yes
ctg1528	21	411	N/A
ctg1561	11	233	N/A
ctg1563	10	278	N/A
ctg1566	35	430	7	Yes
ctg1587	18	291	10
ctg1594	192	1266	1
ctg1596	6	174	N/A
ctg1598	44	454	10
ctg1602	10	221	N/A
ctg1617	10	251	N/A
ctg1618	28	681	2	Yes
ctg1631	28	369	7	Yes
ctg1634	20	354	2
ctg1645	48	603	N/A
ctg1658	23	294	2
ctg1662	24	462	4	Yes
ctg1663	22	480	N/A
ctg1664	11	215	14
ctg1670	18	271	7
ctg1677	13	255	N/A
ctg1678	36	486	13
ctg1681	8	178	N/A
ctg1691	16	276	N/A
ctg1692	8	311	N/A
ctg1697	45	558	1
ctg1701	193	1925	3
ctg1705	193	1061	2	Yes
ctg1716	71	986	N/A
ctg1718	20	222	N/A
ctg1724	15	285	N/A
ctg1728	11	154	N/A
ctg1731	156	915	10
ctg1737	7	163	3	Yes
ctg1748	38	767	N/A
ctg1753	14	324	12
ctg1773	17	401	4
ctg1774	5	174	13
ctg1776	7	255	N/A
ctg1780	11	280	3
ctg1781	11	246	N/A
ctg1782	38	758	N/A
ctg1783	5	171	N/A
ctg1790	24	382	5
ctg1813	13	294	N/A
ctg1836	56	846	N/A
ctg1838	10	215	N/A
ctg1869	9	163	1	Yes
ctg1878	32	425	3	Yes
ctg1891	26	338	N/A
ctg1895	7	203	5
ctg1924	6	179	N/A
ctg1930	6	154	N/A
ctg1963	76	822	9
ctg1998	8	265	N/A
ctg2012	5	189	11	Yes
ctg2013	12	218	N/A
ctg2017	20	358	N/A
ctg2029	7	272	N/A
ctg2046	6	128	11
ctg2053	6	159	N/A
ctg2070	6	174	N/A
ctg2091	6	147	N/A
ctg2092	3	145	N/A
ctg2097	2	178	N/A
ctg2108	3	250	N/A
ctg2113	23	306	3
ctg2127	3	154	2
ctg2137	73	898	4	Yes
ctg2142	10	286	N/A
ctg2145	4	133	N/A
ctg2154	3	162	N/A
ctg2169	6	133	N/A
ctg2184	3	150	N/A
ctg2186	32	597	N/A
ctg2204	5	163	N/A
ctg2211	5	182	N/A
ctg2213	9	192	N/A
ctg2220	6	269	N/A
ctg2246	204	1856	9
ctg2253	3	183	N/A
ctg2261	3	135	N/A
ctg2266	2	128	N/A
ctg2275	12	153	N/A
ctg2293	19	372	13
ctg2299	3	176	N/A
ctg2303	6	290	N/A
ctg2314	155	1660	7
ctg2319	4	182	N/A
ctg2321	5	162	N/A
ctg2324	3	114	N/A
ctg2328	3	158	N/A
ctg2333	3	181	N/A
ctg2343	4	177	N/A
ctg2344	3	183	N/A
ctg2353	8	116	N/A
ctg2370	2	189	N/A
ctg2371	2	169	N/A
ctg2378	7	138	N/A
ctg2382	3	142	N/A
ctg2388	4	137	N/A
ctg2390	2	139	N/A
ctg2392	5	167	N/A
ctg2393	6	191	N/A
ctg2401	2	142	N/A
ctg2403	2	236	N/A
ctg2412	3	152	N/A
ctg2413	2	142	N/A
ctg2417	5	101	N/A
ctg2422	5	109	N/A
ctg2425	2	155	N/A
ctg2432	2	188	N/A
ctg2438	10	213	1	Yes
ctg2453	6	125	N/A
ctg2461	2	211	N/A
ctg2470	2	186	N/A
ctg2484	2	101	N/A
ctg2486	3	317	N/A
ctg2493	8	149	N/A
ctg2494	3	130	N/A
ctg2495	8	208	4
ctg2500	2	119	N/A
ctg2501	3	94	N/A
ctg2503	110	747	N/A
ctg2509	2	208	N/A
ctg2513	3	152	N/A
ctg2515	2	144	N/A
ctg2516	2	120	N/A
ctg2520	2	154	N/A
ctg2527	2	93	11	Yes
ctg2532	2	125	N/A
ctg2537	3	172	N/A
ctg2543	2	187	N/A
ctg2547	2	145	N/A
ctg2553	2	182	N/A
ctg2555	2	154	N/A
ctg2558	2	125	N/A
ctg2564	3	181	N/A
ctg2569	4	269	N/A
ctg2570	2	168	N/A
ctg2571	2	145	N/A
ctg2572	2	155	N/A
ctg2581	2	114	N/A
ctg2599	3	119	N/A
ctg2607	2	174	N/A
ctg2621	2	228	N/A
ctg2624	2	179	N/A
ctg2633	82	636	N/A
ctg2638	2	158	N/A
ctg2642	3	128	N/A
ctg2646	2	215	N/A
ctg2648	2	202	N/A
ctg2659	106	812	N/A
ctg2660	3	222	N/A
ctg2662	3	106	N/A
ctg2665	2	169	N/A
ctg2666	3	154	N/A
ctg2668	2	158	N/A
ctg2670	3	140	N/A
ctg2673	3	114	N/A
ctg2678	2	188	N/A
ctg2685	2	139	N/A
ctg2687	2	137	N/A
ctg2695	3	200	N/A
ctg2702	2	153	N/A
ctg2706	3	153	N/A
ctg2707	2	147	N/A
ctg2711	3	196	N/A
ctg2714	3	132	N/A
ctg2724	2	138	N/A
ctg2727	2	109	N/A
ctg2729	2	202	N/A
ctg2731	2	178	N/A
ctg2735	2	164	N/A
ctg2737	2	153	N/A
ctg2738	2	149	N/A
ctg2741	5	162	N/A
ctg2744	4	237	N/A
ctg2745	2	127	N/A
ctg2747	4	122	8	Yes
ctg2754	2	164	N/A
ctg2757	2	135	N/A
ctg2758	3	174	N/A
ctg2759	2	138	N/A
ctg2760	3	130	N/A
ctg2761	3	118	N/A
ctg2762	3	133	N/A
ctg2767	2	168	N/A
ctg2768	2	179	N/A
ctg2769	2	254	N/A
ctg2777	2	122	N/A
ctg2786	2	85	N/A
ctg2790	2	178	N/A
ctg2791	2	76	N/A
ctg2792	3	164	N/A
ctg2801	2	236	N/A
ctg2805	2	101	N/A
ctg2809	2	89	N/A
ctg2810	7	111	N/A
ctg2811	2	179	N/A
ctg2814	10	210	N/A
ctg2819	2	140	N/A
ctg2829	2	220	N/A
ctg2831	3	118	N/A
ctg2832	5	172	N/A
ctg2845	2	130	N/A
ctg2853	2	231	N/A
ctg2855	2	119	N/A
ctg2862	3	105	N/A
ctg2866	2	182	N/A
ctg2867	3	83	N/A
ctg2875	5	148	N/A
ctg2876	2	158	N/A
ctg2883	2	138	N/A
ctg2885	3	122	N/A
ctg2888	6	114	N/A
ctg2889	2	113	N/A
ctg2890	4	116	N/A
ctg2892	2	264	N/A
ctg2895	2	167	N/A
ctg2898	146	1525	9
ctg2901	2	142	N/A
ctg2903	90	1317	4
ctg2906	2	128	N/A
ctg2907	2	120	N/A
ctg2912	2	118	N/A
ctg2915	2	124	N/A
ctg2917	2	115	N/A
ctg2919	2	116	N/A
ctg2920	2	104	N/A
ctg2925	3	98	N/A
ctg2926	4	198	N/A
ctg2927	5	95	N/A
ctg2932	3	116	N/A
ctg2935	2	155	N/A
ctg2939	4	142	N/A
ctg2944	2	142	N/A
ctg2947	29	328	N/A
ctg2955	2	110	N/A
ctg2957	4	115	N/A
ctg2958	2	211	N/A
ctg2959	2	105	N/A
ctg2962	3	177	6
ctg2966	2	183	N/A
ctg2968	2	171	N/A
ctg2969	14	401	N/A
ctg2974	2	137	N/A
ctg2975	139	1122	N/A
ctg2976	26	508	10
ctg2979	39	542	N/A
ctg2983	3	115	N/A
ctg2987	6	130	N/A
ctg2989	195	1855	13
ctg2996	2	242	N/A
ctg2998	4	105	N/A
ctg2999	3	168	N/A
ctg3005	2	142	N/A
ctg3006	2	140	N/A
ctg3008	2	140	N/A
ctg3011	35	748	N/A
ctg3013	2	113	N/A
ctg3018	3	114	N/A
ctg3021	2	114	N/A
ctg3028	89	698	7
ctg3030	2	176	N/A
ctg3031	3	88	N/A
ctg3032	2	198	N/A
ctg3034	4	75	N/A
ctg3036	2	67	N/A
ctg3041	2	140	N/A
ctg3043	136	1376	10
ctg3047	4	174	6	Yes
ctg3052	2	119	3
ctg3055	2	115	N/A
ctg3057	3	110	N/A
ctg3058	2	128	N/A
ctg3059	4	184	N/A
ctg3061	3	206	N/A
ctg3064	3	225	N/A
ctg3070	3	202	N/A
ctg3074	2	110	N/A
ctg3076	2	178	N/A
ctg3079	3	91	N/A
ctg3086	2	174	N/A
ctg3088	2	154	N/A
ctg3089	7	256	N/A
ctg3093	2	149	N/A
ctg3101	3	109	N/A
ctg3108	4	94	N/A
ctg3111	5	134	2	Yes
ctg3119	5	226	N/A
ctg3124	31	335	N/A
ctg3126	201	1339	13
ctg3134	82	499	N/A
ctg3139	7	154	N/A
ctg3151	4	124	2	Yes
ctg3169	3	133	N/A
ctg3174	2	124	N/A
ctg3175	6	261	N/A
ctg3182	6	173	N/A
ctg3208	5	101	N/A
ctg3209	5	198	N/A
ctg3211	3	119	N/A
ctg3212	2	161	N/A
ctg3216	7	124	N/A
ctg3251	4	188	N/A
ctg3257	4	139	N/A
ctg3272	66	564	N/A
ctg3274	103	1024	8
ctg3276	2	119	N/A
ctg3286	2	110	N/A
ctg3289	8	139	N/A
ctg3305	3	150	N/A
ctg3342	2	108	N/A
ctg3346	54	654	6
ctg3368	2	128	N/A
ctg3383	83	1337	1	Yes
ctg3396	88	1349	4
ctg3404	2	116	N/A
ctg3407	62	1029	11
ctg3414	6	164	N/A
ctg3418	25	306	N/A
ctg3454	30	274	N/A
ctg3458	51	415	13
ctg3483	14	211	4	Yes
ctg3486	2	137	N/A
ctg3496	2	81	N/A
ctg3506	2	169	N/A
ctg3507	3	124	N/A
ctg3512	4	96	N/A
ctg3522	58	358	4
ctg3526	2	122	6
ctg3527	3	109	N/A
ctg3535	22	420	N/A
ctg3551	91	840	N/A
ctg3571	44	473	1	Yes
ctg3620	2	132	N/A
ctg3642	2	88	N/A
ctg3654	2	108	N/A
ctg3655	15	139	N/A
ctg3656	2	150	N/A
ctg3657	2	116	N/A
ctg3659	5	178	N/A
ctg3663	3	147	N/A
ctg3666	222	1958	6
ctg3672	110	899	N/A
ctg3715	46	484	16
ctg3798	4	115	N/A
ctg3836	4	143	2
ctg3846	20	283	6
ctg3862	2	187	N/A

## Sheet: Sheet2
	total
sum length of all contigs:	1031	1047786 Kb
sum length of anchored contigs:	562	859622 Kb
sum length of nested contigs:	113	110454 Kb
estimated genome size:		913 Mb
