# Supplementary material for: Synteny analysis in Rosids with a walnut physical map reveals slow genome evolution in long-lived woody perennials
Source: BMC Genomics. 2015 Sep 17;16(1):707. doi: 10.1186/s12864-015-1906-5 (PMC4574618; doi:10.1186/s12864-015-1906-5)
Supplement: Additional file 4: Table S3. — Excel file listing the locations of 15,203 cdBES on the physical map, their annotation, and synteny of the 16 Jr physical maps with the Vv, Pt, Md, Mt, Cs, and Fv pseudomolecules. The table shows the coordinates on the respective pseudomolecules for Vv, Pt, Md, Mt, Cs, and Fv genes with the lowest (in the columns designated .1) and second-lowest if obtained (in the columns designated .2) E-value. We colored cells with collinear genes with any color except for white or green. We used different colors to distinguish neighboring SBs from each other. We used white cell color to indicate non-collinear genes and green cell color to indicate collinear genes with the second-lowest E-value. (XLSX 7.26 mb) [file 12864_2015_1906_MOESM4_ESM.xlsx]

## Sheet: WalnutComparativeMapData.v3.ann
Serial no.	Chromosome	ctg name	Clones in ctg	BAC	position on genetic map (cM)	BAC start (CB units)	BAC cnd (CB units)	Contig length	annotation	Location on physical map (kb)	Vv01.1	Vv01.2	Vv02.1	Vv02.2	Vv03.1	Vv03.2	Vv04.1	Vv04.2	Vv05.1	Vv05.2	Vv06.1	Vv06.2	Vv07.1	Vv07.2	Vv08.1	Vv08.2	Vv09.1	Vv09.2	Vv10.1	Vv10.2	Vv11.1	Vv11.2	Vv12.1	Vv12.2	Vv13.1	Vv13.2	Vv14.1	Vv14.2	Vv15.1	Vv15.2	Vv16.1	Vv16.2	Vv17.1	Vv17.2	Vv18.1	Vv18.2	Vv19.1	Vv19.2	Pt01.1
1	Jr1	ctg1594	192	JM016G19		15	100	1266	hypothetical protein PRUPE_ppa007191mg [Prunus persica] >gi|462395289|gb|EMJ01088.1| hypothetical protein PRUPE_ppa007191mg [Prunus persica]	125.8																																			28948447	3732386
2	Jr1	ctg1594	192	JH031N14		54	144		hypothetical protein PRUPE_ppa003137mg [Prunus persica] >gi|462422626|gb|EMJ26889.1| hypothetical protein PRUPE_ppa003137mg [Prunus persica]	181.152																												25056440							5314378	0
3	Jr1	ctg1594	192	JH012L23	2.442	89	161		hypothetical protein PRUPE_ppa004156mg [Prunus persica] >gi|462396364|gb|EMJ02163.1| hypothetical protein PRUPE_ppa004156mg [Prunus persica]	202.538																				3222157									17127541	0
4	Jr1	ctg1594	192	JM026N01		172	244		hypothetical protein PRUPE_ppa009496mg [Prunus persica] >gi|462397256|gb|EMJ03055.1| hypothetical protein PRUPE_ppa009496mg [Prunus persica]	306.952																																			29070189
5	Jr1	ctg1594	192	JH061L09		173	254		hypothetical protein VITISV_042880 [Vitis vinifera]	319.532					2805318	0														16910115
6	Jr1	ctg1594	192	JH044E01		197	279		PREDICTED: uncharacterized protein LOC101306305 [Fragaria vesca subsp. vesca]	350.982
7	Jr1	ctg1594	192	JM029B15		190	281		RRNA intron-encoded homing endonuclease [Medicago truncatula] >gi|355515724|gb|AES97347.1| RRNA intron-encoded homing endonuclease [Medicago truncatula]	353.498
8	Jr1	ctg1594	192	JM021N19		223	285		Uncharacterized protein isoform 1 [Theobroma cacao] >gi|508711179|gb|EOY03076.1| Uncharacterized protein isoform 1 [Theobroma cacao]	358.53							9417305	0
9	Jr1	ctg1594	192	JM052M07		203	296		hypothetical protein PRUPE_ppa018848mg [Prunus persica] >gi|462395514|gb|EMJ01313.1| hypothetical protein PRUPE_ppa018848mg [Prunus persica]	372.368					1818709	0		20962884
10	Jr1	ctg1594	192	JM051I20		280	343		hypothetical protein VITISV_020389 [Vitis vinifera]	431.494																																					23634533	0
11	Jr1	ctg1594	192	JM018A18		268	367		PREDICTED: G-type lectin S-receptor-like serine/threonine-protein kinase RLK1-like, partial [Citrus sinensis]	461.686																									20299051	0										9288920
12	Jr1	ctg1594	192	JH044L16	2.469	333	412		hypothetical protein VITISV_022886 [Vitis vinifera]	518.296														15166126													10937899	0
13	Jr1	ctg1594	192	JM046L23		437	539		Auxin response factor [Medicago truncatula] >gi|355489642|gb|AES70845.1| Auxin response factor [Medicago truncatula]	678.062							10402895	0												6965185
14	Jr1	ctg1594	192	JH033J06		421	545		hypothetical protein VITISV_016970 [Vitis vinifera]	685.61
15	Jr1	ctg1594	192	JM033K05		458	545		unnamed protein product [Vitis vinifera]	685.61																											22526847	0
16	Jr1	ctg1594	192	JH025L08		431	552		conserved hypothetical protein [Ricinus communis] >gi|223526083|gb|EEF28438.1| conserved hypothetical protein [Ricinus communis]	694.416																											22425883	22468815
17	Jr1	ctg1594	192	JM033N03		489	583		NSP-interacting kinase 1 [Theobroma cacao] >gi|508712469|gb|EOY04366.1| NSP-interacting kinase 1 [Theobroma cacao]	733.414		16552192																									22672406	0
18	Jr1	ctg1594	192	JM042D21		479	596		ARM repeat superfamily protein isoform 1 [Theobroma cacao] >gi|508711218|gb|EOY03115.1| ARM repeat superfamily protein isoform 1 [Theobroma cacao]	749.768							11938251	0																		15149127
19	Jr1	ctg1594	192	JH064J21		477	607		NAD(P)-binding Rossmann-fold superfamily protein [Theobroma cacao] >gi|508712425|gb|EOY04322.1| NAD(P)-binding Rossmann-fold superfamily protein [Theobroma cacao]	763.606																											22370399	27634351
20	Jr1	ctg1594	192	JM024D13		502	609		hypothetical protein VITISV_024658 [Vitis vinifera]	766.122																					15274983	0
21	Jr1	ctg1594	192	JH014C21		495	623		hypothetical protein PRUPE_ppa000399mg [Prunus persica] >gi|462411055|gb|EMJ16104.1| hypothetical protein PRUPE_ppa000399mg [Prunus persica]	783.734		2505305																									21900586	0
22	Jr1	ctg1594	192	JH023P14		473	641		hypothetical protein PRUPE_ppa000399mg [Prunus persica] >gi|462411055|gb|EMJ16104.1| hypothetical protein PRUPE_ppa000399mg [Prunus persica]	806.378		2505305																									21900586	0
23	Jr1	ctg1594	192	JH035E03		472	647		PREDICTED: protein NSP-INTERACTING KINASE 1-like isoform X1 [Glycine max] >gi|571549687|ref|XP_006602982.1| PREDICTED: protein NSP-INTERACTING KINASE 1-like isoform X2 [Glycine max]	813.926		16552192																									22672406	0
24	Jr1	ctg1594	192	JH038F17		559	655		PREDICTED: uncharacterized protein LOC100261795 [Vitis vinifera]	823.99																											22425883	22468815
25	Jr1	ctg1594	192	JM076F17		566	667		DsRNA-binding protein 3 isoform 1 [Theobroma cacao] >gi|590647613|ref|XP_007031949.1| DsRNA-binding protein 3 isoform 1 [Theobroma cacao] >gi|590647617|ref|XP_007031950.1| DsRNA-binding protein 3 isoform 1 [Theobroma cacao] >gi|508710977|gb|EOY02874.1| DsRNA-binding protein 3 isoform 1 [Theobroma cacao] >gi|508710978|gb|EOY02875.1| DsRNA-binding protein 3 isoform 1 [Theobroma cacao] >gi|508710979…	839.086																											25237143	5814340
26	Jr1	ctg1594	192	JH023N22		584	686		hypothetical protein POPTR_0017s14130g [Populus trichocarpa] >gi|550320298|gb|ERP51273.1| hypothetical protein POPTR_0017s14130g [Populus trichocarpa]	862.988																											22370399	0
27	Jr1	ctg1594	192	JM031N17		626	715		Nuclear matrix constituent protein 1-like protein, putative isoform 2 [Theobroma cacao] >gi|508712390|gb|EOY04287.1| Nuclear matrix constituent protein 1-like protein, putative isoform 2 [Theobroma cacao]	899.47		2505305																									21900586	0
28	Jr1	ctg1594	192	JM073A09		566	718		hypothetical protein Poptr_cp068 [Populus trichocarpa] >gi|134093271|ref|YP_001109572.1| hypothetical protein Poptr_cp095 [Populus trichocarpa] >gi|133712108|gb|ABO36751.1| conserved hypothetical protein [Populus trichocarpa] >gi|133712133|gb|ABO36776.1| conserved hypothetical protein [Populus trichocarpa]	903.244
29	Jr1	ctg1594	192	JH011I10		755	848		binding protein [Arabidopsis lyrata subsp. lyrata] >gi|297321179|gb|EFH51600.1| binding protein [Arabidopsis lyrata subsp. lyrata]	1066.78																											25007118	0
30	Jr1	ctg1594	192	JH024K20		785	883		Glycosyl hydrolase family 38 protein [Theobroma cacao] >gi|508711055|gb|EOY02952.1| Glycosyl hydrolase family 38 protein [Theobroma cacao]	1110.81																											24888099	0						184743
31	Jr1	ctg1594	192	JM055I19		771	886		hypothetical protein VITISV_006175 [Vitis vinifera]	1114.59
32	Jr1	ctg1594	192	JM078A08		782	888		hypothetical protein VITISV_026680 [Vitis vinifera]	1117.1																											26179543	0
33	Jr1	ctg1594	192	JM017O20		791	908		hypothetical protein PRUPE_ppa001243mg [Prunus persica] >gi|462411075|gb|EMJ16124.1| hypothetical protein PRUPE_ppa001243mg [Prunus persica]	1142.26																											24787568	0
34	Jr1	ctg1594	192	JM058J12		838	922		hypothetical protein VITISV_026939 [Vitis vinifera]	1159.88
35	Jr1	ctg1594	192	JH009D18		810	931		hypothetical protein VITISV_023024 [Vitis vinifera]	1171.2
36	Jr1	ctg1594	192	JM053D17		683	949		Cyclin-like F-box; FAR1; Zinc finger, SWIM-type [Medicago truncatula]	1193.84																	7467165	7445837
37	Jr1	ctg1594	192	JM056F20		877	958		hypothetical protein PRUPE_ppa020923mg [Prunus persica] >gi|462417315|gb|EMJ22052.1| hypothetical protein PRUPE_ppa020923mg [Prunus persica]	1205.16
38	Jr1	ctg1594	192	JM032C23		836	959		hypothetical protein VITISV_022676 [Vitis vinifera]	1206.42														15166126													10937899	0
39	Jr1	ctg1594	192	JM028C13		859	967		hypothetical protein VITISV_027360 [Vitis vinifera]	1216.49																									20299051	0
40	Jr1	ctg1594	192	JH039N23		928	987		hypothetical protein PRUPE_ppa001550mg [Prunus persica] >gi|462413796|gb|EMJ18845.1| hypothetical protein PRUPE_ppa001550mg [Prunus persica]	1241.65																											24604649	0
41	Jr1	ctg1594	192	JH071B14		840	989		hypothetical protein VITISV_034261 [Vitis vinifera]	1244.16													20659641	0
42	Jr1	ctg1594	192	JH025H11		910	995		hypothetical protein VITISV_013403 [Vitis vinifera]	1251.71																																					6321572	0
43	Jr1	ctg1594	192	JH072J22		877	996		polyprotein [Primula vulgaris]	1252.97							19932426
44	Jr1	ctg627	204	JH035A17		0	147	2640	hypothetical protein CICLE_v10017496mg, partial [Citrus clementina] >gi|557549167|gb|ESR59796.1| hypothetical protein CICLE_v10017496mg, partial [Citrus clementina]	1450.93										22433673																	27348198	0											35411676
45	Jr1	ctg627	204	JH024B07		156	249		hypothetical protein VITISV_012537 [Vitis vinifera]	1579.24					2805318	0
46	Jr1	ctg627	204	JH022A06		321	397		hypothetical protein CICLE_v10017496mg, partial [Citrus clementina] >gi|557549167|gb|ESR59796.1| hypothetical protein CICLE_v10017496mg, partial [Citrus clementina]	1765.43										22433673																	27348198	0											35411676
47	Jr1	ctg627	204	JH076O02		330	409		polygalacturonase 1 [Prunus persica]	1780.52		7736722																									27507728	0											35257095
48	Jr1	ctg627	204	JM001F06		318	411		hypothetical protein VITISV_020834 [Vitis vinifera]	1783.04			5157582	0								15076740
49	Jr1	ctg627	204	JH057G22		337	431		hypothetical protein CICLE_v10017496mg, partial [Citrus clementina] >gi|557549167|gb|ESR59796.1| hypothetical protein CICLE_v10017496mg, partial [Citrus clementina]	1808.2										22433673																	27348198	0											35411676
50	Jr1	ctg627	204	JH075A06		407	493		cinnamoyl-CoA reductase [Betula platyphylla]	1886.19																											27634351	22370399											35607275
51	Jr1	ctg627	204	JH006M16		441	517		polygalacturonase [Zinnia elegans]	1916.39		7736722																									27507728	0
52	Jr1	ctg627	204	JH003I20		449	552		hypothetical protein VITISV_040983 [Vitis vinifera]	1960.42
53	Jr1	ctg627	204	JM043B07		517	596		PREDICTED: ATP synthase subunit d, mitochondrial [Vitis vinifera] >gi|147818815|emb|CAN60726.1| hypothetical protein VITISV_029118 [Vitis vinifera]	2015.77																									5101523
54	Jr1	ctg627	204	JH029J19		537	628		hypothetical protein VOLCADRAFT_102187 [Volvox carteri f. nagariensis] >gi|300260444|gb|EFJ44663.1| hypothetical protein VOLCADRAFT_102187 [Volvox carteri f. nagariensis]	2056.02
55	Jr1	ctg627	204	JM011F22		534	630		hypothetical protein PRUPE_ppa019733mg [Prunus persica] >gi|462413471|gb|EMJ18520.1| hypothetical protein PRUPE_ppa019733mg [Prunus persica]	2058.54					2805318	0
56	Jr1	ctg627	204	JM067C02		559	641		predicted protein [Arabidopsis lyrata subsp. lyrata] >gi|297314840|gb|EFH45263.1| predicted protein [Arabidopsis lyrata subsp. lyrata]	2072.38		12478585			2992544	0
57	Jr1	ctg627	204	JH062K20		517	651		JHL23C09.7 [Jatropha curcas]	2084.96
58	Jr1	ctg627	204	JM059C04		597	689		hypothetical protein POPTR_0001s34970g [Populus trichocarpa] >gi|222847295|gb|EEE84842.1| hypothetical protein POPTR_0001s34970g [Populus trichocarpa]	2132.76																											27720536	0											35473351
59	Jr1	ctg627	204	JH008E09		746	849		Methyl-CpG-binding domain-containing protein 9, putative isoform 3 [Theobroma cacao] >gi|508710461|gb|EOY02358.1| Methyl-CpG-binding domain-containing protein 9, putative isoform 3 [Theobroma cacao]	2334.04																											27871552	0
60	Jr1	ctg627	204	JM061C07		777	866		hypothetical protein VITISV_008538 [Vitis vinifera]	2355.43					2805318	0														16910115
61	Jr1	ctg627	204	JH070M22		791	867		PREDICTED: GPI ethanolamine phosphate transferase 1-like [Vitis vinifera] >gi|296087714|emb|CBI34970.3| unnamed protein product [Vitis vinifera]	2356.69																											28112748	0											35738548
62	Jr1	ctg627	204	JM055J23		764	868		PREDICTED: GPI ethanolamine phosphate transferase 1-like [Vitis vinifera] >gi|296087714|emb|CBI34970.3| unnamed protein product [Vitis vinifera]	2357.94																											28112748	0											35738548
63	Jr1	ctg627	204	JM045B02	7.665	792	886		n/a	2380.59
64	Jr1	ctg627	204	JH072P14		865	978		leucine-rich repeat transmembrane protein kinase [Populus trichocarpa] >gi|222866815|gb|EEF03946.1| leucine-rich repeat transmembrane protein kinase [Populus trichocarpa]	2496.32		10044523																									28468608	0
65	Jr1	ctg627	204	JH026H05		924	1002		hypothetical protein VITISV_033416 [Vitis vinifera]	2526.52																															1398377	0
66	Jr1	ctg627	204	JH019P11		891	1010		hypothetical protein VITISV_034590 [Vitis vinifera]	2536.58
67	Jr1	ctg627	204	JH015G13	6.667	917	1022		Amino acid permease, putative isoform 3 [Theobroma cacao] >gi|590649147|ref|XP_007032335.1| Amino acid permease, putative isoform 3 [Theobroma cacao] >gi|508711363|gb|EOY03260.1| Amino acid permease, putative isoform 3 [Theobroma cacao] >gi|508711364|gb|EOY03261.1| Amino acid permease, putative isoform 3 [Theobroma cacao]	2551.68																											28278223	0								24968461
68	Jr1	ctg627	204	JH007P09		1022	1115		PREDICTED: inositol hexakisphosphate and diphosphoinositol-pentakisphosphate kinase-like isoform X2 [Glycine max]	2668.67																											28706702	0
69	Jr1	ctg627	204	JH001G21		1037	1124		DEAD/DEAH box helicase family protein [Populus trichocarpa] >gi|222843621|gb|EEE81168.1| DEAD/DEAH box helicase family protein [Populus trichocarpa]	2679.99					2992544
70	Jr1	ctg627	204	JH027J06		1063	1155		PREDICTED: protein midA, mitochondrial-like [Cucumis sativus]	2718.99																											28775968	0
71	Jr1	ctg627	204	JH043C10		1152	1265		PREDICTED: plasma membrane ATPase 1-like [Glycine max]	2857.37																												28745561					6042731	0
72	Jr1	ctg627	204	JH058I24		1155	1276		Thioredoxin 2 [Theobroma cacao] >gi|508711458|gb|EOY03355.1| Thioredoxin 2 [Theobroma cacao]	2871.21		10423558																									28756800	0
73	Jr1	ctg627	204	JH041L10		1203	1289		putative pectate lyase 7 [Morus notabilis]	2887.56																											28868694	0						6215992
74	Jr1	ctg627	204	JM025N14		1217	1301		hypothetical protein VITISV_042446 [Vitis vinifera]	2902.66																											28879083	0
75	Jr1	ctg627	204	JM024O12		1301	1398		hypothetical protein VITISV_005798 [Vitis vinifera]	3024.68
76	Jr1	ctg627	204	JH008N05		1321	1427		tubulin alpha chain, putative [Ricinus communis] >gi|223543503|gb|EEF45034.1| tubulin alpha chain, putative [Ricinus communis]	3061.17						8411915																					29211112	0											29534812
77	Jr1	ctg627	204	JM009B15		1371	1465		2-aminoethanethiol dioxygenase [Morus notabilis]	3108.97																											28909634	0						6285646
78	Jr1	ctg627	204	JM052C02		1377	1471		hypothetical protein PRUPE_ppa002412mg [Prunus persica] >gi|462411154|gb|EMJ16203.1| hypothetical protein PRUPE_ppa002412mg [Prunus persica]	3116.52
79	Jr1	ctg627	204	JH077D07		1403	1485		Phosphoglycerate mutase-like family protein isoform 1 [Theobroma cacao] >gi|508711453|gb|EOY03350.1| Phosphoglycerate mutase-like family protein isoform 1 [Theobroma cacao]	3134.13																											28706702	0
80	Jr1	ctg627	204	JM022C22		1421	1491		PREDICTED: uncharacterized protein LOC101211026 [Cucumis sativus] >gi|449518541|ref|XP_004166300.1| PREDICTED: uncharacterized protein LOC101228283 [Cucumis sativus]	3141.68	2241578
81	Jr1	ctg627	204	JH044M10		1419	1532		hypothetical protein L484_001522 [Morus notabilis]	3193.26																											28790670	0
82	Jr1	ctg627	204	JH068C17		1453	1574		ATPase 10, plasma membrane-type [Morus notabilis]	3246.09																	122429	0				7101890																	13470834
83	Jr1	ctg627	204	JH055C15		1516	1601		mannosidase alpha class 2a, putative [Ricinus communis] >gi|223543429|gb|EEF44960.1| mannosidase alpha class 2a, putative [Ricinus communis]	3280.06																											28585492	0											35708959
84	Jr1	ctg627	204	JH045B21		1515	1613		chloroplast ABC transporter protein [Cucumis sativus]	3295.15																			1176476	0
85	Jr1	ctg627	204	JH031P17		1434	1620		PREDICTED: ATPase 11, plasma membrane-type-like [Cucumis sativus] >gi|449505851|ref|XP_004162585.1| PREDICTED: ATPase 11, plasma membrane-type-like [Cucumis sativus]	3303.96																											28745561	0						6042731
86	Jr1	ctg627	204	JH013G22		1585	1683		hypothetical protein PRUPE_ppa005145mg [Prunus persica] >gi|462411473|gb|EMJ16522.1| hypothetical protein PRUPE_ppa005145mg [Prunus persica]	3383.21		10189900																									28406765	0
87	Jr1	ctg627	204	JH013K04		1621	1685		hypothetical protein CICLE_v10012852mg [Citrus clementina] >gi|568857865|ref|XP_006482484.1| PREDICTED: zinc finger AN1 domain-containing stress-associated protein 12-like [Citrus sinensis] >gi|557533071|gb|ESR44254.1| hypothetical protein CICLE_v10012852mg [Citrus clementina]	3385.73																21711250											28172483	0
88	Jr1	ctg627	204	JM019G08		1649	1718		PREDICTED: pollen-specific leucine-rich repeat extensin-like protein 3-like [Solanum tuberosum]	3427.24																																							1454768
89	Jr1	ctg627	204	JH058P18		1593	1722		conserved hypothetical protein [Ricinus communis] >gi|223543445|gb|EEF44976.1| conserved hypothetical protein [Ricinus communis]	3432.28																											28406765	0
90	Jr1	ctg627	204	JH066D14		1642	1728		GPI ethanolamine phosphate transferase, putative isoform 2 [Theobroma cacao] >gi|508710399|gb|EOY02296.1| GPI ethanolamine phosphate transferase, putative isoform 2 [Theobroma cacao]	3439.82																											28112748	0											35738548
91	Jr1	ctg627	204	JH060A12		1608	1737		leucine-rich repeat transmembrane protein kinase [Populus trichocarpa] >gi|222866815|gb|EEF03946.1| leucine-rich repeat transmembrane protein kinase [Populus trichocarpa]	3451.15										24549492																	28468608	0
92	Jr1	ctg627	204	JH010H22		1648	1810		hypothetical protein VITISV_007978 [Vitis vinifera]	3542.98														6348702
93	Jr1	ctg627	204	JM063M01	8.148	1889	1958		Homeobox-leucine zipper protein HAT5 [Morus notabilis]	3729.16																											27846210	0
94	Jr1	ctg627	204	JH038G17		1897	2012		PREDICTED: uncharacterized protein LOC101258077 [Solanum lycopersicum]	3797.1		9477097																									28084182	0
95	Jr1	ctg627	204	JH015P04		1941	2016		PREDICTED: methyl-CpG-binding domain-containing protein 9-like isoform X1 [Citrus sinensis]	3802.13	8807169	0																										27871552
96	Jr1	ctg228	27	JH007K17	8.817	0	130	524	n/a	4069.54
97	Jr1	ctg228	27	JH025E21		31	190		Sirohydrochlorin ferrochelatase B [Theobroma cacao] >gi|508710577|gb|EOY02474.1| Sirohydrochlorin ferrochelatase B [Theobroma cacao]	4145.02																											27308623	0											15388547
98	Jr1	ctg228	27	JM053N12		129	221		hypothetical protein PRUPE_ppa000075mg [Prunus persica] >gi|462411046|gb|EMJ16095.1| hypothetical protein PRUPE_ppa000075mg [Prunus persica]	4184.02																											27049743	0											35045391
99	Jr1	ctg228	27	JH014D08		178	269		hypothetical protein VITISV_023024 [Vitis vinifera]	4244.4														20659641													10937899	0
100	Jr1	ctg228	27	JH078G19		234	287		Angio-associated migratory cell protein [Morus notabilis]	4267.05																					1831180	0														18146114
101	Jr1	ctg228	27	JH031E14		234	305		hypothetical protein POPTR_0013s12090g [Populus trichocarpa] >gi|550325608|gb|ERP54129.1| hypothetical protein POPTR_0013s12090g [Populus trichocarpa]	4289.69																																			18122034	0		3355217
102	Jr1	ctg12	754	JH061B20	10.859	0	153	5517	hypothetical protein VITISV_025377 [Vitis vinifera]	4522.47
103	Jr1	ctg12	754	JH028J01		75	200		starch branching enzyme IIa variant [Triticum aestivum]	4581.6															17680546	0
104	Jr1	ctg12	754	JM039G09		82	200		PREDICTED: uncharacterized membrane protein At3g27390-like isoform X2 [Glycine max]	4581.6																											26444075	0											34243712
105	Jr1	ctg12	754	JH022B09		115	208		serine/threonine protein phosphatase 2A regulatory subunit B' [Populus trichocarpa] >gi|222866999|gb|EEF04130.1| serine/threonine protein phosphatase 2A regulatory subunit B' [Populus trichocarpa]	4591.66	19415232	0																						6101131
106	Jr1	ctg12	754	JH077B14		136	216		Uncharacterized protein TCM_017025 [Theobroma cacao] >gi|508710698|gb|EOY02595.1| Uncharacterized protein TCM_017025 [Theobroma cacao]	4601.73																											26490520	0
107	Jr1	ctg12	754	JH054A11		146	253		unnamed protein product [Vitis vinifera]	4648.27																											26551882	0											34420952
108	Jr1	ctg12	754	JH043P02		140	258		PREDICTED: uncharacterized protein LOC100245845 [Vitis vinifera]	4654.56																											26551882	26686579
109	Jr1	ctg12	754	JM085N13	10.352	223	348		n/a	4767.78
110	Jr1	ctg12	754	JM029K05		290	386		PREDICTED: glucuronokinase 1 [Vitis vinifera] >gi|296087590|emb|CBI34846.3| unnamed protein product [Vitis vinifera]	4815.59																											26862240	0											34845775
111	Jr1	ctg12	754	JM021A18		314	386		hypothetical protein CICLE_v10029531mg [Citrus clementina] >gi|567862540|ref|XP_006423924.1| hypothetical protein CICLE_v10029524mg [Citrus clementina] >gi|557525710|gb|ESR37016.1| hypothetical protein CICLE_v10029531mg [Citrus clementina] >gi|557525858|gb|ESR37164.1| hypothetical protein CICLE_v10029524mg [Citrus clementina]	4815.59
112	Jr1	ctg12	754	JH010P04	9.839	286	387		n/a	4816.85
113	Jr1	ctg12	754	JH008D09		302	397		PREDICTED: uncharacterized protein LOC102630205 [Citrus sinensis]	4829.43	6915565	0																																11508741
114	Jr1	ctg12	754	JH067F06		304	408		Uncharacterized protein TCM_017020 [Theobroma cacao] >gi|508710694|gb|EOY02591.1| Uncharacterized protein TCM_017020 [Theobroma cacao]	4843.26																											26551882	0											34498755
115	Jr1	ctg12	754	JH039I04		302	431		Uncharacterized protein TCM_017020 [Theobroma cacao] >gi|508710694|gb|EOY02591.1| Uncharacterized protein TCM_017020 [Theobroma cacao]	4872.2																											26551882	0											34498755
116	Jr1	ctg12	754	JM047J15		457	557		hypothetical protein POPTR_0001s40840g [Populus trichocarpa] >gi|550349409|gb|ERP66799.1| hypothetical protein POPTR_0001s40840g [Populus trichocarpa]	5030.71		1747952																									18143334	0											41900630
117	Jr1	ctg12	754	JM061I12		476	571		hypothetical protein M569_00360, partial [Genlisea aurea]	5048.32
118	Jr1	ctg12	754	JH073E01		501	583		hypothetical protein PRUPE_ppa015856mg [Prunus persica] >gi|462412335|gb|EMJ17384.1| hypothetical protein PRUPE_ppa015856mg [Prunus persica]	5063.41																								10165706			26743562	0											34575957
119	Jr1	ctg12	754	JH024J04		502	589		hypothetical protein POPTR_0001s35830g [Populus trichocarpa] >gi|118486956|gb|ABK95311.1| unknown [Populus trichocarpa] >gi|222845826|gb|EEE83373.1| hypothetical protein POPTR_0001s35830g [Populus trichocarpa]	5070.96																											26710181	0						11462814					34548028
120	Jr1	ctg12	754	JM061F02		538	613		PREDICTED: uncharacterized protein LOC102621413 [Citrus sinensis]	5101.15
121	Jr1	ctg12	754	JM064I12		546	632		hypothetical protein POPTR_0001s36020g, partial [Populus trichocarpa] >gi|550348989|gb|EEE83386.2| hypothetical protein POPTR_0001s36020g, partial [Populus trichocarpa]	5125.06																											26436859	0						4521710					34230346
122	Jr1	ctg12	754	JH006P11		607	667		Glycerol-3-phosphate dehydrogenase [NAD(+)] [Morus notabilis]	5169.09																											26514315	0
123	Jr1	ctg12	754	JH075F01		580	702		conserved hypothetical protein [Ricinus communis] >gi|223533711|gb|EEF35446.1| conserved hypothetical protein [Ricinus communis]	5213.12																											26551882	26686579											34420952
124	Jr1	ctg12	754	JM033F08		576	715		hypothetical protein POPTR_0017s10720g [Populus trichocarpa] >gi|550319992|gb|EEF04134.2| hypothetical protein POPTR_0017s10720g [Populus trichocarpa]	5229.47																											26666422	0
125	Jr1	ctg12	754	JH036H08		575	727		glucose-6-phosphate dehydrogenase [Capsicum annuum]	5244.57																											26289889	0
126	Jr1	ctg12	754	JM002D22	11.101	621	731		PREDICTED: glucose-6-phosphate 1-dehydrogenase, cytoplasmic isoform-like [Citrus sinensis]	5249.6																											26289889	0											34071583
127	Jr1	ctg12	754	JM033J19		648	739		PREDICTED: cytosolic Fe-S cluster assembly factor nubp1-like [Vitis vinifera]	5259.66														504281													26271378	0											34032065
128	Jr1	ctg12	754	JH026A07		637	744		T4.5 [Malus x robusta]	5265.95																															1398377	0
129	Jr1	ctg12	754	JH021N13		669	760		GPI inositol-deacylase [Morus notabilis]	5286.08																									18198752	0													34160107
130	Jr1	ctg12	754	JH038L02		719	823		hypothetical protein VITISV_039779 [Vitis vinifera]	5365.33				5157582							15076740	0
131	Jr1	ctg12	754	JM066K22	11.135	726	824		n/a	5366.59
132	Jr1	ctg12	754	JH064I03		695	845		Ankyrin repeat [Theobroma cacao] >gi|508710827|gb|EOY02724.1| Ankyrin repeat [Theobroma cacao]	5393.01		19840992																									26059393	0											33691246
133	Jr1	ctg12	754	JM066G05		722	847		PREDICTED: glucose-6-phosphate 1-dehydrogenase, cytoplasmic isoform-like [Cucumis sativus]	5395.53																											26289889	0
134	Jr1	ctg12	754	JM024C18		777	863		hypothetical protein VITISV_001478 [Vitis vinifera]	5415.65									6966891	0																				8695586
135	Jr1	ctg12	754	JM028N10	12.508	819	884		n/a	5442.07
136	Jr1	ctg12	754	JH017C15	12.141	824	884		n/a	5442.07
137	Jr1	ctg12	754	JM006J12	12.571	873	941		n/a	5513.78
138	Jr1	ctg12	754	JM045D02		948	1024		PREDICTED: fidgetin-like protein 1-like [Vitis vinifera]	5618.19																											25732603	0											33475810
139	Jr1	ctg12	754	JH036E23		906	1060		hypothetical protein L484_010772 [Morus notabilis]	5663.48																											25655343	0											33364468
140	Jr1	ctg12	754	JM073H12		977	1066		PREDICTED: uridine kinase-like protein 1, chloroplastic-like [Glycine max]	5671.03																																	1197806	1164212
141	Jr1	ctg12	754	JM060C13		958	1067		sec61 gamma subunit, putative [Ricinus communis] >gi|223550288|gb|EEF51775.1| sec61 gamma subunit, putative [Ricinus communis]	5672.29																											25604963	0						938854					33331054
142	Jr1	ctg12	754	JM020P02		989	1073		hypothetical protein PHAVU_001G114500g [Phaseolus vulgaris] >gi|561035450|gb|ESW33980.1| hypothetical protein PHAVU_001G114500g [Phaseolus vulgaris]	5679.83																											25970428	25964387											33564863
143	Jr1	ctg12	754	JM071A07		974	1091		sec61 gamma subunit, putative [Ricinus communis] >gi|223550288|gb|EEF51775.1| sec61 gamma subunit, putative [Ricinus communis]	5702.48																											25604963	0						938854					33331054
144	Jr1	ctg12	754	JH001B22	12.423	1046	1149		n/a	5775.44
145	Jr1	ctg12	754	JH036J08		1050	1165		PREDICTED: 52 kDa repressor of the inhibitor of the protein kinase-like [Cicer arietinum]	5795.57
146	Jr1	ctg12	754	JH026E06		1084	1192		hypothetical protein PRUPE_ppa003193mg [Prunus persica] >gi|462411104|gb|EMJ16153.1| hypothetical protein PRUPE_ppa003193mg [Prunus persica]	5829.54																											25581304	25568450											33314557
147	Jr1	ctg12	754	JH003C19		1119	1193		hypothetical protein PRUPE_ppa003193mg [Prunus persica] >gi|462411104|gb|EMJ16153.1| hypothetical protein PRUPE_ppa003193mg [Prunus persica]	5830.79																											25581304	25568450											33314557
148	Jr1	ctg12	754	JM022P12		1231	1300		PREDICTED: uncharacterized protein LOC102621413 [Citrus sinensis]	5965.4																																					6321572	0
149	Jr1	ctg12	754	JM027N23		1192	1328		hypothetical protein VITISV_029931 [Vitis vinifera]	6000.62					2805318	0														16910115
150	Jr1	ctg12	754	JM061M02		1266	1348		hypothetical protein VITISV_039388 [Vitis vinifera]	6025.78
151	Jr1	ctg12	754	JM062I01		1236	1352		unknown [Populus trichocarpa x Populus deltoides]	6030.82																											25665709	0											33368896
152	Jr1	ctg12	754	JM059I21	12.742	1265	1355		n/a	6034.59
153	Jr1	ctg12	754	JH044M11		1224	1356		unknown [Lotus japonicus]	6035.85																											25486818	0						907405
154	Jr1	ctg12	754	JH034A19		1383	1523		hypothetical protein PRUPE_ppa006886mg [Prunus persica] >gi|462411649|gb|EMJ16698.1| hypothetical protein PRUPE_ppa006886mg [Prunus persica]	6245.93																											21825713	0
155	Jr1	ctg12	754	JH039G12		1453	1552		PREDICTED: uncharacterized protein LOC100818506 isoform X2 [Glycine max]	6282.42																											25372987	0						725613					33111647
156	Jr1	ctg12	754	JM024E14		1562	1662		hypothetical protein VITISV_028414 [Vitis vinifera]	6420.8																																					6321572	0
157	Jr1	ctg12	754	JM016A07		1742	1842		PREDICTED: serine/threonine-protein kinase HT1-like [Cicer arietinum]	6647.24
158	Jr1	ctg12	754	JH042H23		1768	1874		PREDICTED: monoglyceride lipase-like isoform X2 [Cicer arietinum] >gi|502090072|ref|XP_004489112.1| PREDICTED: monoglyceride lipase-like isoform X3 [Cicer arietinum]	6687.49		3277987																									21114133	0
159	Jr1	ctg12	754	JH006B10		1829	1953		hypothetical protein PRUPE_ppa000964mg [Prunus persica] >gi|462413220|gb|EMJ18269.1| hypothetical protein PRUPE_ppa000964mg [Prunus persica]	6786.87																											20803660	0
160	Jr1	ctg12	754	JH073J15		1787	1955		PREDICTED: uncharacterized protein LOC102608298 [Citrus sinensis]	6789.39
161	Jr1	ctg12	754	JH059E18		1819	1971		ribulose-1,5-bisphosphate carboxylase/oxygenase small subunit [Ammopiptanthus mongolicus]	6809.52																						18375554											3624481	0
162	Jr1	ctg12	754	JH023P17		1863	2009		hypothetical protein CICLE_v10012092mg [Citrus clementina] >gi|557532833|gb|ESR44016.1| hypothetical protein CICLE_v10012092mg [Citrus clementina]	6857.32		3277987																									21114133	0
163	Jr1	ctg12	754	JM076G10		1911	2013		hypothetical protein VITISV_018454 [Vitis vinifera]	6862.35
164	Jr1	ctg12	754	JH037F04		1903	2015		hypothetical protein VITISV_018454 [Vitis vinifera]	6864.87																															16695150	0
165	Jr1	ctg12	754	JM085H14		1886	2016		hypothetical protein PRUPE_ppa017380mg, partial [Prunus persica] >gi|462398535|gb|EMJ04203.1| hypothetical protein PRUPE_ppa017380mg, partial [Prunus persica]	6866.13																															18691678	0
166	Jr1	ctg12	754	JH058D14		1926	2023		hypothetical protein VITISV_036399 [Vitis vinifera]	6874.93					2805318	0														16910115
167	Jr1	ctg12	754	JH040G07		1886	2035		Uncharacterized protein TCM_016762 [Theobroma cacao] >gi|508710341|gb|EOY02238.1| Uncharacterized protein TCM_016762 [Theobroma cacao]	6890.03
168	Jr1	ctg12	754	JH030O17		1894	2046		hypothetical protein VITISV_013624 [Vitis vinifera]	6903.87														10765211											8875297	0
169	Jr1	ctg12	754	JM034K02		2139	2229		wall-associated kinase, putative [Ricinus communis] >gi|223533652|gb|EEF35389.1| wall-associated kinase, putative [Ricinus communis]	7134.08	3609449	3638222
170	Jr1	ctg12	754	JH024M14		2108	2234		DNA ligase I, putative [Ricinus communis] >gi|223532518|gb|EEF34307.1| DNA ligase I, putative [Ricinus communis]	7140.37																											19450017	0
171	Jr1	ctg12	754	JH027P07		2159	2280		unnamed protein product [Vitis vinifera]	7198.24		4176857																									18806399	0
172	Jr1	ctg12	754	JH074L01		2202	2280		PREDICTED: uncharacterized protein LOC100852994 [Vitis vinifera]	7198.24	4176857	0
173	Jr1	ctg12	754	JH011D06		2218	2305		MATE efflux family protein, putative [Theobroma cacao] >gi|508712181|gb|EOY04078.1| MATE efflux family protein, putative [Theobroma cacao]	7229.69																												19602229					2782669	0
174	Jr1	ctg12	754	JH062I15		2218	2317		MATE efflux family protein, putative [Theobroma cacao] >gi|508712181|gb|EOY04078.1| MATE efflux family protein, putative [Theobroma cacao]	7244.79																												19602229					2782669	0
175	Jr1	ctg12	754	JM067N10		2245	2337		PREDICTED: uncharacterized protein LOC102602533 [Solanum tuberosum]	7269.95	4117218	0																																1714388
176	Jr1	ctg12	754	JH035L05		2362	2452		Benzyl alcohol O-benzoyltransferase [Morus notabilis]	7414.62																											17495744	0				286654
177	Jr1	ctg12	754	JH068K06		2447	2527		reverse transcriptase-like protein, partial [Camellia sinensis var. sinensis]	7508.97			5157582	0								15076740
178	Jr1	ctg12	754	JM032E23		2512	2601		PREDICTED: uncharacterized protein LOC101310550 [Fragaria vesca subsp. vesca]	7602.06																											16526754	0
179	Jr1	ctg12	754	JH028F19		2517	2607		PREDICTED: uncharacterized protein LOC102621413 [Citrus sinensis]	7609.61
180	Jr1	ctg12	754	JH074L18		2546	2628		hypothetical protein PRUPE_ppa026368mg, partial [Prunus persica] >gi|462403415|gb|EMJ08972.1| hypothetical protein PRUPE_ppa026368mg, partial [Prunus persica]	7636.02
181	Jr1	ctg12	754	JM026A18		2539	2640		hypothetical protein VITISV_017821 [Vitis vinifera]	7651.12										6966891																					16695150	0
182	Jr1	ctg12	754	JH026M21		2577	2650		hypothetical protein VITISV_007637 [Vitis vinifera]	7663.7
183	Jr1	ctg12	754	JM059H18		2617	2717		hypothetical protein VOLCADRAFT_90658 [Volvox carteri f. nagariensis] >gi|300264605|gb|EFJ48800.1| hypothetical protein VOLCADRAFT_90658 [Volvox carteri f. nagariensis]	7747.99							19665583	0																				11302580
184	Jr1	ctg12	754	JM009H21		2626	2717		hypothetical protein VITISV_013228 [Vitis vinifera]	7747.99																											14086882	0										8523598
185	Jr1	ctg12	754	JM076G02		2610	2725		hypothetical protein POPTR_0004s08350g, partial [Populus trichocarpa] >gi|550340596|gb|EEE85732.2| hypothetical protein POPTR_0004s08350g, partial [Populus trichocarpa]	7758.05
186	Jr1	ctg12	754	JH019P01		2629	2737		hypothetical protein POPTR_0004s08110g [Populus trichocarpa] >gi|222848195|gb|EEE85742.1| hypothetical protein POPTR_0004s08110g [Populus trichocarpa]	7773.15																											18918830	0
187	Jr1	ctg12	754	JH076A07		2602	2746		GDSL esterase/lipase [Medicago truncatula] >gi|355517618|gb|AES99241.1| GDSL esterase/lipase [Medicago truncatula]	7784.47																											16255585	0						6825921
188	Jr1	ctg12	754	JH003K13		2585	2747		Zn-dependent exopeptidases superfamily protein isoform 1 [Theobroma cacao] >gi|508727218|gb|EOY19115.1| Zn-dependent exopeptidases superfamily protein isoform 1 [Theobroma cacao]	7785.73																											13887145	0
189	Jr1	ctg12	754	JH015K13		2645	2753		hypothetical protein AMTR_s00060p00209750 [Amborella trichopoda] >gi|548833288|gb|ERM95956.1| hypothetical protein AMTR_s00060p00209750 [Amborella trichopoda]	7793.27					7469818	0																						16211913
190	Jr1	ctg12	754	JH033M08		2627	2777		hypothetical protein VOLCADRAFT_102187 [Volvox carteri f. nagariensis] >gi|300260444|gb|EFJ44663.1| hypothetical protein VOLCADRAFT_102187 [Volvox carteri f. nagariensis]	7823.47																											11302580	0
191	Jr1	ctg12	754	JH018E10		2742	2842		Kinesin light chain [Medicago truncatula] >gi|355489748|gb|AES70951.1| Kinesin light chain [Medicago truncatula]	7905.24																											13957988	0
192	Jr1	ctg12	754	JM073G07		2818	2926		hydroxyproline-rich glycoprotein VSP-3 [Chlamydomonas incerta]	8010.91
193	Jr1	ctg12	754	JH071C22		2839	2941		E3 ubiquitin ligase PUB14, putative [Ricinus communis] >gi|223526667|gb|EEF28906.1| E3 ubiquitin ligase PUB14, putative [Ricinus communis]	8029.78	5942086	0				3796050
194	Jr1	ctg12	754	JH007H09		2844	2957		ATRAD3, putative [Ricinus communis] >gi|223526665|gb|EEF28904.1| ATRAD3, putative [Ricinus communis]	8049.91
195	Jr1	ctg12	754	JH016O12		2857	2957		unnamed protein product [Vitis vinifera]	8049.91							10646839	0																														23476369
196	Jr1	ctg12	754	JH016E03		2875	2958		PREDICTED: sucrose synthase 6-like [Fragaria vesca subsp. vesca]	8051.16							10519232	0																										15994779
197	Jr1	ctg12	754	JH063E19		2837	2961		Transmembrane kinase 1 isoform 2 [Theobroma cacao] >gi|508711195|gb|EOY03092.1| Transmembrane kinase 1 isoform 2 [Theobroma cacao]	8054.94									19047737	0		11254175
198	Jr1	ctg12	754	JM047G20		2884	2971		hypothetical protein VITISV_024658 [Vitis vinifera]	8067.52			5157582	0								15076740
199	Jr1	ctg12	754	JM078L03		2902	2982		KANADI like transcription factor [Medicago truncatula] >gi|355489712|gb|AES70915.1| KANADI like transcription factor [Medicago truncatula]	8081.36
200	Jr1	ctg12	754	JH047C20		2877	2987		Transmembrane kinase 1 isoform 2 [Theobroma cacao] >gi|508711195|gb|EOY03092.1| Transmembrane kinase 1 isoform 2 [Theobroma cacao]	8087.65									19047737	0		11254175
201	Jr1	ctg12	754	JM023A16		2906	2994		Homeobox protein GLABRA2, putative [Ricinus communis] >gi|223534089|gb|EEF35807.1| Homeobox protein GLABRA2, putative [Ricinus communis]	8096.45							10997910	0																										16230509
202	Jr1	ctg12	754	JH002D16		2876	2995		Universal stress protein A-like protein [Morus notabilis]	8097.71							11300619	0
203	Jr1	ctg12	754	JH061E22		2845	3006		hypothetical protein VITISV_036399 [Vitis vinifera]	8111.55					2805318	0														16910115
204	Jr1	ctg12	754	JM045N23		2954	3040		unnamed protein product [Vitis vinifera]	8154.32							10646839	0																														23476369
205	Jr1	ctg12	754	JH050G17		2988	3080		hypothetical protein CICLE_v10021837mg [Citrus clementina] >gi|568876318|ref|XP_006491228.1| PREDICTED: uncharacterized protein LOC102608686 [Citrus sinensis] >gi|557547156|gb|ESR58134.1| hypothetical protein CICLE_v10021837mg [Citrus clementina]	8204.64
206	Jr1	ctg12	754	JH077F08		2999	3084		hypothetical protein VITISV_026939 [Vitis vinifera]	8209.67
207	Jr1	ctg12	754	JM071I05		3003	3092		hypothetical protein VITISV_007159 [Vitis vinifera]	8219.74																															3715651	0						23318736
208	Jr1	ctg12	754	JH073N16		3047	3161		NADP-specific isocitrate dehydrogenase, putative [Ricinus communis] >gi|223532077|gb|EEF33886.1| NADP-specific isocitrate dehydrogenase, putative [Ricinus communis]	8306.54							11130800	0																				27398336
209	Jr1	ctg12	754	JH073G03		3082	3168		hypothetical protein CARUB_v10018624mg [Capsella rubella] >gi|482561118|gb|EOA25309.1| hypothetical protein CARUB_v10018624mg [Capsella rubella]	8315.34	6319499	0										20346712
210	Jr1	ctg12	754	JH071F04		3059	3188		hypothetical protein VITISV_030891 [Vitis vinifera]	8340.5														20659641													10937899	0
211	Jr1	ctg12	754	JM053H22		3102	3201		hypothetical protein VITISV_039432 [Vitis vinifera]	8356.86
212	Jr1	ctg12	754	JM006N04		3146	3248		hypothetical protein POPTR_0017s01520g [Populus trichocarpa] >gi|550319049|gb|ERP50222.1| hypothetical protein POPTR_0017s01520g [Populus trichocarpa]	8415.98								13197213																									16520372	0
213	Jr1	ctg12	754	JM002M16		3189	3277		hypothetical protein VITISV_024658 [Vitis vinifera]	8452.47			5157582	0								15076740
214	Jr1	ctg12	754	JH042B04		3198	3325		hypothetical protein VITISV_040983 [Vitis vinifera]	8512.85
215	Jr1	ctg12	754	JH044D19		3198	3348		PREDICTED: WPP domain-interacting tail-anchored protein 1-like [Vitis vinifera]	8541.78		15925062																									22869527	0
216	Jr1	ctg12	754	JM064F22		3313	3418		hypothetical protein VITISV_013228 [Vitis vinifera]	8629.84
217	Jr1	ctg12	754	JM058K21		3377	3468		hypothetical protein SORBIDRAFT_01g005980 [Sorghum bicolor] >gi|241917631|gb|EER90775.1| hypothetical protein SORBIDRAFT_01g005980 [Sorghum bicolor]	8692.74
218	Jr1	ctg12	754	JM026M03		3397	3494		Phosphatidylinositol 4-kinase type 2-beta [Medicago truncatula] >gi|124361078|gb|ABN09050.1| Phosphatidylinositol 3- and 4-kinase, catalytic [Medicago truncatula] >gi|355496596|gb|AES77799.1| Phosphatidylinositol 4-kinase type 2-beta [Medicago truncatula]	8725.45		15654692																									23088774	0
219	Jr1	ctg12	754	JH022K17		3366	3499		hypothetical protein CICLE_v10002649mg [Citrus clementina] >gi|557537396|gb|ESR48514.1| hypothetical protein CICLE_v10002649mg [Citrus clementina]	8731.74																																			1459963	0
220	Jr1	ctg12	754	JH003B20		3387	3501		hypothetical protein CICLE_v10012135mg [Citrus clementina] >gi|557533022|gb|ESR44205.1| hypothetical protein CICLE_v10012135mg [Citrus clementina]	8734.26																											23125718	0						5177472
221	Jr1	ctg12	754	JH025G05		3428	3512		hypothetical protein CICLE_v10012135mg [Citrus clementina] >gi|557533022|gb|ESR44205.1| hypothetical protein CICLE_v10012135mg [Citrus clementina]	8748.1																											23125718	0						5177472
222	Jr1	ctg12	754	JH029P13		3414	3516		Transcription factor BIM1, putative [Ricinus communis] >gi|223534774|gb|EEF36465.1| Transcription factor BIM1, putative [Ricinus communis]	8753.13																											23125718	0						5177472
223	Jr1	ctg12	754	JH002C24		3420	3525		hypothetical protein PRUPE_ppa000002mg [Prunus persica] >gi|462411041|gb|EMJ16090.1| hypothetical protein PRUPE_ppa000002mg [Prunus persica]	8764.45																											23194222	0
224	Jr1	ctg12	754	JH035N24		3409	3545		hypothetical protein PRUPE_ppa000002mg [Prunus persica] >gi|462411041|gb|EMJ16090.1| hypothetical protein PRUPE_ppa000002mg [Prunus persica]	8789.61																											23194222	0
225	Jr1	ctg12	754	JM040K04		3462	3552		Uncharacterized protein ywbO [Morus notabilis]	8798.42																											23298857	0
226	Jr1	ctg12	754	JM070C03		3456	3577		reverse transcriptase [Fagus sylvatica]	8829.87																																					6321572	0
227	Jr1	ctg12	754	JH072K15		3513	3622		PREDICTED: LOW QUALITY PROTEIN: auxin transport protein BIG-like [Vitis vinifera]	8886.48																											23194222	0
228	Jr1	ctg12	754	JM019E08		3554	3634		Uncharacterized protein TCM_036737 [Theobroma cacao] >gi|508725616|gb|EOY17513.1| Uncharacterized protein TCM_036737 [Theobroma cacao]	8901.57
229	Jr1	ctg12	754	JH067J11		3668	3773		hypothetical protein VITISV_034261 [Vitis vinifera]	9076.43													20659641	0
230	Jr1	ctg12	754	JH046G11		3687	3782		Strong similarity to gi|3600044 T12H20.12 protease homolog from Arabidopsis thaliana BAC gb|AF080119 and is a member of the reverse transcriptase family PF|00078 [Arabidopsis thaliana]	9087.76																		3567294
231	Jr1	ctg12	754	JH023O02		3715	3796		TPA: hypothetical protein ZEAMMB73_184776 [Zea mays]	9105.37	261979	0																										23428799
232	Jr1	ctg12	754	JM002K11		3736	3835		PREDICTED: protein FAR1-RELATED SEQUENCE 5-like [Cicer arietinum]	9154.43						17995838	5171733	0																															19754678
233	Jr1	ctg12	754	JM010F22		3792	3873		transposon protein, putative, CACTA, En/Spm sub-class [Oryza sativa Japonica Group]	9202.23
234	Jr1	ctg12	754	JM032H10		3717	3882		PREDICTED: receptor-like protein kinase FERONIA-like [Vitis vinifera]	9213.56																											23804742	23689669
235	Jr1	ctg12	754	JM054K17		3811	3909		TPA: hypothetical protein ZEAMMB73_345624 [Zea mays]	9247.52
236	Jr1	ctg12	754	JM004I12		3824	3922		Receptor-like protein kinase FERONIA [Morus notabilis]	9263.88
237	Jr1	ctg12	754	JM033O06		3868	3948		hypothetical protein VITISV_025518 [Vitis vinifera]	9296.58														6348702
238	Jr1	ctg12	754	JM024I21		3874	3959		RRNA intron-encoded homing endonuclease [Medicago truncatula] >gi|355515724|gb|AES97347.1| RRNA intron-encoded homing endonuclease [Medicago truncatula]	9310.42
239	Jr1	ctg12	754	JM011A13		3829	3967		hypothetical protein VITISV_029623 [Vitis vinifera]	9320.49
240	Jr1	ctg12	754	JH009H18		3856	3974		Polyprotein, putative [Solanum demissum]	9329.29
241	Jr1	ctg12	754	JM005N01		3950	4063		PREDICTED: receptor-like protein kinase FERONIA-like [Cucumis sativus]	9441.25																											23804742	23689669
242	Jr1	ctg12	754	JM078D06		3993	4072		PREDICTED: uncharacterized protein LOC101265276 [Solanum lycopersicum]	9452.58
243	Jr1	ctg12	754	JM059C09		4019	4101		hypothetical protein VITISV_020342 [Vitis vinifera]	9489.06										6966891																					16695150	0
244	Jr1	ctg12	754	JM030B02		4020	4107		Malectin/receptor-like protein kinase family protein, putative [Theobroma cacao] >gi|508711843|gb|EOY03740.1| Malectin/receptor-like protein kinase family protein, putative [Theobroma cacao]	9496.61																											23804742	23689669
245	Jr1	ctg12	754	JM009A07		4035	4113		Serine/threonine-protein kinase PBS1, putative [Ricinus communis] >gi|223525483|gb|EEF28053.1| Serine/threonine-protein kinase PBS1, putative [Ricinus communis]	9504.15									749324	0
246	Jr1	ctg12	754	JM059K16		4045	4141		Putative retroelement [Oryza sativa Japonica Group] >gi|108706656|gb|ABF94451.1| retrotransposon protein, putative, unclassified [Oryza sativa Japonica Group]	9539.38
247	Jr1	ctg12	754	JH038L20		4034	4143		hypothetical protein PRUPE_ppa007590mg [Prunus persica] >gi|462411737|gb|EMJ16786.1| hypothetical protein PRUPE_ppa007590mg [Prunus persica]	9541.89
248	Jr1	ctg12	754	JM073K05		4090	4158		PREDICTED: uncharacterized protein LOC102626455 [Citrus sinensis]	9560.76
249	Jr1	ctg12	754	JM019B12		4097	4159		PREDICTED: uncharacterized protein LOC100853922 [Vitis vinifera]	9562.02
250	Jr1	ctg12	754	JM021E11		4189	4270		hypothetical protein L484_021044 [Morus notabilis]	9701.66																											24090660	0						5684508
251	Jr1	ctg12	754	JH028M13		4181	4283		UDP-glucuronosyltransferase, putative [Ricinus communis] >gi|223534613|gb|EEF36310.1| UDP-glucuronosyltransferase, putative [Ricinus communis]	9718.01																											24222538	24225781
252	Jr1	ctg336	69	JH017C09	20.956	21	110	311	chaperone clpb, putative [Ricinus communis] >gi|223534573|gb|EEF36270.1| chaperone clpb, putative [Ricinus communis]	10085.4								5486284																			30047447	0
253	Jr1	ctg336	69	JH009F04		78	190		UDP-glucosyl transferase 85A2 [Theobroma cacao] >gi|508700170|gb|EOX92066.1| UDP-glucosyl transferase 85A2 [Theobroma cacao]	10186						16775286																													4631139	0
254	Jr1	ctg336	69	JH018B18		21	207		retrotransposon protein, putative, Ty3-gypsy subclass [Oryza sativa Japonica Group]	10207.4							19932426	0
255	Jr1	ctg80	54	JH067H20	21.05	9	75	602	n/a	10352.4
256	Jr1	ctg80	54	JM021D01		83	160		PREDICTED: alpha-1,4 glucan phosphorylase L isozyme, chloroplastic/amyloplastic-like [Glycine max]	10459.3		654363																									30082284	0
257	Jr1	ctg80	54	JH015P09		163	236		PREDICTED: UDP-glycosyltransferase 83A1 [Vitis vinifera]	10554.9			10849883	0																														7784744
258	Jr1	ctg80	54	JH004L06		273	331		unnamed protein product [Vitis vinifera]	10674.4								5486284																			30047447	0
259	Jr1	ctg80	54	JH075M05		267	355		hypothetical protein L484_021000 [Morus notabilis]	10704.6																											30081266	0
260	Jr1	ctg80	54	JM062F07		350	446		hypothetical protein VITISV_033416 [Vitis vinifera]	10819.1										6966891																					16695150	0
261	Jr1	ctg80	54	JM002E16	21.377	318	449		Vicilin-like antimicrobial peptides 2-2 [Triticum urartu]	10822.8					2992544
262	Jr1	ctg80	54	JH064D07		352	456		PREDICTED: putative 8-amino-7-oxononanoate synthase-like [Solanum lycopersicum]	10831.6																	9483337	0																					10284222
263	Jr1	ctg80	54	JM059E06		358	464		hypothetical protein L484_020962 [Morus notabilis]	10841.7
264	Jr1	ctg80	54	JM016P06		388	470		Tonoplast intrinsic protein 5.1 [Populus trichocarpa] >gi|550346125|gb|ERP64793.1| Tonoplast intrinsic protein 5.1 [Populus trichocarpa]	10849.3																															11248951	103573							10134363
265	Jr1	ctg80	54	JH029P10		410	476		PREDICTED: putative ribonuclease H protein At1g65750-like [Glycine max]	10856.8
266	Jr1	ctg959	110	JH030A24		112	194	1468	putative copia-like retrotransposon Hopscotch polyprotein [Zea mays]	11104.1																	3567294	0														1398377
267	Jr1	ctg959	110	JH015D15	26.452	84	216		Putative UDP-glucose flavonoid 3-O-glucosyltransferase 3 [Morus notabilis]	11131.7																							12790596	12617453
268	Jr1	ctg959	110	JH055E16		129	219		Cytochrome P450 734A2 [Morus notabilis]	11135.5																													11123361	11091448
269	Jr1	ctg959	110	JH075B17		187	266		hypothetical protein POPTR_0001s39450g [Populus trichocarpa] >gi|550349270|gb|ERP66660.1| hypothetical protein POPTR_0001s39450g [Populus trichocarpa]	11194.6																																					813603	846312	40245010
270	Jr1	ctg959	110	JM018E20		361	455		hypothetical protein POPTR_0001s36760g [Populus trichocarpa] >gi|550349044|gb|ERP66546.1| hypothetical protein POPTR_0001s36760g [Populus trichocarpa]	11432.4		12671769																																			344985	0
271	Jr1	ctg959	110	JH014H23		361	480		PREDICTED: pentatricopeptide repeat-containing protein At3g22150, chloroplastic-like [Citrus sinensis]	11463.8	963805	0																																5104509
272	Jr1	ctg959	110	JM042M20		394	490		hypothetical protein VITISV_017554 [Vitis vinifera]	11476.4																											26179543	0
273	Jr1	ctg959	110	JM067M09	26.311	546	599		hypothetical protein VITISV_011228 [Vitis vinifera]	11613.5							19932426	0
274	Jr1	ctg959	110	JH062D13		550	680		hypothetical protein VITISV_003711 [Vitis vinifera]	11715.4							19932426	0
275	Jr1	ctg959	110	JH023I07		566	715		PREDICTED: probable S-acyltransferase At4g15080-like isoform 1 [Vitis vinifera]	11759.5					17947035	2805318
276	Jr1	ctg959	110	JM021C14		681	786		hypothetical protein PRUPE_ppa018374mg, partial [Prunus persica] >gi|462413750|gb|EMJ18799.1| hypothetical protein PRUPE_ppa018374mg, partial [Prunus persica]	11848.8					11877082	11922553																																	2708972
277	Jr1	ctg959	110	JM030F23		674	799		PREDICTED: protein FAR-RED IMPAIRED RESPONSE 1-like isoform X4 [Cicer arietinum]	11865.1					17953389	17995838
278	Jr1	ctg959	110	JM006J08	26.709	713	811		n/a	11880.2
279	Jr1	ctg959	110	JM024J10		841	909		SNF2 domain-containing family protein [Populus trichocarpa] >gi|550325105|gb|EEE95662.2| SNF2 domain-containing family protein [Populus trichocarpa]	12003.5																													506009	0
280	Jr1	ctg959	110	JM009O09		874	984		FRS (FAR1 Related Sequences) transcription factor family [Theobroma cacao] >gi|508701295|gb|EOX93191.1| FRS (FAR1 Related Sequences) transcription factor family [Theobroma cacao]	12097.9					17995838	0												22911440
281	Jr1	ctg959	110	JH075J22		952	1045		copia-like polyprotein [Arabidopsis thaliana]	12174.6																	3567294	0
282	Jr1	ctg43	443	JH002G11		54	129	2300	hypothetical protein POPTR_0007s04850g [Populus trichocarpa] >gi|550334149|gb|EEE90399.2| hypothetical protein POPTR_0007s04850g [Populus trichocarpa]	12490.3													19106768
283	Jr1	ctg43	443	JH069A19		58	138		PREDICTED: serine carboxypeptidase-like 45-like [Glycine max]	12501.6															12137553	12066763
284	Jr1	ctg43	443	JM017H24		54	157		hypothetical protein VITISV_019647 [Vitis vinifera]	12525.5																					15274983	0
285	Jr1	ctg43	443	JH003I16	27.124	137	216		n/a	12599.7
286	Jr1	ctg43	443	JM027N09		122	244		Zinc finger protein [Morus notabilis]	12635	1515090	0
287	Jr1	ctg43	443	JM005P10		152	251		hypothetical protein POPTR_0003s18160g [Populus trichocarpa] >gi|550343435|gb|EEE79710.2| hypothetical protein POPTR_0003s18160g [Populus trichocarpa]	12643.8																	6282700	0
288	Jr1	ctg43	443	JM071G04		201	261		hypothetical protein VITISV_037247 [Vitis vinifera]	12656.3												15076740									15274983	0
289	Jr1	ctg43	443	JH072C06		145	265		hypothetical protein VITISV_031908 [Vitis vinifera]	12661.4				5157582							15076740	0
290	Jr1	ctg43	443	JH006G09		142	279		putative LRR receptor-like serine/threonine-protein kinase [Morus notabilis]	12679													19596711	17482138
291	Jr1	ctg43	443	JH034E12		293	376		hypothetical protein VITISV_044100 [Vitis vinifera]	12801							19932426	0
292	Jr1	ctg43	443	JM031P22		298	384		hypothetical protein VITISV_017554 [Vitis vinifera]	12811.1
293	Jr1	ctg43	443	JM060O22		266	386		hypothetical protein VITISV_022223 [Vitis vinifera]	12813.6																8172675																					6321572	0
294	Jr1	ctg43	443	JM047N20		323	416		PREDICTED: senescence-associated carboxylesterase 101-like [Glycine max]	12851.3													18535826	0																				8239660
295	Jr1	ctg43	443	JH032F23		367	446		hypothetical protein VITISV_031269 [Vitis vinifera]	12889.1																																					6321572	0
296	Jr1	ctg43	443	JH006K06		375	471		Uncharacterized protein TCM_008670 [Theobroma cacao] >gi|508707874|gb|EOX99770.1| Uncharacterized protein TCM_008670 [Theobroma cacao]	12920.5															1320922
297	Jr1	ctg43	443	JH060G17		466	597		hypothetical protein PRUPE_ppa019160mg, partial [Prunus persica] >gi|462394484|gb|EMJ00283.1| hypothetical protein PRUPE_ppa019160mg, partial [Prunus persica]	13079																	7445837	0										30074065
298	Jr1	ctg43	443	JH037P04		557	653		hypothetical protein POPTR_0005s06470g [Populus trichocarpa] >gi|550338250|gb|ERP60660.1| hypothetical protein POPTR_0005s06470g [Populus trichocarpa]	13149.5					3796050	0																														12219253
299	Jr1	ctg43	443	JH013H02		524	658		PREDICTED: putative ribonuclease H protein At1g65750-like [Solanum lycopersicum]	13155.8					2805318	0
300	Jr1	ctg43	443	JM008M12		587	664		hypothetical protein PRUPE_ppa002338mg [Prunus persica] >gi|462399627|gb|EMJ05295.1| hypothetical protein PRUPE_ppa002338mg [Prunus persica]	13163.3	22058282	0																										22862598
301	Jr1	ctg43	443	JH022P02		588	678		hypothetical protein VITISV_006079 [Vitis vinifera]	13180.9
302	Jr1	ctg43	443	JM045M06		613	708		hypothetical protein VITISV_017554 [Vitis vinifera]	13218.7
303	Jr1	ctg43	443	JM030J17		609	714		PREDICTED: uncharacterized protein LOC101219186 [Cucumis sativus] >gi|449524022|ref|XP_004169022.1| PREDICTED: uncharacterized protein LOC101229182 [Cucumis sativus]	13226.2																																			13200267	13311780
304	Jr1	ctg43	443	JH008J04		610	720		RecName: Full=SAL1 phosphatase; AltName: Full=3'(2'),5'-bisphosphate nucleotidase 1; AltName: Full=3'(2'),5'-bisphosphonucleoside 3'(2')-phosphohydrolase 1; AltName: Full=DPNPase 1; AltName: Full=Inositol polyphosphate 1-phosphatase 1; Short=IPPase 1; AltName: Full=Inositol-1,4-bisphosphate 1-phosphatase 1; AltName: Full=Protein FIERY 1 >gi|1103921|gb|AAC49263.1| 3'(2'),5'-bisphosphate nucleotida…	13233.8							23029803	0
305	Jr1	ctg43	443	JH039P13		640	746		hypothetical protein POPTR_0007s04220g [Populus trichocarpa] >gi|550334105|gb|ERP58174.1| hypothetical protein POPTR_0007s04220g [Populus trichocarpa]	13266.5		5942086			3796050	0
306	Jr1	ctg43	443	JH027C13		668	754		PREDICTED: uncharacterized protein LOC101268853 [Solanum lycopersicum]	13276.5																											10937899	0
307	Jr1	ctg43	443	JH062B21		649	775		hypothetical protein VITISV_035665 [Vitis vinifera]	13303																									22425967	0								11213165
308	Jr1	ctg43	443	JM066B03		690	800		Uncharacterized protein TCM_001500 [Theobroma cacao] >gi|508700667|gb|EOX92563.1| Uncharacterized protein TCM_001500 [Theobroma cacao]	13334.4																																			13311780	13200267
309	Jr1	ctg43	443	JH029J23		702	825		reverse transcriptase like protein [Arabidopsis thaliana] >gi|7268307|emb|CAB78601.1| reverse transcriptase like protein [Arabidopsis thaliana]	13365.9
310	Jr1	ctg43	443	JM059A13		740	835		Uncharacterized protein TCM_016760 [Theobroma cacao] >gi|508778196|gb|EOY25452.1| Uncharacterized protein TCM_016760 [Theobroma cacao]	13378.4
311	Jr1	ctg43	443	JH077H04		724	837		hypothetical protein PRUPE_ppa022115mg [Prunus persica] >gi|462398983|gb|EMJ04651.1| hypothetical protein PRUPE_ppa022115mg [Prunus persica]	13380.9			5157582	0								15076740
312	Jr1	ctg43	443	JM019N02		790	856		PREDICTED: callose synthase 5-like [Cucumis sativus]	13404.8							22794921	0
313	Jr1	ctg43	443	JM002B06		747	880		hypothetical protein VITISV_006992 [Vitis vinifera]	13435										24368368													15254459	0
314	Jr1	ctg43	443	JM073K23		731	882		hypothetical protein VITISV_027360 [Vitis vinifera]	13437.6																									20299051	0
315	Jr1	ctg43	443	JM029M09		895	968		PREDICTED: uncharacterized protein LOC100852669, partial [Vitis vinifera]	13545.7
316	Jr1	ctg43	443	JM067B07		868	980		hypothetical protein VITISV_012399 [Vitis vinifera]	13560.8					2805318	0
317	Jr1	ctg43	443	JM028P03		899	987		PREDICTED: uncharacterized protein LOC102598401 [Solanum tuberosum]	13569.6
318	Jr1	ctg43	443	JH074D09		930	1002		hypothetical protein VITISV_004379 [Vitis vinifera]	13588.5						4676350																													9288920	0
319	Jr1	ctg43	443	JM071L05		921	1012		hypothetical protein M569_05949, partial [Genlisea aurea]	13601.1							22600751	0																				29333101
320	Jr1	ctg43	443	JH023E17		886	1016		PREDICTED: actin-7-like isoform X2 [Setaria italica]	13606.1																20252600							8678866	0															31301887
321	Jr1	ctg43	443	JM065O06		946	1034		PREDICTED: microtubule-associated protein futsch-like [Cicer arietinum]	13628.8																											27092982	257295
322	Jr1	ctg43	443	JH066B13		928	1040		hypothetical protein MIMGU_mgv1a018902mg [Mimulus guttatus]	13636.3
323	Jr1	ctg43	443	JM014F05		1013	1104		Vicilin-like antimicrobial peptides 2-2 [Triticum urartu]	13716.8					2992544
324	Jr1	ctg43	443	JH023F16		997	1119		PREDICTED: clathrin heavy chain 1-like [Cicer arietinum]	13735.7											7583498	0														733275
325	Jr1	ctg43	443	JM032O12		1051	1165		hypothetical protein VITISV_030301 [Vitis vinifera]	13793.6
326	Jr1	ctg43	443	JM016D07		1099	1179		DNA helicase homolog, putative [Musa acuminata]	13811.2
327	Jr1	ctg43	443	JM023O21		1131	1201		ATP binding protein, putative [Ricinus communis] >gi|223528567|gb|EEF30589.1| ATP binding protein, putative [Ricinus communis]	13838.9							21968697	21981077
328	Jr1	ctg43	443	JM022N21		1153	1223		hypothetical protein VITISV_026680 [Vitis vinifera]	13866.5							19932426	0
329	Jr1	ctg43	443	JM073C15		1110	1234		copia LTR rider [Solanum lycopersicum] >gi|133711819|gb|ABO36636.1| copia LTR rider [Solanum lycopersicum]	13880.4											18154263	0		10765211																									22480041
330	Jr1	ctg43	443	JM060J11		1233	1305		hypothetical protein POPTR_0001s24230g [Populus trichocarpa] >gi|222845632|gb|EEE83179.1| hypothetical protein POPTR_0001s24230g [Populus trichocarpa]	13969.7																			8679223	0																			24739327
331	Jr1	ctg43	443	JH019P12		1229	1321		hypothetical protein POPTR_0005s13270g [Populus trichocarpa] >gi|550338857|gb|ERP61071.1| hypothetical protein POPTR_0005s13270g [Populus trichocarpa]	13989.8																		7393594																			344985	0
332	Jr1	ctg43	443	JM005O03		1260	1358		hypothetical protein [Beta vulgaris subsp. vulgaris]	14036.4
333	Jr1	ctg43	443	JM024K06		1275	1358		gag-pol polyprotein, putative [Asparagus officinalis]	14036.4							19932426	0
334	Jr1	ctg43	443	JM019M07		1290	1371		hypothetical protein PHAVU_009G148100g [Phaseolus vulgaris] >gi|561010784|gb|ESW09691.1| hypothetical protein PHAVU_009G148100g [Phaseolus vulgaris]	14052.7
335	Jr1	ctg43	443	JM078L15		1302	1382		PREDICTED: uncharacterized protein LOC102612946 [Citrus sinensis]	14066.6
336	Jr1	ctg43	443	JH075C01		1293	1388		polyprotein-like [Solanum chilense]	14074.1													10765211	0																								456680
337	Jr1	ctg43	443	JM071D03		1318	1388		copia LTR rider [Solanum lycopersicum] >gi|133711819|gb|ABO36636.1| copia LTR rider [Solanum lycopersicum]	14074.1											18154263	0		10765211																									39845903
338	Jr1	ctg43	443	JM067L12		1298	1398		hypothetical protein [Beta vulgaris subsp. vulgaris]	14086.7
339	Jr1	ctg43	443	JH055N03		1310	1405		hypothetical protein VITISV_038888 [Vitis vinifera]	14095.5
340	Jr1	ctg43	443	JM070J24		1315	1405		hypothetical protein PRUPE_ppa026969mg [Prunus persica] >gi|462402476|gb|EMJ08033.1| hypothetical protein PRUPE_ppa026969mg [Prunus persica]	14095.5							21968697	0																												14207946
341	Jr1	ctg43	443	JH066A02		1418	1488		PREDICTED: protein TONSOKU-like [Cucumis sativus]	14199.9							22005531	0
342	Jr1	ctg43	443	JH033J09		1433	1530		hypothetical protein POPTR_0005s06280g [Populus trichocarpa] >gi|550338238|gb|EEE94018.2| hypothetical protein POPTR_0005s06280g [Populus trichocarpa]	14252.7							22283582	0																												13706415
343	Jr1	ctg43	443	JM051O15		1510	1590		hypothetical protein POPTR_0004s11480g [Populus trichocarpa] >gi|550340841|gb|ERP62089.1| hypothetical protein POPTR_0004s11480g [Populus trichocarpa]	14328.2																						5262579															344985	0
344	Jr1	ctg43	443	JM061P06		1498	1606		reverse transcriptase like protein [Arabidopsis thaliana] >gi|7268307|emb|CAB78601.1| reverse transcriptase like protein [Arabidopsis thaliana]	14348.3
345	Jr1	ctg43	443	JM029H10		1497	1608		hypothetical protein MTR_3g090420 [Medicago truncatula] >gi|355491204|gb|AES72407.1| hypothetical protein MTR_3g090420 [Medicago truncatula]	14350.9
346	Jr1	ctg43	443	JM012B22		1524	1628		chromatin assembly factor I P60 subunit, putative [Ricinus communis] >gi|223543617|gb|EEF45146.1| chromatin assembly factor I P60 subunit, putative [Ricinus communis]	14376							22436792	0
347	Jr1	ctg43	443	JH038M15		1544	1643		Chromatin assembly factor 1 subunit B [Morus notabilis]	14394.9							22436792	0
348	Jr1	ctg43	443	JM079D22		1549	1648		hypothetical protein PRUPE_ppa004637mg [Prunus persica] >gi|462399403|gb|EMJ05071.1| hypothetical protein PRUPE_ppa004637mg [Prunus persica]	14401.2																		3062299			2469989	0
349	Jr1	ctg43	443	JH076I02		1606	1728		hypothetical protein L484_003885 [Morus notabilis]	14501.8
350	Jr1	ctg43	443	JM067H18		1606	1743		Pentatricopeptide repeat-containing protein [Medicago truncatula] >gi|355497135|gb|AES78338.1| Pentatricopeptide repeat-containing protein [Medicago truncatula]	14520.7
351	Jr1	ctg43	443	JM032J09		1621	1769		PREDICTED: probable cinnamyl alcohol dehydrogenase 9-like [Fragaria vesca subsp. vesca]	14553.4							20894224	20900291																															31002408
352	Jr1	ctg43	443	JH073F04		1675	1774		PREDICTED: putative ribonuclease H protein At1g65750-like [Fragaria vesca subsp. vesca]	14559.7
353	Jr1	ctg43	443	JH020A08		1648	1775		hypothetical protein VITISV_005798 [Vitis vinifera]	14561
354	Jr1	ctg43	443	JH057M03		1724	1798		hypothetical protein VITISV_001215 [Vitis vinifera]	14589.9										6966891																					16695150	0
355	Jr1	ctg43	443	JH073M01		1750	1810		hypothetical protein SORBIDRAFT_03g001780 [Sorghum bicolor] >gi|241926916|gb|EES00061.1| hypothetical protein SORBIDRAFT_03g001780 [Sorghum bicolor]	14605																																					6321572	0
356	Jr1	ctg43	443	JM030O02		1701	1813		hypothetical protein VITISV_026680 [Vitis vinifera]	14608.8							19932426	0
357	Jr1	ctg43	443	JM046E10	31.265	1727	1819		n/a	14616.3
358	Jr1	ctg481	110	JM003N13	31.903	41	125	1120	hypothetical protein VITISV_035070 [Vitis vinifera]	14785.2																										20299051									9288920	0
359	Jr1	ctg481	110	JH042N09		79	196		conserved hypothetical protein [Ricinus communis] >gi|223530227|gb|EEF32131.1| conserved hypothetical protein [Ricinus communis]	14874.6													17850124	0
360	Jr1	ctg481	110	JH013H06		128	217		hypothetical protein PRUPE_ppa020120mg [Prunus persica] >gi|462423643|gb|EMJ27906.1| hypothetical protein PRUPE_ppa020120mg [Prunus persica]	14901
361	Jr1	ctg481	110	JM062P05	32.14	127	237		hypothetical protein VITISV_034155 [Vitis vinifera]	14926.1													10765211	0																								6371752
362	Jr1	ctg481	110	JH057A22		155	241		hypothetical protein VITISV_034881 [Vitis vinifera]	14931.2																																			9288920	0
363	Jr1	ctg481	110	JM043P14		135	243		hypothetical protein VITISV_014720 [Vitis vinifera]	14933.7
364	Jr1	ctg481	110	JM001D13		117	246		hypothetical protein VITISV_010061 [Vitis vinifera]	14937.5														15166126													10937899	0
365	Jr1	ctg481	110	JM033C09		149	257		PREDICTED: uncharacterized protein LOC101243885 [Solanum lycopersicum]	14951.3																											10937899	0
366	Jr1	ctg481	110	JM043K24		139	271		hypothetical protein [Beta vulgaris subsp. vulgaris]	14968.9														20659641													10937899	0
367	Jr1	ctg481	110	JM060D01		216	298		hypothetical protein CICLE_v10024737mg [Citrus clementina] >gi|568819988|ref|XP_006464515.1| PREDICTED: protein BRASSINOSTEROID INSENSITIVE 1-like [Citrus sinensis] >gi|557529922|gb|ESR41172.1| hypothetical protein CICLE_v10024737mg [Citrus clementina]	15002.9		6230660											17973374	0
368	Jr1	ctg481	110	JM012F20		128	304		hypothetical protein SORBIDRAFT_01g041965 [Sorghum bicolor] >gi|241919459|gb|EER92603.1| hypothetical protein SORBIDRAFT_01g041965 [Sorghum bicolor]	15010.4
369	Jr1	ctg481	110	JH071J11		164	312		TRNAHis guanylyltransferase [Theobroma cacao] >gi|508781447|gb|EOY28703.1| TRNAHis guanylyltransferase [Theobroma cacao]	15020.5													17870799	0
370	Jr1	ctg481	110	JM021H08		226	326		hypothetical protein VITISV_000843 [Vitis vinifera]	15038.1
371	Jr1	ctg481	110	JM059C13		291	352		hypothetical protein SORBIDRAFT_07g025935 [Sorghum bicolor] >gi|241942148|gb|EES15293.1| hypothetical protein SORBIDRAFT_07g025935 [Sorghum bicolor]	15070.8					2992544
372	Jr1	ctg481	110	JM045F03		285	363		hypothetical protein SORBIDRAFT_01g015975 [Sorghum bicolor] >gi|241918165|gb|EER91309.1| hypothetical protein SORBIDRAFT_01g015975 [Sorghum bicolor]	15084.7																1320922									4186201	0
373	Jr1	ctg481	110	JH040P20		246	368		hypothetical protein VITISV_035517 [Vitis vinifera]	15090.9					2805318	0						15076740
374	Jr1	ctg481	110	JH063I20	32.028	240	370		n/a	15093.5
375	Jr1	ctg481	110	JH075M11		309	402		Os08g0164800 [Oryza sativa Japonica Group] >gi|113623041|dbj|BAF22986.1| Os08g0164800, partial [Oryza sativa Japonica Group]	15133.7
376	Jr1	ctg481	110	JH016A13		354	432		unnamed protein product [Vitis vinifera]	15171.5													18026962	0
377	Jr1	ctg481	110	JM063I21		411	490		hypothetical protein PRUPE_ppa002854mg [Prunus persica] >gi|462408677|gb|EMJ14011.1| hypothetical protein PRUPE_ppa002854mg [Prunus persica]	15244.4					1843230	2992544
378	Jr1	ctg481	110	JM005B11		529	643		cellulose synthase 6 [Betula luminifera]	15436.9														18222114																					19573457	0
379	Jr1	ctg481	110	JM020O12		563	668		PREDICTED: uncharacterized protein LOC102667406 [Glycine max]	15468.3
380	Jr1	ctg481	110	JH007J01		625	691		hypothetical protein VITISV_043907 [Vitis vinifera]	15497.3																																			9288920	0
381	Jr1	ctg481	110	JH008J21		612	697		hypothetical protein PRUPE_ppa015233mg, partial [Prunus persica] >gi|462404367|gb|EMJ09924.1| hypothetical protein PRUPE_ppa015233mg, partial [Prunus persica]	15504.8													18041933	0																						19179444
382	Jr1	ctg481	110	JM064K04		731	798		hypothetical protein VITISV_042892 [Vitis vinifera]	15631.9													17940351	0
383	Jr1	ctg481	110	JM060N21		724	802		hypothetical protein VITISV_020834 [Vitis vinifera]	15636.9											15076740	0										15274983
384	Jr1	ctg481	110	JM063G19		780	868		Cyclin-like F-box; FAR1; Zinc finger, SWIM-type [Medicago truncatula]	15719.9						17995838	5171733	0
385	Jr1	ctg59	364	JM027F19		17	105	2981	RING finger and SPRY domain-containing protein [Medicago truncatula] >gi|355491522|gb|AES72725.1| RING finger and SPRY domain-containing protein [Medicago truncatula]	15880.1													17576237	0
386	Jr1	ctg59	364	JH073H24		49	145		hypothetical protein PRUPE_ppa022041mg [Prunus persica] >gi|462404298|gb|EMJ09855.1| hypothetical protein PRUPE_ppa022041mg [Prunus persica]	15930.4													17462636	0
387	Jr1	ctg59	364	JM052E17	35.891	111	203		hypothetical protein VITISV_014440 [Vitis vinifera]	16003.4																					15274983	0
388	Jr1	ctg59	364	JH009B18		182	254		PREDICTED: regulation of nuclear pre-mRNA domain-containing protein 1B-like isoform X4 [Glycine max]	16067.5													17324619	0
389	Jr1	ctg59	364	JM055A12		244	320		hypothetical protein VITISV_034261 [Vitis vinifera]	16150.6																					15274983	0
390	Jr1	ctg59	364	JH002E13		244	346		Uncharacterized protein TCM_036737 [Theobroma cacao] >gi|508725616|gb|EOY17513.1| Uncharacterized protein TCM_036737 [Theobroma cacao]	16183.3
391	Jr1	ctg59	364	JM058A13		299	408		hypothetical protein POPTR_0005s08090g [Populus trichocarpa] >gi|550338374|gb|EEE94104.2| hypothetical protein POPTR_0005s08090g [Populus trichocarpa]	16261.3													17138047	0																				7060726
392	Jr1	ctg59	364	JH030M11		304	436		hypothetical protein [Beta vulgaris subsp. vulgaris]	16296.5																											10937899	0
393	Jr1	ctg59	364	JM009E05		327	439		PREDICTED: uncharacterized protein LOC101230042 [Cucumis sativus]	16300.3													17288313	0																						2662828
394	Jr1	ctg59	364	JH027I12		358	481		hypothetical protein PRUPE_ppa012051mg [Prunus persica] >gi|462401608|gb|EMJ07165.1| hypothetical protein PRUPE_ppa012051mg [Prunus persica]	16353.1																																			4123291	0
395	Jr1	ctg59	364	JH027G21		406	513		PREDICTED: putative ribonuclease H protein At1g65750-like [Fragaria vesca subsp. vesca]	16393.4											15076740	0
396	Jr1	ctg59	364	JM071F24		439	534		conserved hypothetical protein [Ricinus communis] >gi|223548589|gb|EEF50080.1| conserved hypothetical protein [Ricinus communis]	16419.8
397	Jr1	ctg59	364	JM054O17		478	567		hypothetical protein VITISV_024658 [Vitis vinifera]	16461.3
398	Jr1	ctg59	364	JM047D09		504	584		hypothetical protein PRUPE_ppa022115mg [Prunus persica] >gi|462398983|gb|EMJ04651.1| hypothetical protein PRUPE_ppa022115mg [Prunus persica]	16482.7				5157582							15076740	0
399	Jr1	ctg59	364	JM078I23		496	614		hypothetical protein POPTR_0001s31105g [Populus trichocarpa] >gi|550348604|gb|ERP66331.1| hypothetical protein POPTR_0001s31105g [Populus trichocarpa]	16520.4																						5262579															344985	0
400	Jr1	ctg59	364	JH005L24		505	622		PREDICTED: uncharacterized protein LOC101265576 [Solanum lycopersicum]	16530.5
401	Jr1	ctg59	364	JH019G06		512	622		hypothetical protein VITISV_013348 [Vitis vinifera]	16530.5											15076740	0
402	Jr1	ctg59	364	JM078J06		533	633		hypothetical protein VITISV_044100 [Vitis vinifera]	16544.3							19932426
403	Jr1	ctg59	364	JM031I10		565	675		Uncharacterized protein TCM_025489 [Theobroma cacao] >gi|508718214|gb|EOY10111.1| Uncharacterized protein TCM_025489 [Theobroma cacao]	16597.2
404	Jr1	ctg59	364	JH059A11		597	711		PREDICTED: uncharacterized protein LOC102611758 [Citrus sinensis]	16642.4
405	Jr1	ctg59	364	JM022L14		610	717		hypothetical protein VITISV_044291 [Vitis vinifera]	16650																		7393594																			344985	0
406	Jr1	ctg59	364	JH043J16		549	718		PREDICTED: bark storage protein A-like [Citrus sinensis]	16651.2																															1900902
407	Jr1	ctg59	364	JH073M21		637	759		hypothetical protein VITISV_019412 [Vitis vinifera]	16702.8
408	Jr1	ctg59	364	JH001G22		686	764		hypothetical protein VITISV_023407 [Vitis vinifera]	16709.1
409	Jr1	ctg59	364	JM033B22		606	781		PREDICTED: uncharacterized protein LOC101266048 [Solanum lycopersicum]	16730.5
410	Jr1	ctg59	364	JH015E07		691	808		CAAX amino terminal protease family protein isoform 2 [Theobroma cacao] >gi|508710045|gb|EOY01942.1| CAAX amino terminal protease family protein isoform 2 [Theobroma cacao]	16764.5	11852728	0
411	Jr1	ctg59	364	JM039C07		700	809		hypothetical protein PRUPE_ppa016553mg [Prunus persica] >gi|462424248|gb|EMJ28511.1| hypothetical protein PRUPE_ppa016553mg [Prunus persica]	16765.7																																					6321572	0
412	Jr1	ctg59	364	JM020L23		831	925		ABC transporter D family member 1 [Morus notabilis]	16911.7
413	Jr1	ctg59	364	JM017A15		861	941		Pectinesterase-2 precursor, putative [Ricinus communis] >gi|223543610|gb|EEF45139.1| Pectinesterase-2 precursor, putative [Ricinus communis]	16931.8							22315063	0																		15914421
414	Jr1	ctg59	364	JH004B17		878	976		hypothetical protein SORBIDRAFT_01g019890 [Sorghum bicolor] >gi|241918367|gb|EER91511.1| hypothetical protein SORBIDRAFT_01g019890 [Sorghum bicolor]	16975.8
415	Jr1	ctg59	364	JH037M05		892	995		acyl-activating enzyme 2 [Cannabis sativa]	16999.7			1359322
416	Jr1	ctg59	364	JH075C15		904	1017		hypothetical protein VITISV_035517 [Vitis vinifera]	17027.4						2805318					15076740	0
417	Jr1	ctg59	364	JH073E07		943	1045		Uncharacterized protein TCM_016762 [Theobroma cacao] >gi|508710341|gb|EOY02238.1| Uncharacterized protein TCM_016762 [Theobroma cacao]	17062.6																																					6321572
418	Jr1	ctg59	364	JM047L13		1025	1125		hypothetical protein PRUPE_ppa008883mg [Prunus persica] >gi|462401235|gb|EMJ06792.1| hypothetical protein PRUPE_ppa008883mg [Prunus persica]	17163.2																																				4445589
419	Jr1	ctg59	364	JM026A11		1047	1142		hypothetical protein VITISV_034590 [Vitis vinifera]	17184.6									24368368	0														15254459
420	Jr1	ctg59	364	JM070P11		1188	1305		Ras-related protein Rab11D [Morus notabilis]	17389.7													14787888	0												23174276
421	Jr1	ctg59	364	JM070P05		1180	1319		Ras-related protein Rab11D [Morus notabilis]	17407.3													14787888	0												23174276
422	Jr1	ctg59	364	JH076I11		1311	1412		hypothetical protein CICLE_v10026196mg [Citrus clementina] >gi|557528349|gb|ESR39599.1| hypothetical protein CICLE_v10026196mg [Citrus clementina]	17524.3
423	Jr1	ctg59	364	JH056A03		1323	1434		PREDICTED: uncharacterized protein LOC102621413 [Citrus sinensis]	17552
424	Jr1	ctg59	364	JH031N16		1368	1478		hypothetical protein CICLE_v10026196mg [Citrus clementina] >gi|557528349|gb|ESR39599.1| hypothetical protein CICLE_v10026196mg [Citrus clementina]	17607.3
425	Jr1	ctg59	364	JM055D24		1419	1505		hypothetical protein CICLE_v10024998mg [Citrus clementina] >gi|557528313|gb|ESR39563.1| hypothetical protein CICLE_v10024998mg [Citrus clementina]	17641.3													14903435	0
426	Jr1	ctg59	364	JH054L06	38.514	1367	1507		n/a	17643.8
427	Jr1	ctg59	364	JH017P04		1392	1514		hypothetical protein MIMGU_mgv1a009236mg [Mimulus guttatus]	17652.6																																			4700709	0
428	Jr1	ctg59	364	JM039H20		1397	1524		PREDICTED: ABC transporter G family member 11-like [Vitis vinifera]	17665.2
429	Jr1	ctg59	364	JM078O07		1414	1530		hypothetical protein VITISV_036280 [Vitis vinifera]	17672.7									6966891	0																						1398377
430	Jr1	ctg59	364	JM032J22		1411	1534		PREDICTED: peroxidase 17 [Vitis vinifera]	17677.8													14809964	0																						5102794
431	Jr1	ctg59	364	JH013J10		1463	1563		PREDICTED: riboflavin biosynthesis protein ribBA, chloroplastic-like [Fragaria vesca subsp. vesca]	17714.3					15416131	0								14964455
432	Jr1	ctg59	364	JH017H10		1474	1581		unnamed protein product [Vitis vinifera]	17736.9					15416131	0								14964455
433	Jr1	ctg59	364	JH034D13		1466	1619		unnamed protein product [Vitis vinifera]	17784.7					15416131	0								14964455
434	Jr1	ctg59	364	JM014D19		1543	1619		hypothetical protein VITISV_021000 [Vitis vinifera]	17784.7				5157582							15076740	0
435	Jr1	ctg59	364	JM055M22		1596	1672		ATP synthase CF1 epsilon subunit [Morus indica] >gi|122166799|sp|Q09X11.1|ATPE_MORIN RecName: Full=ATP synthase epsilon chain, chloroplastic; AltName: Full=ATP synthase F1 sector epsilon subunit; AltName: Full=F-ATPase epsilon subunit >gi|78100323|gb|ABB20964.1| ATP synthase CF1 epsilon subunit [Morus indica] >gi|290490124|gb|ADD31469.1| ATP synthase CF1 epsilon subunit protein [Ficus sp. Moore 3…	17851.4
436	Jr1	ctg59	364	JM042E06		1584	1698		hypothetical protein VITISV_015221 [Vitis vinifera]	17884.1
437	Jr1	ctg59	364	JM076J11		1618	1700		hypothetical protein SORBIDRAFT_03g045335 [Sorghum bicolor] >gi|241928888|gb|EES02033.1| hypothetical protein SORBIDRAFT_03g045335 [Sorghum bicolor]	17886.6
438	Jr1	ctg59	364	JH074J20		1684	1802		PREDICTED: uncharacterized protein LOC101310880 [Fragaria vesca subsp. vesca]	18014.9
439	Jr1	ctg59	364	JH041K19		1727	1829		Riboflavin biosynthesis protein ribBA [Morus notabilis]	18048.9						15416131							14964455	0
440	Jr1	ctg59	364	JH047C13		1883	1989		integrase [Populus trichocarpa]	18250.2
441	Jr1	ctg59	364	JM060F11		1895	1993		hypothetical protein POPTR_0006s130902g, partial [Populus trichocarpa] >gi|550336168|gb|ERP59262.1| hypothetical protein POPTR_0006s130902g, partial [Populus trichocarpa]	18255.2																						5262579															344985	0
442	Jr1	ctg59	364	JH013P04		1895	2001		integrase [Populus trichocarpa]	18265.3
443	Jr1	ctg59	364	JH039H19	40.921	1894	2003		PREDICTED: uncharacterized protein LOC102608935, partial [Citrus sinensis]	18267.8
444	Jr1	ctg59	364	JH069C02		1906	2021		hypothetical protein VITISV_010143 [Vitis vinifera]	18290.4
445	Jr1	ctg59	364	JH002L22		1943	2035		hypothetical protein VITISV_013403 [Vitis vinifera]	18308																																					6321572	0
446	Jr1	ctg59	364	JH072K10		2011	2132		hypothetical protein VITISV_001564 [Vitis vinifera]	18430.1														20659641													10937899	0
447	Jr1	ctg59	364	JM059N12		2046	2151		hypothetical protein POPTR_0002s24420g [Populus trichocarpa] >gi|550345734|gb|EEE81059.2| hypothetical protein POPTR_0002s24420g [Populus trichocarpa]	18454						2771472							11795246	0
448	Jr1	ctg59	364	JH066A04	40.277	2090	2179		n/a	18489.2
449	Jr1	ctg59	364	JH040C16		2090	2187		PREDICTED: BTB/POZ domain-containing protein At5g48800-like [Glycine max]	18499.2													11388522	2445298
450	Jr1	ctg59	364	JH035K17		2123	2211		PREDICTED: BTB/POZ domain-containing protein At5g48800-like [Glycine max]	18529.4													11388522	2445298
451	Jr1	ctg59	364	JM076G23		2157	2288		PREDICTED: uncharacterized protein LOC102626228 [Citrus sinensis]	18626.3
452	Jr1	ctg59	364	JH070G06		2169	2318		hypothetical protein PRUPE_ppa025388mg [Prunus persica] >gi|462394762|gb|EMJ00561.1| hypothetical protein PRUPE_ppa025388mg [Prunus persica]	18664													11464950	0
453	Jr1	ctg59	364	JM016K21		2225	2342		hypothetical protein VITISV_044291 [Vitis vinifera]	18694.2																	7393594	0																				344985
454	Jr1	ctg59	364	JH045M18		2239	2356		PREDICTED: uncharacterized protein LOC101308544 [Fragaria vesca subsp. vesca]	18711.8													11952123	0
455	Jr1	ctg71	341	JH036D06	42.288	1	105	3192	subtilase family protein [Populus trichocarpa] >gi|550323223|gb|ERP52710.1| subtilase family protein [Populus trichocarpa]	18861.1																																			8643404
456	Jr1	ctg71	341	JM063N09		102	156		hypothetical protein PRUPE_ppa000397mg [Prunus persica] >gi|462395084|gb|EMJ00883.1| hypothetical protein PRUPE_ppa000397mg [Prunus persica]	18925.2
457	Jr1	ctg71	341	JM010D11		85	179		hypothetical protein PRUPE_ppa011218mg [Prunus persica] >gi|462395841|gb|EMJ01640.1| hypothetical protein PRUPE_ppa011218mg [Prunus persica]	18954.2									13658613	0				10123698
458	Jr1	ctg71	341	JH047N14		97	199		PREDICTED: uncharacterized protein LOC102608298 [Citrus sinensis]	18979.3
459	Jr1	ctg71	341	JH031O19		55	213		PREDICTED: uncharacterized protein LOC102607673 [Citrus sinensis]	18997
460	Jr1	ctg71	341	JM057E20		214	292		PREDICTED: uncharacterized protein LOC100854111 [Vitis vinifera] >gi|297744340|emb|CBI37310.3| unnamed protein product [Vitis vinifera]	19096.3													11411106	0																				5205717
461	Jr1	ctg71	341	JH025B08		185	298		conserved hypothetical protein [Ricinus communis] >gi|223539670|gb|EEF41252.1| conserved hypothetical protein [Ricinus communis]	19103.9													11487512	0
462	Jr1	ctg71	341	JM046N06		293	413		hypothetical protein VITISV_026282 [Vitis vinifera]	19248.6													11547094	0								3852969
463	Jr1	ctg71	341	JH046O03		330	415		PREDICTED: uncharacterized protein LOC102611294 [Citrus sinensis]	19251.1																			8228165	0
464	Jr1	ctg71	341	JM029J01		327	423		hypothetical protein POPTR_0002s10020g [Populus trichocarpa] >gi|550344675|gb|ERP64209.1| hypothetical protein POPTR_0002s10020g [Populus trichocarpa]	19261.1																									2139343	2128112
465	Jr1	ctg71	341	JM062J24		327	431		RecName: Full=Retrovirus-related Pol polyprotein from transposon TNT 1-94; Includes: RecName: Full=Protease; Includes: RecName: Full=Reverse transcriptase; Includes: RecName: Full=Endonuclease >gi|20045|emb|CAA32025.1| unnamed protein product [Nicotiana tabacum]	19271.2																									20299051	0										9288920
466	Jr1	ctg71	341	JH004A21		421	517		PREDICTED: transcriptional corepressor LEUNIG-like isoform X3 [Cicer arietinum]	19379.4													11547094	0
467	Jr1	ctg71	341	JH061M20	41.179	426	544		Uncharacterized protein TCM_042330 [Theobroma cacao] >gi|508725617|gb|EOY17514.1| Uncharacterized protein TCM_042330 [Theobroma cacao]	19413.4																																					6321572	0
468	Jr1	ctg71	341	JM016G10		471	566		Uncharacterized protein isoform 1 [Theobroma cacao] >gi|508702062|gb|EOX93958.1| Uncharacterized protein isoform 1 [Theobroma cacao]	19441													10200153	0
469	Jr1	ctg71	341	JM064C11		500	588		hypothetical protein L484_021961 [Morus notabilis]	19468.7															10550169	0
470	Jr1	ctg71	341	JH071H13		496	596		hypothetical protein VOLCADRAFT_102187 [Volvox carteri f. nagariensis] >gi|300260444|gb|EFJ44663.1| hypothetical protein VOLCADRAFT_102187 [Volvox carteri f. nagariensis]	19478.8																									4186201	0		11302580
471	Jr1	ctg71	341	JH046J18		577	653		hypothetical protein VITISV_011746 [Vitis vinifera]	19550.5																										20299051
472	Jr1	ctg71	341	JH016K23		611	701		hypothetical protein POPTR_0002s24250g [Populus trichocarpa] >gi|550345724|gb|ERP64663.1| hypothetical protein POPTR_0002s24250g [Populus trichocarpa]	19610.9													10985972	0
473	Jr1	ctg71	341	JH009L17	42.315	588	706		hypothetical protein VITISV_001358 [Vitis vinifera]	19617.1													10213662	0
474	Jr1	ctg71	341	JM076P09		622	707		hypothetical protein VITISV_038316 [Vitis vinifera]	19618.4																						15274983
475	Jr1	ctg71	341	JH036F10		619	715		hypothetical protein VITISV_013403 [Vitis vinifera]	19628.5																																					6321572
476	Jr1	ctg71	341	JM045N16		622	719		hypothetical protein VITISV_035517 [Vitis vinifera]	19633.5					2805318	0														16910115
477	Jr1	ctg71	341	JH003G24		649	724		transferase, transferring glycosyl groups, putative [Ricinus communis] >gi|223539694|gb|EEF41276.1| transferase, transferring glycosyl groups, putative [Ricinus communis]	19639.8								15826162					9731228	0
478	Jr1	ctg71	341	JH075A18		626	743		PREDICTED: uncharacterized protein LOC102607673 [Citrus sinensis]	19663.7
479	Jr1	ctg71	341	JM016I12		714	804		PREDICTED: U6 snRNA-associated Sm-like protein LSm5-like [Solanum lycopersicum] >gi|565389172|ref|XP_006360334.1| PREDICTED: U6 snRNA-associated Sm-like protein LSm5-like [Solanum tuberosum]	19740.4									11954399	0																													28419346
480	Jr1	ctg71	341	JH056N11		764	841		PREDICTED: uncharacterized protein LOC102621413 [Citrus sinensis]	19787
481	Jr1	ctg71	341	JM025L16		785	862		PREDICTED: probable pectate lyase 15 [Vitis vinifera] >gi|297744293|emb|CBI37263.3| unnamed protein product [Vitis vinifera]	19813.4										11380856			9551518	0
482	Jr1	ctg71	341	JM017M10		875	932		PREDICTED: putative ribonuclease H protein At1g65750-like [Citrus sinensis]	19901.5
483	Jr1	ctg71	341	JH020F14		807	945		zinc finger protein, putative [Ricinus communis] >gi|223531614|gb|EEF33442.1| zinc finger protein, putative [Ricinus communis]	19917.8																							6379509	0				9898960
484	Jr1	ctg71	341	JH074N06		1033	1104		hypothetical protein PRUPE_ppa016553mg [Prunus persica] >gi|462424248|gb|EMJ28511.1| hypothetical protein PRUPE_ppa016553mg [Prunus persica]	20117.8
485	Jr1	ctg71	341	JH050A08		1097	1158		hypothetical protein SORBIDRAFT_07g004175 [Sorghum bicolor] >gi|241941456|gb|EES14601.1| hypothetical protein SORBIDRAFT_07g004175 [Sorghum bicolor]	20185.8																											20163056	0
486	Jr1	ctg71	341	JH020K03		1109	1192		hypothetical protein PRUPE_ppa018906mg [Prunus persica] >gi|462403250|gb|EMJ08807.1| hypothetical protein PRUPE_ppa018906mg [Prunus persica]	20228.5
487	Jr1	ctg71	341	JM062I16		1082	1198		hypothetical protein PHAVU_002G327200g [Phaseolus vulgaris] >gi|561033918|gb|ESW32497.1| hypothetical protein PHAVU_002G327200g [Phaseolus vulgaris]	20236.1																																	321603	0
488	Jr1	ctg71	341	JM045J15		1120	1198		Alpha-2,8-sialyltransferase 8B [Medicago truncatula] >gi|355524584|gb|AET05038.1| Alpha-2,8-sialyltransferase 8B [Medicago truncatula]	20236.1																																	321603	0
489	Jr1	ctg71	341	JM031C15		1124	1210		hypothetical protein M569_11401 [Genlisea aurea]	20251.2
490	Jr1	ctg71	341	JH042P12		1101	1227		hypothetical protein M569_15674, partial [Genlisea aurea]	20272.6									10894992	0								2055028																					4127012
491	Jr1	ctg71	341	JH025A19		1184	1286		PREDICTED: uncharacterized LOC100783885 isoform X1 [Glycine max]	20346.8																												24938396					321603	0
492	Jr1	ctg71	341	JH061B24		1177	1329		PREDICTED: zinc finger CCCH domain-containing protein 3-like [Fragaria vesca subsp. vesca]	20400.9								16576903															6379509	0
493	Jr1	ctg71	341	JM033M21		1230	1346		Nucleobase-ascorbate transporter 1 [Morus notabilis]	20422.3																				2861874			6203927	0
494	Jr1	ctg71	341	JM027I02		1247	1352		Nucleobase-ascorbate transporter 1 [Morus notabilis]	20429.8																							6203927	0
495	Jr1	ctg71	341	JM039J10		1254	1357		hypothetical protein L484_004831 [Morus notabilis]	20436.1																							6189770	0
496	Jr1	ctg71	341	JM052K05		1236	1358		cellulose synthase catalytic subunit (Ath-A) [Arabidopsis thaliana] >gi|20259920|gb|AAM13307.1| cellulose synthase catalytic subunit [Arabidopsis thaliana]	20437.4																																			19573457	165445
497	Jr1	ctg71	341	JH062O15		1204	1359		hypothetical protein PRUPE_ppa002635mg [Prunus persica] >gi|462407242|gb|EMJ12576.1| hypothetical protein PRUPE_ppa002635mg [Prunus persica]	20438.6																			1198807	0				6351993
498	Jr1	ctg71	341	JH005H24		1269	1370		12-oxophytodienoate reductase 1 isoform 2 [Theobroma cacao] >gi|508705111|gb|EOX97007.1| 12-oxophytodienoate reductase 1 isoform 2 [Theobroma cacao]	20452.5																																			27124079	27186733
499	Jr1	ctg71	341	JM026O08		1266	1377		PREDICTED: uncharacterized protein LOC102613028 isoform X1 [Citrus sinensis] >gi|568830660|ref|XP_006469609.1| PREDICTED: uncharacterized protein LOC102613028 isoform X2 [Citrus sinensis]	20461.3																							6283765	0
500	Jr1	ctg71	341	JM033N24		1292	1378		hypothetical protein VOLCADRAFT_102187 [Volvox carteri f. nagariensis] >gi|300260444|gb|EFJ44663.1| hypothetical protein VOLCADRAFT_102187 [Volvox carteri f. nagariensis]	20462.5
501	Jr1	ctg71	341	JM013A22		1306	1392		PREDICTED: uncharacterized protein LOC102666325 [Glycine max]	20480.1
502	Jr1	ctg71	341	JH037M13		1334	1425		endo-1,4-beta-glucanase [Populus trichocarpa] >gi|347466637|gb|AEO97231.1| endo-1,4-beta-glucanase [Populus trichocarpa]	20521.7																							6173450	0														7138873
503	Jr1	ctg71	341	JM010J11		1345	1444		unknown [Glycine max]	20545.6																							6135333	0
504	Jr1	ctg71	341	JH059M13		1329	1450		unknown [Lotus japonicus]	20553.1																							6232879	0
505	Jr1	ctg71	341	JM038K23		1328	1457		hypothetical protein VITISV_036279 [Vitis vinifera]	20561.9
506	Jr1	ctg71	341	JM071O05		1364	1470		F-box and associated interaction domains-containing protein, putative [Theobroma cacao] >gi|508701480|gb|EOX93376.1| F-box and associated interaction domains-containing protein, putative [Theobroma cacao]	20578.3																							6919936	0
507	Jr1	ctg71	341	JM016J16		1402	1490		PREDICTED: F-box protein At3g07870 [Vitis vinifera] >gi|147785390|emb|CAN68678.1| hypothetical protein VITISV_041941 [Vitis vinifera]	20603.4																							6919936	0
508	Jr1	ctg71	341	JH001C15		1423	1507		PREDICTED: uncharacterized protein LOC102621950 [Citrus sinensis]	20624.8
509	Jr1	ctg71	341	JM038O16		1421	1521		endo-1,4-beta-glucanase [Populus trichocarpa] >gi|347466637|gb|AEO97231.1| endo-1,4-beta-glucanase [Populus trichocarpa]	20642.4				1331283																			6173450	0
510	Jr1	ctg71	341	JH072C11		1403	1540		PREDICTED: uncharacterized protein LOC101297422 [Fragaria vesca subsp. vesca]	20666.3												15076740
511	Jr1	ctg71	341	JM076P19		1457	1557		ribonuclease 3 family protein [Populus trichocarpa] >gi|550345525|gb|EEE80884.2| ribonuclease 3 family protein [Populus trichocarpa]	20687.7																							6045557	0
512	Jr1	ctg71	341	JH021H18		1449	1563		PREDICTED: uncharacterized protein LOC100246609 [Vitis vinifera]	20695.3
513	Jr1	ctg71	341	JM018C17		1461	1569		unnamed protein product [Vitis vinifera]	20702.8																							6119855	0
514	Jr1	ctg71	341	JH056I08		1412	1575		PREDICTED: uncharacterized protein LOC102622884 [Citrus sinensis]	20710.3					2805318	0						15076740
515	Jr1	ctg71	341	JH063B19		1459	1592		hypothetical protein OsJ_28290 [Oryza sativa Japonica Group]	20731.7											15076740
516	Jr1	ctg71	341	JM013D04		1565	1619		hypothetical protein OsJ_31232 [Oryza sativa Japonica Group]	20765.7											15076740
517	Jr1	ctg71	341	JH078P04		1568	1672		hypothetical protein [Arabidopsis thaliana]	20832.4																				433319			6008201	0
518	Jr1	ctg71	341	JM032M13		1571	1682		early-responsive to dehydration family protein [Populus trichocarpa] >gi|222861912|gb|EEE99454.1| early-responsive to dehydration family protein [Populus trichocarpa]	20845																				433319			6008201	0
519	Jr1	ctg71	341	JH035K16		1546	1686		hypothetical protein VITISV_011746 [Vitis vinifera]	20850										6966891																					16695150	0
520	Jr1	ctg71	341	JM060I21		1586	1690		hypothetical protein PRUPE_ppa017155mg, partial [Prunus persica] >gi|462421129|gb|EMJ25392.1| hypothetical protein PRUPE_ppa017155mg, partial [Prunus persica]	20855
521	Jr1	ctg71	341	JH032J22		1563	1696		hypothetical protein PRUPE_ppa016553mg [Prunus persica] >gi|462424248|gb|EMJ28511.1| hypothetical protein PRUPE_ppa016553mg [Prunus persica]	20862.6
522	Jr1	ctg71	341	JH007M19		1765	1854		hypothetical protein VITISV_036059 [Vitis vinifera]	21061.3																		3567294													1398377	0
523	Jr1	ctg71	341	JH037F10		1759	1864		hypothetical protein VITISV_020014 [Vitis vinifera]	21073.9											15076740
524	Jr1	ctg71	341	JH032B17	45.059	1785	1877		aspartic proteinase [Hyacinthus orientalis]	21090.3																			634034	0																		6878047
525	Jr1	ctg71	341	JH039E20		1769	1935		PREDICTED: L-ascorbate oxidase homolog [Vitis vinifera] >gi|297739160|emb|CBI28811.3| unnamed protein product [Vitis vinifera]	21163.2																				871411			5574793	0
526	Jr1	ctg71	341	JM061K19		1914	2008		PREDICTED: uncharacterized protein LOC101786154 [Setaria italica]	21255.1
527	Jr1	ctg71	341	JM006M22		1930	2025		hypothetical protein VITISV_018984 [Vitis vinifera]	21276.5							19932426	0
528	Jr1	ctg71	341	JH050P02		2050	2140		hypothetical protein VITISV_014148 [Vitis vinifera]	21421.1
529	Jr1	ctg71	341	JM055J19	45.245	2031	2152		PREDICTED: uncharacterized protein LOC100243318 [Vitis vinifera]	21436.2
530	Jr1	ctg71	341	JH051M12		2142	2243		hypothetical protein VITISV_026680 [Vitis vinifera]	21550.7
531	Jr1	ctg71	341	JM056M05		2208	2317		hypothetical protein VITISV_004139 [Vitis vinifera]	21643.8					3850849	0																										16695150
532	Jr1	ctg71	341	JM053I19		2217	2340		PREDICTED: L-ascorbate oxidase homolog [Glycine max]	21672.7						2581957																	5574793	0
533	Jr1	ctg71	341	JM078K15		2234	2349		5'-adenylylsulfate reductase [Polygonatum pubescens]	21684																				888362			5568627	0
534	Jr1	ctg71	341	JM028H10		2293	2384		H0613A10.2 [Oryza sativa Indica Group]	21728.1
535	Jr1	ctg71	341	JH059O21		2346	2424		hypothetical protein MTR_8g039590 [Medicago truncatula] >gi|355521910|gb|AET02364.1| hypothetical protein MTR_8g039590 [Medicago truncatula]	21778.4
536	Jr1	ctg71	341	JH061B08		2311	2426		hypothetical protein PRUPE_ppa024738mg, partial [Prunus persica] >gi|462412630|gb|EMJ17679.1| hypothetical protein PRUPE_ppa024738mg, partial [Prunus persica]	21780.9										23451578									1111243	0
537	Jr1	ctg71	341	JM085C14		2438	2517		Aconitate hydratase [Morus notabilis]	21895.4																								6936165													6614339	0
538	Jr1	ctg71	341	JH027M12	44.843	2438	2537		hypothetical protein M569_14286, partial [Genlisea aurea]	21920.5																																					6614339	0
539	Jr1	ctg145	673	JM021B15		0	126	3524	PREDICTED: uncharacterized protein LOC102624489 [Citrus sinensis]	22079.5
540	Jr1	ctg145	673	JH073J21		110	203		Polyprotein, putative [Solanum demissum]	22176.4																																				9288920
541	Jr1	ctg145	673	JH066L12		145	287		PREDICTED: DNA repair and recombination protein PIF1-like [Cucumis sativus]	22282																																							21706250
542	Jr1	ctg145	673	JM003G13		240	334		Phosphoenolpyruvate carboxylase family protein isoform 1 [Theobroma cacao] >gi|508713047|gb|EOY04944.1| Phosphoenolpyruvate carboxylase family protein isoform 1 [Theobroma cacao]	22341.2									20385240	0
543	Jr1	ctg145	673	JH060G15		258	335		PREDICTED: uncharacterized protein At3g49140-like isoform X1 [Citrus sinensis]	22342.4									20813451	0
544	Jr1	ctg145	673	JM047M19		285	359		hypothetical protein PRUPE_ppa007405mg [Prunus persica] >gi|462420275|gb|EMJ24538.1| hypothetical protein PRUPE_ppa007405mg [Prunus persica]	22372.6									20853619	0
545	Jr1	ctg145	673	JH020E20		289	386		hypothetical protein VITISV_033389 [Vitis vinifera]	22406.6																										20299051
546	Jr1	ctg145	673	JH058E07		252	397		hypothetical protein VITISV_017741 [Vitis vinifera]	22420.4														16540634
547	Jr1	ctg145	673	JH055L02		304	406		hypothetical protein L484_002698 [Morus notabilis]	22431.7
548	Jr1	ctg145	673	JH047L13		347	428		hypothetical protein VITISV_040983 [Vitis vinifera]	22459.4
549	Jr1	ctg145	673	JH025K03		325	459		hypothetical protein VITISV_039150 [Vitis vinifera]	22498.4				5157582							15076740	0
550	Jr1	ctg145	673	JH026A09		341	482		hypothetical protein VITISV_010420 [Vitis vinifera]	22527.4														6348702
551	Jr1	ctg145	673	JM021D08		400	501		hypothetical protein VITISV_002159 [Vitis vinifera]	22551.3									24368368	0														15254459															20767117
552	Jr1	ctg145	673	JH025E08		430	525		hypothetical protein [Beta vulgaris subsp. vulgaris]	22581.5
553	Jr1	ctg145	673	JM045D03		433	530		hypothetical protein VITISV_014583 [Vitis vinifera]	22587.7																									9701385	9345246
554	Jr1	ctg145	673	JM053F09		459	531		PREDICTED: putative ribonuclease H protein At1g65750-like [Solanum tuberosum]	22589
555	Jr1	ctg145	673	JH008A09		422	552		hypothetical protein VITISV_003191 [Vitis vinifera]	22615.4																															1398377	0
556	Jr1	ctg145	673	JH025D17		432	565		hypothetical protein VITISV_041248 [Vitis vinifera]	22631.8												18154263	10765211	0
557	Jr1	ctg145	673	JM040D06		545	602		PREDICTED: uncharacterized protein LOC101258077 [Solanum lycopersicum]	22678.3
558	Jr1	ctg145	673	JM055M17		540	603		hypothetical protein PRUPE_ppa015000mg [Prunus persica] >gi|462395665|gb|EMJ01464.1| hypothetical protein PRUPE_ppa015000mg [Prunus persica]	22679.6
559	Jr1	ctg145	673	JM045B20		546	619		PREDICTED: uncharacterized protein LOC102595469 [Solanum tuberosum]	22699.7			5157582	0
560	Jr1	ctg145	673	JH024H07		542	663		PREDICTED: uncharacterized protein LOC101503554 [Cicer arietinum]	22755.1
561	Jr1	ctg145	673	JH012A07		547	699		Uncharacterized protein TCM_008287 [Theobroma cacao] >gi|508707682|gb|EOX99578.1| Uncharacterized protein TCM_008287 [Theobroma cacao]	22800.3
562	Jr1	ctg145	673	JH023K17		609	715		hypothetical protein VITISV_019883 [Vitis vinifera]	22820.5							19932426	0
563	Jr1	ctg145	673	JM060K07		704	764		hypothetical protein RCOM_1685970 [Ricinus communis] >gi|223549651|gb|EEF51139.1| hypothetical protein RCOM_1685970 [Ricinus communis]	22882.1																									9701385	9398955
564	Jr1	ctg145	673	JH044B18		722	872		hypothetical protein VITISV_023276 [Vitis vinifera]	23018
565	Jr1	ctg145	673	JM005N12		800	915		PREDICTED: uncharacterized protein LOC100854775, partial [Vitis vinifera]	23072.1
566	Jr1	ctg145	673	JM033N10		860	935		unnamed protein product [Vitis vinifera]	23097.2																	3567294	0
567	Jr1	ctg145	673	JH037L07		797	936		hypothetical protein AMTR_s00025p00218070 [Amborella trichopoda] >gi|548854675|gb|ERN12585.1| hypothetical protein AMTR_s00025p00218070 [Amborella trichopoda]	23098.5
568	Jr1	ctg145	673	JM001C21		836	948		hypothetical protein L484_008713 [Morus notabilis]	23113.6
569	Jr1	ctg145	673	JH075B07		957	1043		hypothetical protein VITISV_035857 [Vitis vinifera]	23233.1							19932426	0
570	Jr1	ctg145	673	JH006L13		1022	1113		hypothetical protein VITISV_010143 [Vitis vinifera]	23321.2																															16695150	0
571	Jr1	ctg145	673	JM020I06		1088	1206		hypothetical protein PRUPE_ppa016982mg, partial [Prunus persica] >gi|462423805|gb|EMJ28068.1| hypothetical protein PRUPE_ppa016982mg, partial [Prunus persica]	23438.1																															19529594	0							3172345
572	Jr1	ctg145	673	JH041J20		1105	1215		hypothetical protein VITISV_004318 [Vitis vinifera]	23449.5																									20299051	0
573	Jr1	ctg145	673	JH064I18		1121	1220		Putative retroelement polyprotein [Arabidopsis thaliana]	23455.8																		3567294							8875297	0
574	Jr1	ctg145	673	JH068E15		1124	1233		hypothetical protein VITISV_010143 [Vitis vinifera]	23472.1						3850849																									16695150	0
575	Jr1	ctg145	673	JM031J19		1229	1311		reverse transcriptase [Alstroemeria aurea]	23570.2
576	Jr1	ctg145	673	JM064M18		1231	1312		reverse transcriptase-like protein [Amaranthus hybridus]	23571.5
577	Jr1	ctg145	673	JM043F11		1175	1319		PREDICTED: quinone oxidoreductase-like protein At1g23740, chloroplastic-like [Fragaria vesca subsp. vesca]	23580.3	8085999	0
578	Jr1	ctg145	673	JH025L11		1226	1321		hypothetical protein VITISV_032383 [Vitis vinifera]	23582.8
579	Jr1	ctg145	673	JH056D20		1288	1368		hypothetical protein VITISV_044000 [Vitis vinifera]	23641.9
580	Jr1	ctg145	673	JH012L05		1302	1375		PREDICTED: uncharacterized protein LOC102668220 [Glycine max]	23650.8
581	Jr1	ctg145	673	JM031E01		1333	1403		hypothetical protein PRUPE_ppa019130mg [Prunus persica] >gi|462418106|gb|EMJ22593.1| hypothetical protein PRUPE_ppa019130mg [Prunus persica]	23686																									9701385	9345246
582	Jr1	ctg145	673	JM011N08		1320	1406		PREDICTED: uncharacterized protein LOC101302844 [Fragaria vesca subsp. vesca]	23689.7
583	Jr1	ctg145	673	JH071P10		1353	1474		hypothetical protein VITISV_037041 [Vitis vinifera]	23775.3
584	Jr1	ctg145	673	JM014N09		1379	1498		PREDICTED: uncharacterized protein LOC101778040 [Setaria italica]	23805.5
585	Jr1	ctg145	673	JH078P20		1405	1552		OSJNBa0079A21.2 [Oryza sativa Japonica Group]	23873.4
586	Jr1	ctg145	673	JM040N24		1481	1554		hypothetical protein PHAVU_007G262300g [Phaseolus vulgaris] >gi|561018908|gb|ESW17712.1| hypothetical protein PHAVU_007G262300g [Phaseolus vulgaris]	23875.9										20913563					20724328	0
587	Jr1	ctg145	673	JM042L17		1492	1574		hypothetical protein [Prunus persica]	23901.1														6348702
588	Jr1	ctg145	673	JM073I02		1531	1603		hypothetical protein CICLE_v10018682mg [Citrus clementina] >gi|568850312|ref|XP_006478859.1| PREDICTED: pentatricopeptide repeat-containing protein At1g06710, mitochondrial-like isoform X1 [Citrus sinensis] >gi|568850314|ref|XP_006478860.1| PREDICTED: pentatricopeptide repeat-containing protein At1g06710, mitochondrial-like isoform X2 [Citrus sinensis] >gi|557545379|gb|ESR56357.1| hypothetical pr…	23937.6									21081956	0																		10850485
589	Jr1	ctg145	673	JH068O10		1516	1605		hypothetical protein PRUPE_ppa003931mg [Prunus persica] >gi|462419243|gb|EMJ23506.1| hypothetical protein PRUPE_ppa003931mg [Prunus persica]	23940.1									21042799	21184286
590	Jr1	ctg145	673	JH019F09		1514	1608		UBX domain-containing family protein [Populus trichocarpa] >gi|222852730|gb|EEE90277.1| UBX domain-containing family protein [Populus trichocarpa]	23943.9									21042799	21184286
591	Jr1	ctg145	673	JM031A04		1543	1619		hypothetical protein [Beta vulgaris subsp. vulgaris]	23957.7				5157582							15076740	0
592	Jr1	ctg145	673	JH073H22		1539	1624		hypothetical protein PRUPE_ppa025483mg [Prunus persica] >gi|462416144|gb|EMJ20881.1| hypothetical protein PRUPE_ppa025483mg [Prunus persica]	23964
593	Jr1	ctg145	673	JM013H05		1518	1637		PREDICTED: uncharacterized protein LOC102621413 [Citrus sinensis]	23980.3											15076740	0										15274983
594	Jr1	ctg145	673	JH005A17		1642	1713		Calcineurin subunit B [Morus notabilis]	24076
595	Jr1	ctg145	673	JH047P15		1647	1721		Cyclin-like F-box; FAR1; Zinc finger, SWIM-type [Medicago truncatula]	24086						17995838	5171733	0
596	Jr1	ctg145	673	JM005K13		1632	1731		PREDICTED: putative ribonuclease H protein At1g65750-like [Solanum lycopersicum]	24098.6																						15274983
597	Jr1	ctg145	673	JM056G24		1646	1737		hypothetical protein POPTR_0017s06430g [Populus trichocarpa] >gi|550319590|gb|ERP50739.1| hypothetical protein POPTR_0017s06430g [Populus trichocarpa]	24106.1									21042799	0
598	Jr1	ctg145	673	JH009L12		1738	1780		hypothetical protein VITISV_015869 [Vitis vinifera]	24160.2																																					6321572	0
599	Jr1	ctg145	673	JM046O09		1763	1869		hypothetical protein VITISV_010930 [Vitis vinifera]	24272.2															8147818
600	Jr1	ctg145	673	JM018B14		1794	1881		hypothetical protein VITISV_011546 [Vitis vinifera]	24287.3					2805318	0														16910115
601	Jr1	ctg145	673	JM059F05		1851	1947		hypothetical protein VITISV_040742 [Vitis vinifera]	24370.3					2805318	0														16910115
602	Jr1	ctg145	673	JM043L17		1871	1949		hypothetical protein MIMGU_mgv1a010466mg [Mimulus guttatus]	24372.8									21908877	0
603	Jr1	ctg145	673	JH001F08		1912	1971		Uncharacterized protein TCM_036737 [Theobroma cacao] >gi|508725616|gb|EOY17513.1| Uncharacterized protein TCM_036737 [Theobroma cacao]	24400.5
604	Jr1	ctg145	673	JH003B14		1913	1971		hypothetical protein [Beta vulgaris subsp. vulgaris]	24400.5
605	Jr1	ctg145	673	JM043O17		1896	1973		retrotransposon protein, putative, Ty1-copia subclass [Oryza sativa Japonica Group]	24403																	3567294	0
606	Jr1	ctg145	673	JH003J15		1897	1976		hypothetical protein VITISV_034261 [Vitis vinifera]	24406.8											15076740	0										15274983
607	Jr1	ctg145	673	JH035B18		1867	1986		hypothetical protein VITISV_031210 [Vitis vinifera]	24419.4														15166126													10937899	0
608	Jr1	ctg145	673	JH021A07		1889	1995		hypothetical protein VITISV_000143 [Vitis vinifera]	24430.7					2805318	0
609	Jr1	ctg145	673	JH058H24		1948	2029		Uncharacterized protein TCM_036737 [Theobroma cacao] >gi|508725616|gb|EOY17513.1| Uncharacterized protein TCM_036737 [Theobroma cacao]	24473.5
610	Jr1	ctg145	673	JM010G08		1940	2040		hypothetical protein PRUPE_ppa011682mg [Prunus persica] >gi|596190271|ref|XP_007223478.1| hypothetical protein PRUPE_ppa011682mg [Prunus persica] >gi|462420413|gb|EMJ24676.1| hypothetical protein PRUPE_ppa011682mg [Prunus persica] >gi|462420414|gb|EMJ24677.1| hypothetical protein PRUPE_ppa011682mg [Prunus persica]	24487.3
611	Jr1	ctg145	673	JM038J18		1947	2074		hypothetical protein F775_31418 [Aegilops tauschii]	24530.1									21975210	0
612	Jr1	ctg145	673	JM030N20		1999	2088		Isoleucine--tRNA ligase [Morus notabilis]	24547.7									21956033	0
613	Jr1	ctg145	673	JM006M20		2017	2097		hypothetical protein [Oryza sativa Japonica Group]	24559																																					6321572	0
614	Jr1	ctg145	673	JH078M19		1997	2100		hypothetical protein VITISV_035172 [Vitis vinifera]	24562.8
615	Jr1	ctg145	673	JM061B22		2064	2139		hypothetical protein VITISV_014148 [Vitis vinifera]	24611.9
616	Jr1	ctg145	673	JH075M15		2075	2164		hypothetical protein OsJ_30951 [Oryza sativa Japonica Group]	24643.3				5157582							15076740	0
617	Jr1	ctg145	673	JM013N05		2107	2202		hypothetical protein SORBIDRAFT_06g019043 [Sorghum bicolor] >gi|241939151|gb|EES12296.1| hypothetical protein SORBIDRAFT_06g019043 [Sorghum bicolor]	24691.1
618	Jr1	ctg145	673	JM064C23	45.396	2113	2213		hypothetical protein OsI_28547 [Oryza sativa Indica Group]	24705
619	Jr1	ctg145	673	JH046B17		2151	2249		hypothetical protein VITISV_003796 [Vitis vinifera]	24750.2																																1398377					456680	0
620	Jr1	ctg145	673	JH005A21		2217	2282		PREDICTED: uncharacterized protein LOC101295192 [Fragaria vesca subsp. vesca]	24791.8									22104774	0
621	Jr1	ctg145	673	JH001N18		2184	2290		retrotransposon protein, putative, Ty1-copia subclass [Oryza sativa Japonica Group]	24801.8																										20299051
622	Jr1	ctg145	673	JH003M19		2181	2295		retrotransposon protein, putative, Ty1-copia subclass [Oryza sativa Japonica Group]	24808.1																										20299051
623	Jr1	ctg145	673	JH029G14		2184	2303		putative polyprotein [Oryza sativa Japonica Group] >gi|108708884|gb|ABF96679.1| retrotransposon protein, putative, Ty1-copia subclass [Oryza sativa Japonica Group]	24818.2														10765211			3567294	0
624	Jr1	ctg145	673	JH010I04		2166	2315		Auxin-induced protein 5NG4-like [Malus domestica]	24833.3									7495529	0				5910684
625	Jr1	ctg145	673	JM028L09		2225	2318			24837												16555046																	5231083	0
626	Jr1	ctg145	673	JM046D05		2208	2324		hypothetical protein PRUPE_ppa016278m1g, partial [Prunus persica] >gi|462399361|gb|EMJ05029.1| hypothetical protein PRUPE_ppa016278m1g, partial [Prunus persica]	24844.6
627	Jr1	ctg145	673	JH011P05		2225	2345		hypothetical protein PRUPE_ppa023598mg [Prunus persica] >gi|462417202|gb|EMJ21939.1| hypothetical protein PRUPE_ppa023598mg [Prunus persica]	24871							19932426
628	Jr1	ctg145	673	JH039G19		2332	2410		Photosystem I assembly protein Ycf3 [Medicago truncatula] >gi|355488619|gb|AES69822.1| Photosystem I assembly protein Ycf3 [Medicago truncatula]	24952.8																	17396134
629	Jr1	ctg145	673	JM006F15		2350	2434		hypothetical protein OsI_21249 [Oryza sativa Indica Group]	24983																									4186201	0
630	Jr1	ctg145	673	JM027G11		2316	2456		hypothetical protein OsI_15342 [Oryza sativa Indica Group]	25010.6
631	Jr1	ctg145	673	JM057C16		2372	2475		hypothetical protein VITISV_015504 [Vitis vinifera]	25034.5
632	Jr1	ctg145	673	JH040G05		2360	2525		hypothetical protein L484_024737 [Morus notabilis]	25097.5									22160776	0						21706396
633	Jr1	ctg145	673	JH024F24		2455	2575		hypothetical protein PRUPE_ppa015539mg [Prunus persica] >gi|462405963|gb|EMJ11427.1| hypothetical protein PRUPE_ppa015539mg [Prunus persica]	25160.3
634	Jr1	ctg145	673	JH015F23		2519	2699		integrase [Populus trichocarpa]	25316.3							19932426	0
635	Jr1	ctg145	673	JM003D16		2618	2712		hypothetical protein VITISV_026680 [Vitis vinifera]	25332.7							19932426
636	Jr1	ctg145	673	JH017L15		2625	2714		PREDICTED: uncharacterized protein LOC102626455 [Citrus sinensis]	25335.2
637	Jr1	ctg145	673	JM031J21		2610	2720		hypothetical protein VITISV_015221 [Vitis vinifera]	25342.8					2805318	0						15076740
638	Jr1	ctg145	673	JH066P04		2599	2730		Serine/threonine-protein kinase GCN2 isoform 1 [Theobroma cacao] >gi|508712989|gb|EOY04886.1| Serine/threonine-protein kinase GCN2 isoform 1 [Theobroma cacao]	25355.3									22272872	0
639	Jr1	ctg145	673	JH060M15		2587	2742		PREDICTED: calmodulin-like protein 5-like [Cucumis sativus] >gi|449532294|ref|XP_004173117.1| PREDICTED: calmodulin-like protein 5-like [Cucumis sativus] >gi|270309004|dbj|BAI52955.1| calcium-binding EF-hand protein [Citrullus lanatus subsp. vulgaris]	25370.4												14126556
640	Jr1	ctg21	137	JM032H17	46.204	0	69	1505	n/a	25531.8
641	Jr1	ctg21	137	JM033D04		224	323		Geranylgeranyl transferase type-2 subunit beta [Morus notabilis]	25851.3																								7698253					184360	0
642	Jr1	ctg21	137	JM019A19		239	338		hypothetical protein VITISV_010420 [Vitis vinifera]	25870.2									24368368	0														15254459
643	Jr1	ctg21	137	JH007E04		256	363		hypothetical protein POPTR_0018s09160g [Populus trichocarpa] >gi|550318370|gb|EEF03578.2| hypothetical protein POPTR_0018s09160g [Populus trichocarpa]	25901.7																					2814931	0
644	Jr1	ctg21	137	JM024N14		291	381		PREDICTED: FACT complex subunit SSRP1-like [Citrus sinensis]	25924.3																											28879083	0
645	Jr1	ctg21	137	JM060J17		344	426		hypothetical protein SORBIDRAFT_04g037735 [Sorghum bicolor] >gi|241934635|gb|EES07780.1| hypothetical protein SORBIDRAFT_04g037735 [Sorghum bicolor]	25980.9
646	Jr1	ctg21	137	JH041L20		265	437		hypothetical protein VITISV_024577 [Vitis vinifera]	25994.7													10765211	0																		1398377
647	Jr1	ctg21	137	JH064E03		308	441		hypothetical protein VITISV_037041 [Vitis vinifera]	25999.8
648	Jr1	ctg21	137	JH077O11		378	454		hypothetical protein PRUPE_ppa000055mg [Prunus persica] >gi|462413287|gb|EMJ18336.1| hypothetical protein PRUPE_ppa000055mg [Prunus persica]	26016.1																							7493792	0
649	Jr1	ctg21	137	JH028I03		336	472		Serine/threonine-protein kinase WNK-related, putative isoform 3 [Theobroma cacao] >gi|508776685|gb|EOY23941.1| Serine/threonine-protein kinase WNK-related, putative isoform 3 [Theobroma cacao]	26038.8			2064381	0
650	Jr1	ctg21	137	JH077H19		452	506		Uncharacterized protein TCM_021522 [Theobroma cacao] >gi|508715063|gb|EOY06960.1| Uncharacterized protein TCM_021522 [Theobroma cacao]	26081.5			5157582	0								15076740
651	Jr1	ctg21	137	JH058N12		405	517		hypothetical protein M569_08465 [Genlisea aurea]	26095.4																									22854718	0
652	Jr1	ctg21	137	JH017L21		446	548		ycf2 [Jatropha curcas] >gi|225544184|ref|YP_002720174.1| ycf2 [Jatropha curcas] >gi|224979607|gb|ACN72734.1| ycf2 [Jatropha curcas] >gi|224979625|gb|ACN72752.1| ycf2 [Jatropha curcas]	26134.4
653	Jr1	ctg21	137	JH033M14		376	551		H0215A08.3 [Oryza sativa Indica Group]	26138.2
654	Jr1	ctg21	137	JH040B08		502	615		Histone-lysine N-methyltransferase ATXR2 isoform 4, partial [Theobroma cacao] >gi|508707277|gb|EOX99173.1| Histone-lysine N-methyltransferase ATXR2 isoform 4, partial [Theobroma cacao]	26218.7																							7258220
655	Jr1	ctg21	137	JM055F19		556	664		Cysteine-rich RLK (RECEPTOR-like protein kinase) 8 [Theobroma cacao] >gi|508718258|gb|EOY10155.1| Cysteine-rich RLK (RECEPTOR-like protein kinase) 8 [Theobroma cacao]	26280.3					3850849	0																				20299051
656	Jr1	ctg21	137	JM012B12		490	670		PREDICTED: xenotropic and polytropic retrovirus receptor 1 homolog [Glycine max]	26287.9
657	Jr1	ctg21	137	JH012H16		577	677		hypothetical protein PRUPE_ppa020995mg, partial [Prunus persica] >gi|462399232|gb|EMJ04900.1| hypothetical protein PRUPE_ppa020995mg, partial [Prunus persica]	26296.7
658	Jr1	ctg21	137	JM046E09		573	686		hypothetical protein VITISV_004139 [Vitis vinifera]	26308																															16695150	0
659	Jr1	ctg21	137	JH023C21		649	772		Late embryogenesis abundant hydroxyproline-rich glycoprotein family, putative [Theobroma cacao] >gi|508709544|gb|EOY01441.1| Late embryogenesis abundant hydroxyproline-rich glycoprotein family, putative [Theobroma cacao]	26416.2															386967	0
660	Jr1	ctg21	137	JH044I17		787	902		hypothetical protein PRUPE_ppa022115mg [Prunus persica] >gi|462398983|gb|EMJ04651.1| hypothetical protein PRUPE_ppa022115mg [Prunus persica]	26579.7
661	Jr1	ctg21	137	JH061E05		854	951		hypothetical protein PRUPE_ppa024052mg [Prunus persica] >gi|462413555|gb|EMJ18604.1| hypothetical protein PRUPE_ppa024052mg [Prunus persica]	26641.4																													18879040	0		18691678
662	Jr1	ctg21	137	JM064E19		947	1023		retrotransposon protein, putative, unclassified [Oryza sativa Japonica Group] >gi|125575397|gb|EAZ16681.1| hypothetical protein OsJ_32156 [Oryza sativa Japonica Group]	26731.9
663	Jr1	ctg21	137	JH041F12		916	1064		hypothetical protein PRUPE_ppa020995mg, partial [Prunus persica] >gi|462399232|gb|EMJ04900.1| hypothetical protein PRUPE_ppa020995mg, partial [Prunus persica]	26783.5
664	Jr1	ctg21	137	JH009N07		1096	1166		PREDICTED: uncharacterized protein LOC100250526 isoform 2 [Vitis vinifera] >gi|225453997|ref|XP_002280612.1| PREDICTED: uncharacterized protein LOC100250526 isoform 1 [Vitis vinifera]	26911.8																													14555852	0
665	Jr1	ctg648	35	JM053H16	46.248	0	139	478	n/a	27124.9
666	Jr1	ctg648	35	JH002H18		63	164		Uncharacterized protein TCM_042330 [Theobroma cacao] >gi|508725617|gb|EOY17514.1| Uncharacterized protein TCM_042330 [Theobroma cacao]	27156.3
667	Jr1	ctg648	35	JH002I16		25	175		Uncharacterized protein TCM_040734 [Theobroma cacao] >gi|508785451|gb|EOY32707.1| Uncharacterized protein TCM_040734 [Theobroma cacao]	27170.2														6348702
668	Jr1	ctg648	35	JH026G14		54	197		conserved hypothetical protein [Ricinus communis] >gi|223545177|gb|EEF46687.1| conserved hypothetical protein [Ricinus communis]	27197.8																							7225588	0
669	Jr1	ctg648	35	JH001J18		129	234		transposase [Ipomoea purpurea]	27244.4
670	Jr1	ctg648	35	JH042H21		88	254		Uncharacterized protein TCM_024518 [Theobroma cacao] >gi|508717229|gb|EOY09126.1| Uncharacterized protein TCM_024518 [Theobroma cacao]	27269.5																					18975176	0
671	Jr1	ctg13	503	JH034E16		4	136	2505	hypothetical protein POPTR_0006s05890g [Populus trichocarpa] >gi|550335566|gb|ERP58860.1| hypothetical protein POPTR_0006s05890g [Populus trichocarpa]	27599.1
672	Jr1	ctg13	503	JM053E04		72	144		hypothetical protein VITISV_004290 [Vitis vinifera]	27609.2
673	Jr1	ctg13	503	JH074B08		44	150		hypothetical protein VITISV_027449 [Vitis vinifera]	27616.7																										20299051													24037632
674	Jr1	ctg13	503	JM024O10		181	266		PREDICTED: uncharacterized protein LOC100259756 isoform 1 [Vitis vinifera] >gi|297737050|emb|CBI26251.3| unnamed protein product [Vitis vinifera]	27762.6									5212723	0
675	Jr1	ctg13	503	JH030G20		168	272		Sugar transport protein 7 [Morus notabilis]	27770.2																					6734976	0						21915049
676	Jr1	ctg13	503	JH026L24		170	284		hypothetical protein [Beta vulgaris subsp. vulgaris]	27785.3																																					6321572	0
677	Jr1	ctg13	503	JH031L17		171	289		reverse transcriptase-like protein, partial [Camellia sinensis var. sinensis]	27791.6				5157582							15076740	0
678	Jr1	ctg13	503	JM065M21		218	319		hypothetical protein VITISV_026680 [Vitis vinifera]	27829.3							19932426	0
679	Jr1	ctg13	503	JM005F03		228	345		hypothetical protein PHAVU_003G158700g [Phaseolus vulgaris] >gi|561028273|gb|ESW26913.1| hypothetical protein PHAVU_003G158700g [Phaseolus vulgaris]	27862																					7200946	7346208
680	Jr1	ctg13	503	JM001L13		268	352		hypothetical protein VITISV_026680 [Vitis vinifera]	27870.8
681	Jr1	ctg13	503	JM018A11		277	367		hypothetical protein PRUPE_ppa019682mg [Prunus persica] >gi|462399685|gb|EMJ05353.1| hypothetical protein PRUPE_ppa019682mg [Prunus persica]	27889.7																					7200946	0																4401589
682	Jr1	ctg13	503	JM006O16		294	397		unnamed protein product [Vitis vinifera]	27927.4																					7114040	7130572
683	Jr1	ctg13	503	JH032M11		270	402		hypothetical protein VITISV_003191 [Vitis vinifera]	27933.7																		19131227			18975176	0
684	Jr1	ctg13	503	JH074A15		343	411		RecName: Full=Retrovirus-related Pol polyprotein from transposon TNT 1-94; Includes: RecName: Full=Protease; Includes: RecName: Full=Reverse transcriptase; Includes: RecName: Full=Endonuclease >gi|20045|emb|CAA32025.1| unnamed protein product [Nicotiana tabacum]	27945																																			24251670	0
685	Jr1	ctg13	503	JH023J19		269	418		chitinase 3 [Populus x canadensis]	27953.8																					7209726	7291531
686	Jr1	ctg13	503	JH059B16		328	418		G-type lectin S-receptor-like serine/threonine-protein kinase [Morus notabilis]	27953.8																					7200946	0		7855289
687	Jr1	ctg13	503	JH004E17		352	424		two-component system sensor histidine kinase/response regulator, putative [Ricinus communis] >gi|223537217|gb|EEF38849.1| two-component system sensor histidine kinase/response regulator, putative [Ricinus communis]	27961.4								5606765													7391538	0
688	Jr1	ctg13	503	JH077A24		356	432		PREDICTED: acidic mammalian chitinase-like isoform X3 [Citrus sinensis]	27971.5														12717830							7200946	0
689	Jr1	ctg13	503	JH066L24		368	488		hypothetical protein NitaMp106 [Nicotiana tabacum] >gi|56806608|dbj|BAD83509.1| hypothetical protein (mitochondrion) [Nicotiana tabacum]	28041.9
690	Jr1	ctg13	503	JM013J22		396	488		hypothetical protein POPTR_0006s20100g [Populus trichocarpa] >gi|550336698|gb|EEE92857.2| hypothetical protein POPTR_0006s20100g [Populus trichocarpa]	28041.9								9036847													7742860	0
691	Jr1	ctg13	503	JM053P05		370	500		hypothetical protein SORBIDRAFT_04g037735 [Sorghum bicolor] >gi|241934635|gb|EES07780.1| hypothetical protein SORBIDRAFT_04g037735 [Sorghum bicolor]	28057
692	Jr1	ctg13	503	JM022F06		377	503		CCHC-type integrase [Populus trichocarpa]	28060.8																		3567294
693	Jr1	ctg13	503	JH002C01		460	548		PREDICTED: VAMP-like protein YKT61-like [Vitis vinifera] >gi|147820981|emb|CAN67944.1| hypothetical protein VITISV_025333 [Vitis vinifera] >gi|297735901|emb|CBI18677.3| unnamed protein product [Vitis vinifera]	28117.4																					7468498	0						98722
694	Jr1	ctg13	503	JH050D06		485	557		unknown [Populus trichocarpa]	28128.7							5403785	0														7721814
695	Jr1	ctg13	503	JH037I15		472	586		hypothetical protein PRUPE_ppa000270mg [Prunus persica] >gi|462400214|gb|EMJ05882.1| hypothetical protein PRUPE_ppa000270mg [Prunus persica]	28165.2																					7809647	0
696	Jr1	ctg13	503	JH075D18		499	627		hypothetical protein OsI_26348 [Oryza sativa Indica Group]	28216.8					17995838	0		5171733
697	Jr1	ctg13	503	JM024A05		532	641		hypothetical protein VITISV_041202 [Vitis vinifera]	28234.4
698	Jr1	ctg13	503	JM056G09		559	643		hypothetical protein PRUPE_ppa019682mg [Prunus persica] >gi|462399685|gb|EMJ05353.1| hypothetical protein PRUPE_ppa019682mg [Prunus persica]	28236.9																					7185988	7200946
699	Jr1	ctg13	503	JM020I01		590	658		hypothetical protein PRUPE_ppa024740mg [Prunus persica] >gi|462399034|gb|EMJ04702.1| hypothetical protein PRUPE_ppa024740mg [Prunus persica]	28255.8
700	Jr1	ctg13	503	JH033F23		556	668		Cysteine-rich RLK 34, putative [Theobroma cacao] >gi|508782351|gb|EOY29607.1| Cysteine-rich RLK 34, putative [Theobroma cacao]	28268.3																					7200946	0		7855289
701	Jr1	ctg13	503	JH013O12		644	713		hypothetical protein CICLE_v10007753mg [Citrus clementina] >gi|567923188|ref|XP_006453600.1| hypothetical protein CICLE_v10007753mg [Citrus clementina] >gi|557556825|gb|ESR66839.1| hypothetical protein CICLE_v10007753mg [Citrus clementina] >gi|557556826|gb|ESR66840.1| hypothetical protein CICLE_v10007753mg [Citrus clementina]	28325
702	Jr1	ctg13	503	JH012D14		609	718		hypothetical protein VITISV_010028 [Vitis vinifera]	28331.2					2805318	0						15076740
703	Jr1	ctg13	503	JH012J19		624	736		hypothetical protein POPTR_0019s01640g, partial [Populus trichocarpa] >gi|550316490|gb|ERP48706.1| hypothetical protein POPTR_0019s01640g, partial [Populus trichocarpa]	28353.9										10724976																									26586440	0
704	Jr1	ctg13	503	JH019O08		620	746		PREDICTED: uncharacterized protein LOC102621413 [Citrus sinensis]	28366.5				5157582							15076740	0
705	Jr1	ctg13	503	JH018D04		687	796		hypothetical protein POPTR_0019s01650g, partial [Populus trichocarpa] >gi|550316491|gb|ERP48707.1| hypothetical protein POPTR_0019s01650g, partial [Populus trichocarpa]	28429.4										10724976																									26586440	0
706	Jr1	ctg13	503	JM057J17		751	848		hypothetical protein VITISV_013403 [Vitis vinifera]	28494.8																																					6321572	0
707	Jr1	ctg13	503	JH007H11		740	854		hypothetical protein VITISV_043921 [Vitis vinifera]	28502.3					2805318	0						15076740
708	Jr1	ctg13	503	JH061L03		667	857		hypothetical protein EUTSA_v10028405mg [Eutrema salsugineum] >gi|557097668|gb|ESQ38104.1| hypothetical protein EUTSA_v10028405mg [Eutrema salsugineum]	28506.1															14952021	0
709	Jr1	ctg13	503	JM031P07		771	857		hypothetical protein PRUPE_ppa001118mg [Prunus persica] >gi|462422260|gb|EMJ26523.1| hypothetical protein PRUPE_ppa001118mg [Prunus persica]	28506.1															14952021	0
710	Jr1	ctg13	503	JH073F15		735	862		hypothetical protein F775_12952 [Aegilops tauschii]	28512.4																					8283599	0
711	Jr1	ctg13	503	JM010D15		756	866		predicted protein [Arabidopsis lyrata subsp. lyrata] >gi|297329722|gb|EFH60141.1| predicted protein [Arabidopsis lyrata subsp. lyrata]	28517.4					2992544	0
712	Jr1	ctg13	503	JH054I20		737	878		PREDICTED: TMV resistance protein N-like [Fragaria vesca subsp. vesca]	28532.5																																			24636927	0
713	Jr1	ctg13	503	JH044E22		730	887		hypothetical protein CICLE_v10024544mg, partial [Citrus clementina] >gi|557544122|gb|ESR55100.1| hypothetical protein CICLE_v10024544mg, partial [Citrus clementina]	28543.8																								16671797											26009592	0
714	Jr1	ctg13	503	JH042B12		743	891		hypothetical protein VITISV_002170 [Vitis vinifera]	28548.9														20659641													10937899	0
715	Jr1	ctg13	503	JH046L08		755	898		hypothetical protein PRUPE_ppa023819mg [Prunus persica] >gi|462418777|gb|EMJ23040.1| hypothetical protein PRUPE_ppa023819mg [Prunus persica]	28557.7
716	Jr1	ctg13	503	JM062P07		861	956		Tetratricopeptide repeat (TPR)-like superfamily protein [Theobroma cacao] >gi|508784243|gb|EOY31499.1| Tetratricopeptide repeat (TPR)-like superfamily protein [Theobroma cacao]	28630.6														12170599																	10063604	0
717	Jr1	ctg13	503	JM057M12		873	966		hypothetical protein VITISV_038452 [Vitis vinifera]	28643.2												15076740			8147818	0
718	Jr1	ctg13	503	JM009K22		880	970		unnamed protein product [Vitis vinifera]	28648.3																					9376110	0
719	Jr1	ctg13	503	JM030F02		876	971		hypothetical protein SORBIDRAFT_07g025935 [Sorghum bicolor] >gi|241942148|gb|EES15293.1| hypothetical protein SORBIDRAFT_07g025935 [Sorghum bicolor]	28649.5						2992544																					11302580	0
720	Jr1	ctg13	503	JH032I24		882	971		hypothetical protein VITISV_011726 [Vitis vinifera]	28649.5
721	Jr1	ctg13	503	JH036B12		869	974		hypothetical protein CICLE_v10007284mg [Citrus clementina] >gi|557556805|gb|ESR66819.1| hypothetical protein CICLE_v10007284mg [Citrus clementina]	28653.3																					9133302	0
722	Jr1	ctg13	503	JM042K11		893	997		cellulose synthase 7.1 catalytic subunit [Brassica napus]	28682.2						3070550															8370638	0
723	Jr1	ctg13	503	JH037H08		968	1036		PREDICTED: 50S ribosomal protein L35, chloroplastic-like [Cicer arietinum]	28731.3																															3927602	3626367
724	Jr1	ctg13	503	JH050P18		952	1040		hypothetical protein PRUPE_ppa025507mg [Prunus persica] >gi|462422459|gb|EMJ26722.1| hypothetical protein PRUPE_ppa025507mg [Prunus persica]	28736.3																		22112046			13105562	0
725	Jr1	ctg13	503	JH034M22		969	1040		unnamed protein product [Vitis vinifera]	28736.3
726	Jr1	ctg13	503	JH054N08		983	1067		hypothetical protein PRUPE_ppa025507mg [Prunus persica] >gi|462422459|gb|EMJ26722.1| hypothetical protein PRUPE_ppa025507mg [Prunus persica]	28770.3																		22112046			13105562	0
727	Jr1	ctg13	503	JH030F12		990	1068		PREDICTED: uncharacterized protein LOC102621413 [Citrus sinensis]	28771.5
728	Jr1	ctg13	503	JH005I12		1008	1080		hypothetical protein L484_024925 [Morus notabilis]	28786.6
729	Jr1	ctg13	503	JH016J17		1001	1082		hypothetical protein PRUPE_ppa016563mg, partial [Prunus persica] >gi|462422031|gb|EMJ26294.1| hypothetical protein PRUPE_ppa016563mg, partial [Prunus persica]	28789.2											15076740	0				8147818
730	Jr1	ctg13	503	JH021L10		1003	1092		hypothetical protein PRUPE_ppa016563mg, partial [Prunus persica] >gi|462422031|gb|EMJ26294.1| hypothetical protein PRUPE_ppa016563mg, partial [Prunus persica]	28801.7											15076740	0				8147818
731	Jr1	ctg13	503	JM046G12		1006	1122		gag-pol polyprotein, putative [Asparagus officinalis]	28839.5							19932426	0
732	Jr1	ctg13	503	JH032O11		1042	1145		RecName: Full=Lupeol synthase >gi|18147594|dbj|BAB83087.1| lupeol synthase [Betula platyphylla]	28868.4																		22338999			13105562	0
733	Jr1	ctg13	503	JM008B23		1075	1166		retrotransposon protein, putative, unclassified [Oryza sativa Japonica Group]	28894.8											15076740	0										15274983
734	Jr1	ctg13	503	JH050D22		1076	1169		PREDICTED: lupeol synthase isoform 1 [Glycine max]	28898.6																		22463868			13105562	0
735	Jr1	ctg13	503	JH042A08		1097	1220		RecName: Full=Lupeol synthase >gi|18147594|dbj|BAB83087.1| lupeol synthase [Betula platyphylla]	28962.8																					13105562	0
736	Jr1	ctg13	503	JH056C01		1151	1226		Reverse transcriptase (RNA-dependent DNA polymerase), putative [Oryza sativa Japonica Group] >gi|108710700|gb|ABF98495.1| retrotransposon protein, putative, Ty1-copia subclass [Oryza sativa Japonica Group]	28970.3																															16695150	1398377
737	Jr1	ctg13	503	JM011P19	46.502	1146	1228		PREDICTED: uncharacterized protein LOC102621413 [Citrus sinensis]	28972.8
738	Jr1	ctg13	503	JH067C09		1160	1240		PREDICTED: beta-amyrin 24-hydroxylase [Vitis vinifera]	28987.9															21194230	21180988
739	Jr1	ctg13	503	JH061H04		1085	1244		Uncharacterized protein TCM_042327 [Theobroma cacao] >gi|508787491|gb|EOY34747.1| Uncharacterized protein TCM_042327 [Theobroma cacao]	28993																											28084182	0
740	Jr1	ctg13	503	JM064J21		1145	1247		hypothetical protein PRUPE_ppa020995mg, partial [Prunus persica] >gi|462399232|gb|EMJ04900.1| hypothetical protein PRUPE_ppa020995mg, partial [Prunus persica]	28996.7
741	Jr1	ctg13	503	JM065O08		1171	1255		hypothetical protein VITISV_011546 [Vitis vinifera]	29006.8																				16910115																	8523598	0
742	Jr1	ctg13	503	JM059D16		1226	1304		hypothetical protein PRUPE_ppa008981mg [Prunus persica] >gi|462415175|gb|EMJ19912.1| hypothetical protein PRUPE_ppa008981mg [Prunus persica]	29068.4																															5437497	5223827
743	Jr1	ctg13	503	JH037H15		1140	1313		Reverse transcriptase (RNA-dependent DNA polymerase), putative [Oryza sativa Japonica Group] >gi|108710700|gb|ABF98495.1| retrotransposon protein, putative, Ty1-copia subclass [Oryza sativa Japonica Group]	29079.8																															16695150	1398377
744	Jr1	ctg13	503	JH012A24		1173	1344		cytochrome P450, partial [Betula platyphylla]	29118.8								2470501													13421231	0
745	Jr1	ctg13	503	JH031P07		1214	1350		hypothetical protein SORBIDRAFT_03g001780 [Sorghum bicolor] >gi|241926916|gb|EES00061.1| hypothetical protein SORBIDRAFT_03g001780 [Sorghum bicolor]	29126.3
746	Jr1	ctg13	503	JH061E02		1343	1498		hypothetical protein VITISV_023571 [Vitis vinifera] >gi|296090470|emb|CBI40666.3| unnamed protein product [Vitis vinifera]	29312.5																					12458547	0
747	Jr1	ctg13	503	JH003B17		1412	1502		Amino acid permease 6 [Theobroma cacao] >gi|508723703|gb|EOY15600.1| Amino acid permease 6 [Theobroma cacao]	29317.5														18580855																					6771378	0
748	Jr1	ctg13	503	JH007B22		1405	1513		PREDICTED: NAC domain-containing protein 74-like [Glycine max]	29331.4								10646839																									16114328	0
749	Jr1	ctg13	503	JM039O01		1400	1515		Argonaute 1B isoform 4, partial [Theobroma cacao] >gi|508774336|gb|EOY21592.1| Argonaute 1B isoform 4, partial [Theobroma cacao]	29333.9										5858977																							15920269	0
750	Jr1	ctg13	503	JH029E22		1400	1516		PREDICTED: NAC domain-containing protein 74-like [Glycine max]	29335.1								10646839																									16114328	0
751	Jr1	ctg13	503	JH035P09		1414	1523		PREDICTED: receptor-like protein kinase HAIKU2-like [Citrus sinensis]	29343.9					9442128	0																														26031969
752	Jr1	ctg13	503	JH025D19		1410	1533		hypothetical protein POPTR_0002s10800g [Populus trichocarpa] >gi|550344733|gb|ERP64235.1| hypothetical protein POPTR_0002s10800g [Populus trichocarpa]	29356.5																7427062																			6580897	0
753	Jr1	ctg13	503	JH042K06		1403	1555		Uncharacterized protein isoform 3 [Theobroma cacao] >gi|508723677|gb|EOY15574.1| Uncharacterized protein isoform 3 [Theobroma cacao]	29384.2
754	Jr1	ctg13	503	JH032L08		1479	1564		MATE efflux family protein [Populus trichocarpa] >gi|550344729|gb|EEE80374.2| MATE efflux family protein [Populus trichocarpa]	29395.5				3895743																															6690573	0
755	Jr1	ctg13	503	JH026L11		1466	1567		multidrug resistance pump, putative [Ricinus communis] >gi|223550704|gb|EEF52190.1| multidrug resistance pump, putative [Ricinus communis]	29399.3														16910734																					6690573	0
756	Jr1	ctg13	503	JH061D13		1595	1751		argonaute 1 [Chenopodium quinoa]	29630.8																																	15920269	0				2024589
757	Jr1	ctg13	503	JM006F11		1702	1784		hypothetical protein VITISV_044291 [Vitis vinifera]	29672.3																	7393594	0																				344985
758	Jr1	ctg13	503	JH045L07		1681	1794		hypothetical protein VITISV_033248 [Vitis vinifera]	29684.9																							9405822	0
759	Jr1	ctg13	503	JM059C07		1705	1810		hypothetical protein MIMGU_mgv1a020432mg [Mimulus guttatus]	29705										22368714																	30074065	0
760	Jr1	ctg13	503	JM005E14		1870	1991		Cyclic nucleotide-binding transporter 1 isoform 10 [Theobroma cacao] >gi|508727802|gb|EOY19699.1| Cyclic nucleotide-binding transporter 1 isoform 10 [Theobroma cacao]	29932.7																																	16681799	16454350
761	Jr1	ctg517	298	JM047P13		50	131	2475	PREDICTED: uncharacterized protein LOC102612946 [Citrus sinensis]	30097.8
762	Jr1	ctg517	298	JH004G11		38	137		PREDICTED: uncharacterized protein C167.05-like isoform 1 [Vitis vinifera] >gi|359485721|ref|XP_003633321.1| PREDICTED: uncharacterized protein C167.05-like isoform 2 [Vitis vinifera] >gi|359485723|ref|XP_003633322.1| PREDICTED: uncharacterized protein C167.05-like isoform 3 [Vitis vinifera]	30105.3												6500800											8069151	0
763	Jr1	ctg517	298	JH063C10		64	162		G-type lectin S-receptor-like serine/threonine-protein kinase [Morus notabilis]	30136.8																							7812910	8007640
764	Jr1	ctg517	298	JM012N20		82	186		B-box type zinc finger family protein, putative [Theobroma cacao] >gi|508707343|gb|EOX99239.1| B-box type zinc finger family protein, putative [Theobroma cacao]	30167																							8048579	0															43935371
765	Jr1	ctg517	298	JH015K22	47.157	172	245		n/a	30241.2
766	Jr1	ctg517	298	JM045N21		185	250		hypothetical protein POPTR_0012s046402g, partial [Populus trichocarpa] >gi|550326389|gb|ERP54518.1| hypothetical protein POPTR_0012s046402g, partial [Populus trichocarpa]	30247.5																									16007439	3337584
767	Jr1	ctg517	298	JH021P06		197	306		hypothetical protein VITISV_006459 [Vitis vinifera]	30317.9
768	Jr1	ctg517	298	JM054N24	46.97	249	340		hypothetical protein L484_003885 [Morus notabilis]	30360.7
769	Jr1	ctg517	298	JH061J06		236	353		predicted protein [Arabidopsis lyrata subsp. lyrata] >gi|297331755|gb|EFH62174.1| predicted protein [Arabidopsis lyrata subsp. lyrata]	30377.1	12478585	0				2992544
770	Jr1	ctg517	298	JM032O22		261	359		PREDICTED: uncharacterized protein LOC102596481 [Solanum tuberosum]	30384.6
771	Jr1	ctg517	298	JH034K13		239	370		PREDICTED: uncharacterized protein LOC100852669, partial [Vitis vinifera]	30398.5
772	Jr1	ctg517	298	JH029K02		262	381		hypothetical protein VITISV_001910 [Vitis vinifera]	30412.3
773	Jr1	ctg517	298	JH062D20		277	395		hypothetical protein RCOM_1174060 [Ricinus communis] >gi|223542883|gb|EEF44419.1| hypothetical protein RCOM_1174060 [Ricinus communis]	30429.9
774	Jr1	ctg517	298	JM016L01		214	398		hypothetical protein POPTR_0002s22830g [Populus trichocarpa] >gi|550345629|gb|EEE82087.2| hypothetical protein POPTR_0002s22830g [Populus trichocarpa]	30433.7
775	Jr1	ctg517	298	JH062K19		280	433		hypothetical protein EUTSA_v10029402mg, partial [Eutrema salsugineum] >gi|557098280|gb|ESQ38716.1| hypothetical protein EUTSA_v10029402mg, partial [Eutrema salsugineum]	30477.7
776	Jr1	ctg517	298	JH020C13		355	439		PREDICTED: uncharacterized protein LOC102626455 [Citrus sinensis]	30485.3
777	Jr1	ctg517	298	JM038G02		353	448		PREDICTED: uncharacterized protein LOC102626228 [Citrus sinensis]	30496.6
778	Jr1	ctg517	298	JH056F11		386	469		hypothetical protein VITISV_011746 [Vitis vinifera]	30523									6966891	0																						16695150
779	Jr1	ctg517	298	JH038D15		387	481		hypothetical protein VITISV_011746 [Vitis vinifera]	30538.1									6966891	0																						16695150
780	Jr1	ctg517	298	JH050I20		359	485		hypothetical protein PRUPE_ppa019733mg [Prunus persica] >gi|462413471|gb|EMJ18520.1| hypothetical protein PRUPE_ppa019733mg [Prunus persica]	30543.1			5157582	0								15076740
781	Jr1	ctg517	298	JH062F22		369	508		hypothetical protein PRUPE_ppa019733mg [Prunus persica] >gi|462413471|gb|EMJ18520.1| hypothetical protein PRUPE_ppa019733mg [Prunus persica]	30572.1
782	Jr1	ctg517	298	JM073F12		413	513		hypothetical retrotransposon [Ipomoea batatas]	30578.4																															16695150	0
783	Jr1	ctg517	298	JH054F21		416	513		hypothetical protein [Beta vulgaris subsp. vulgaris]	30578.4			5157582	0								15076740
784	Jr1	ctg517	298	JM055E16		462	526		Uncharacterized protein TCM_020721 [Theobroma cacao] >gi|508713924|gb|EOY05821.1| Uncharacterized protein TCM_020721 [Theobroma cacao]	30594.7
785	Jr1	ctg517	298	JM028F15		476	542		hypothetical protein PHAVU_008G110300g [Phaseolus vulgaris] >gi|561013552|gb|ESW12413.1| hypothetical protein PHAVU_008G110300g [Phaseolus vulgaris]	30614.8																	19131227	0
786	Jr1	ctg517	298	JH063N19		527	617		Putative gag-pol polyprotein, identical [Solanum demissum]	30709.2								19932426					18154841	0
787	Jr1	ctg517	298	JH067C21	47.471	582	648		n/a	30748.2
788	Jr1	ctg517	298	JH044L01		608	692		PREDICTED: uncharacterized protein LOC101304768 [Fragaria vesca subsp. vesca]	30803.5
789	Jr1	ctg517	298	JM056A09		704	790		hypothetical protein PRUPE_ppa023353mg, partial [Prunus persica] >gi|462416045|gb|EMJ20782.1| hypothetical protein PRUPE_ppa023353mg, partial [Prunus persica]	30926.8																					5262579	0																344985
790	Jr1	ctg517	298	JH004L23		645	791		PREDICTED: uncharacterized protein LOC101261371 [Solanum lycopersicum]	30928.1		9477097																									28084182	0
791	Jr1	ctg517	298	JM013I21		713	810		PREDICTED: vacuolar protein sorting-associated protein 18 homolog [Vitis vinifera] >gi|296084966|emb|CBI28381.3| unnamed protein product [Vitis vinifera]	30952																							8889395	0
792	Jr1	ctg517	298	JM001C08		708	813		Core-2/I-branching beta-1,6-N-acetylglucosaminyltransferase family protein isoform 2 [Theobroma cacao] >gi|508707440|gb|EOX99336.1| Core-2/I-branching beta-1,6-N-acetylglucosaminyltransferase family protein isoform 2 [Theobroma cacao]	30955.8																							6838847	0														2716633
793	Jr1	ctg517	298	JH062D01		721	814		hypothetical protein PRUPE_ppa008067mg [Prunus persica] >gi|462411779|gb|EMJ16828.1| hypothetical protein PRUPE_ppa008067mg [Prunus persica]	30957
794	Jr1	ctg517	298	JM018K08		735	815		PREDICTED: protein ULTRAPETALA 1 [Vitis vinifera] >gi|147771900|emb|CAN75705.1| hypothetical protein VITISV_031418 [Vitis vinifera] >gi|297739267|emb|CBI28918.3| unnamed protein product [Vitis vinifera]	30958.3																							6832825	0
795	Jr1	ctg517	298	JM003G15		755	830		hypothetical protein VITISV_008811 [Vitis vinifera]	30977.1
796	Jr1	ctg517	298	JH062F02		756	842		retrotransposon protein, putative, Ty3-gypsy subclass [Oryza sativa Japonica Group]	30992.2							19932426
797	Jr1	ctg517	298	JH023O15		774	889		PREDICTED: probable galacturonosyltransferase 10-like [Fragaria vesca subsp. vesca]	31051.4																							6897746	0										5414482
798	Jr1	ctg517	298	JH071I15		808	903		PREDICTED: pentatricopeptide repeat-containing protein At1g73710-like [Vitis vinifera]	31069									6394940	0				4152503
799	Jr1	ctg517	298	JH070K19		825	905		hypothetical protein VITISV_008771 [Vitis vinifera]	31071.5																8172675																					6321572	0
800	Jr1	ctg517	298	JM073P05		812	918		PREDICTED: uncharacterized protein LOC101501674 [Cicer arietinum]	31087.8
801	Jr1	ctg517	298	JM030E23	48.006	782	940		n/a	31115.5
802	Jr1	ctg517	298	JH012I19		902	1027		PREDICTED: uncharacterized protein LOC100256388 [Vitis vinifera]	31225
803	Jr1	ctg517	298	JM071E24		960	1067		hypothetical protein VITISV_014388 [Vitis vinifera]	31275.3																										20299051									9288920	0
804	Jr1	ctg517	298	JH076B11	48.926	970	1077		hypothetical protein M569_03726 [Genlisea aurea]	31287.9
805	Jr1	ctg517	298	JM004P06		988	1079		hypothetical protein PRUPE_ppa020120mg [Prunus persica] >gi|462423643|gb|EMJ27906.1| hypothetical protein PRUPE_ppa020120mg [Prunus persica]	31290.4
806	Jr1	ctg517	298	JM061H17		985	1083		prpol [Zea mays]	31295.4
807	Jr1	ctg517	298	JM018K06		983	1099		PREDICTED: uncharacterized protein LOC102623105 [Citrus sinensis]	31315.5
808	Jr1	ctg517	298	JM061L01		1006	1105		Myb-related protein Zm1 [Morus notabilis]	31323.1																																				4425433	22358835	0
809	Jr1	ctg517	298	JM053G19		1013	1110		hypothetical protein PRUPE_ppa021399mg [Prunus persica] >gi|462410055|gb|EMJ15389.1| hypothetical protein PRUPE_ppa021399mg [Prunus persica]	31329.4
810	Jr1	ctg517	298	JM039P08		1003	1119		hypothetical protein PRUPE_ppa015539mg [Prunus persica] >gi|462405963|gb|EMJ11427.1| hypothetical protein PRUPE_ppa015539mg [Prunus persica]	31340.7
811	Jr1	ctg517	298	JH046E20		1071	1166		PREDICTED: protein SYM1-like [Fragaria vesca subsp. vesca]	31399.8																								6707062													3441137	0
812	Jr1	ctg517	298	JM019D04		1083	1217		PREDICTED: uncharacterized protein LOC101490285 [Cicer arietinum]	31464														10765211											8875297	0
813	Jr1	ctg517	298	JM005H10		1141	1217		hypothetical protein VITISV_017166 [Vitis vinifera]	31464																															16695150	1398377
814	Jr1	ctg517	298	JH043K03		1150	1239		hypothetical protein VITISV_027124 [Vitis vinifera]	31491.7																		19131227
815	Jr1	ctg517	298	JM012H02	49.158	1081	1241		hypothetical protein L484_003885 [Morus notabilis]	31494.2
816	Jr1	ctg517	298	JM070I11		1181	1288		PREDICTED: (RS)-norcoclaurine 6-O-methyltransferase-like [Citrus sinensis]	31553.3																							6622248	6643787
817	Jr1	ctg517	298	JH009J02		1234	1312		Ketohexokinase [Triticum urartu]	31583.5
818	Jr1	ctg517	298	JH003O16		1332	1419		PREDICTED: G-type lectin S-receptor-like serine/threonine-protein kinase RLK1-like [Vitis vinifera]	31718.1							21610681	0				1670958
819	Jr1	ctg517	298	JH024F09		1366	1487		hypothetical protein VITISV_013246 [Vitis vinifera]	31803.6
820	Jr1	ctg517	298	JM078L06		1403	1487		hypothetical protein POPTR_0011s08290g [Populus trichocarpa] >gi|550327943|gb|ERP55403.1| hypothetical protein POPTR_0011s08290g [Populus trichocarpa]	31803.6
821	Jr1	ctg517	298	JH034B23		1404	1493		hypothetical protein PRUPE_ppa022115mg [Prunus persica] >gi|462398983|gb|EMJ04651.1| hypothetical protein PRUPE_ppa022115mg [Prunus persica]	31811.2
822	Jr1	ctg517	298	JM004J16		1385	1504		Uncharacterized protein TCM_021520 [Theobroma cacao] >gi|508715061|gb|EOY06958.1| Uncharacterized protein TCM_021520 [Theobroma cacao]	31825
823	Jr1	ctg517	298	JH058F06		1530	1621		hypothetical protein PRUPE_ppa003137mg [Prunus persica] >gi|462422626|gb|EMJ26889.1| hypothetical protein PRUPE_ppa003137mg [Prunus persica]	31972.2																												25056440							5314378	0
824	Jr1	ctg517	298	JM064D02		1533	1624		PREDICTED: uncharacterized protein LOC101784930 [Setaria italica]	31976
825	Jr1	ctg517	298	JM020D15	49.371	1527	1641		n/a	31997.4
826	Jr1	ctg517	298	JH063A22	49.412	1711	1817		PREDICTED: pentatricopeptide repeat-containing protein At4g18750, chloroplastic-like [Fragaria vesca subsp. vesca]	32218.8
827	Jr1	ctg517	298	JM053G11		1745	1847		hypothetical protein L484_008637 [Morus notabilis]	32256.5		8007646																					6605858	0
828	Jr1	ctg517	298	JH072F16		1763	1865		PREDICTED: uncharacterized protein LOC102584000 [Solanum tuberosum]	32279.2
829	Jr1	ctg517	298	JM028M03		1739	1870		hypothetical protein VOLCADRAFT_102187 [Volvox carteri f. nagariensis] >gi|300260444|gb|EFJ44663.1| hypothetical protein VOLCADRAFT_102187 [Volvox carteri f. nagariensis]	32285.5
830	Jr1	ctg517	298	JM022P06		1811	1892		hypothetical protein VITISV_018262 [Vitis vinifera]	32313.1																																20901739					6371752	0
831	Jr1	ctg517	298	JM020J22		1804	1896		PREDICTED: uncharacterized protein LOC101304253 [Fragaria vesca subsp. vesca]	32318.2
832	Jr1	ctg422	119	JM079P20		0	84	1509	hypothetical protein VITISV_012059 [Vitis vinifera]	32513.7																															16695150	1398377
833	Jr1	ctg422	119	JM012C08		52	157		PREDICTED: uncharacterized protein LOC102608416 [Citrus sinensis]	32605.5
834	Jr1	ctg422	119	JH028C05		48	171		Kinase superfamily protein, putative [Theobroma cacao] >gi|508775542|gb|EOY22798.1| Kinase superfamily protein, putative [Theobroma cacao]	32623.1														9539484																	9126428	0
835	Jr1	ctg422	119	JH024L16		61	203		PREDICTED: uncharacterized protein LOC102621413 [Citrus sinensis]	32663.4
836	Jr1	ctg422	119	JH069B09		265	333		hypothetical protein PRUPE_ppa005316mg [Prunus persica] >gi|462394197|gb|EMJ00101.1| hypothetical protein PRUPE_ppa005316mg [Prunus persica]	32826.9
837	Jr1	ctg422	119	JH046F11	49.915	261	347		n/a	32844.5
838	Jr1	ctg422	119	JH016E17		281	367		hypothetical protein POPTR_0012s05700g [Populus trichocarpa] >gi|550326455|gb|ERP54547.1| hypothetical protein POPTR_0012s05700g [Populus trichocarpa]	32869.7
839	Jr1	ctg422	119	JH033D15		310	368		PREDICTED: uncharacterized protein LOC102608416 [Citrus sinensis]	32870.9
840	Jr1	ctg422	119	JM005G22		353	464		PREDICTED: uncharacterized protein LOC102614166 [Citrus sinensis]	32991.7
841	Jr1	ctg422	119	JH015L10		344	472		PREDICTED: putative kinase-like protein TMKL1-like [Vitis vinifera]	33001.8																						18361723									9126428	0
842	Jr1	ctg422	119	JH059O06		415	521		hypothetical protein L484_003885 [Morus notabilis]	33063.4
843	Jr1	ctg422	119	JM061L19		527	617		gag protease polyprotein [Cucumis melo subsp. melo]	33184.2
844	Jr1	ctg422	119	JM057C21		510	620		PREDICTED: uncharacterized protein LOC102598429 [Solanum tuberosum]	33188
845	Jr1	ctg422	119	JH058M02		551	664		PREDICTED: putative ribonuclease H protein At1g65750-like [Fragaria vesca subsp. vesca]	33243.3			5157582	0
846	Jr1	ctg422	119	JH040G08		539	676		retrotransposon protein, putative, Ty3-gypsy sub-class [Oryza sativa Japonica Group] >gi|77549963|gb|ABA92760.1| retrotransposon protein, putative, Ty3-gypsy subclass [Oryza sativa Japonica Group]	33258.4
847	Jr1	ctg422	119	JH041A04	50.203	564	700		hypothetical protein VITISV_025872 [Vitis vinifera]	33288.6																									20299051	0
848	Jr1	ctg422	119	JM005I21	50.061	728	843		hypothetical protein VITISV_026680 [Vitis vinifera]	33468.5
849	Jr1	ctg422	119	JM002D19		719	865		Glucan synthase-like 5 [Theobroma cacao] >gi|508707532|gb|EOX99428.1| Glucan synthase-like 5 [Theobroma cacao]	33496.2								22794921															4607983	0
850	Jr1	ctg422	119	JM028E09		771	885		PREDICTED: putative ribonuclease H protein At1g65750-like [Solanum tuberosum]	33521.3					2805318	0
851	Jr1	ctg422	119	JH074H10		818	903		PREDICTED: probable receptor-like protein kinase At1g80640-like [Cucumis sativus] >gi|449533246|ref|XP_004173587.1| PREDICTED: probable receptor-like protein kinase At1g80640-like [Cucumis sativus]	33544								5744083									6039189	0																					3595450
852	Jr1	ctg422	119	JH057P07		886	981		PREDICTED: uncharacterized protein LOC102626228 [Citrus sinensis]	33642.1
853	Jr1	ctg422	119	JH045D03		937	1083		PREDICTED: uncharacterized protein LOC101207471 [Cucumis sativus]	33770.4																							4454372	0
854	Jr1	ctg422	119	JM057I24	50.165	1045	1142		PREDICTED: uncharacterized protein LOC102607673 [Citrus sinensis]	33844.6							19932426	0
855	Jr1	ctg422	119	JM039N04		1107	1198		hypothetical protein SORBIDRAFT_01g015975 [Sorghum bicolor] >gi|241918165|gb|EER91309.1| hypothetical protein SORBIDRAFT_01g015975 [Sorghum bicolor]	33915.1
856	Jr1	ctg422	119	JH044H23		1124	1198		PREDICTED: wall-associated receptor kinase 2-like [Vitis vinifera]	33915.1																				8679223																	456680	0
857	Jr1	ctg446	166	JM059G22		69	146	1421	retrotransposon protein, putative, unclassified [Oryza sativa Japonica Group] >gi|125575397|gb|EAZ16681.1| hypothetical protein OsJ_32156 [Oryza sativa Japonica Group]	34100.7
858	Jr1	ctg446	166	JH027E06		110	219		Uncharacterized protein TCM_031959 [Theobroma cacao] >gi|508721500|gb|EOY13397.1| Uncharacterized protein TCM_031959 [Theobroma cacao]	34192.5
859	Jr1	ctg446	166	JM045I08		139	233		PREDICTED: uncharacterized protein LOC101753462 [Setaria italica]	34210.1
860	Jr1	ctg446	166	JH072G09		113	274		hypothetical protein MTR_5g032980 [Medicago truncatula] >gi|355514454|gb|AES96077.1| hypothetical protein MTR_5g032980 [Medicago truncatula]	34261.7
861	Jr1	ctg446	166	JM054K13		179	286		NAC transcription factor 095 [Jatropha curcas]	34276.8																				1629315			3801066	0
862	Jr1	ctg446	166	JH020P20		205	315		hypothetical protein CICLE_v10014127mg [Citrus clementina] >gi|557549318|gb|ESR59947.1| hypothetical protein CICLE_v10014127mg [Citrus clementina]	34313.3														9486270					1617591	0
863	Jr1	ctg446	166	JM047M06		253	333		Gag-protease-integrase-RT-RNaseH polyprotein [Glycine max]	34335.9														10765211																							456680	0
864	Jr1	ctg446	166	JH034C14		218	345		PREDICTED: uncharacterized protein LOC102614166 [Citrus sinensis]	34351
865	Jr1	ctg446	166	JH064O17		222	350		PREDICTED: uncharacterized protein LOC102614166 [Citrus sinensis]	34357.3
866	Jr1	ctg446	166	JH057D05		299	377		hypothetical protein PRUPE_ppa016553mg [Prunus persica] >gi|462424248|gb|EMJ28511.1| hypothetical protein PRUPE_ppa016553mg [Prunus persica]	34391.3																																					6321572	0
867	Jr1	ctg446	166	JH013C09		285	392		hypothetical protein VITISV_022982 [Vitis vinifera]	34410.1							19932426	0
868	Jr1	ctg446	166	JM055P07		340	446		hypothetical protein VITISV_033416 [Vitis vinifera]	34478.1										6966891																					16695150	0
869	Jr1	ctg446	166	JM060P06		346	463		hypothetical protein OsI_32953 [Oryza sativa Indica Group]	34499.5
870	Jr1	ctg446	166	JM053E20		346	463		PREDICTED: uncharacterized protein LOC101296373 [Fragaria vesca subsp. vesca]	34499.5
871	Jr1	ctg446	166	JM071M10		387	468		hypothetical protein VITISV_016481 [Vitis vinifera]	34505.7
872	Jr1	ctg446	166	JM058J02		406	469		hypothetical protein VITISV_041046 [Vitis vinifera]	34507
873	Jr1	ctg446	166	JM022E24		411	498		gag-pol polyprotein [Phaseolus vulgaris]	34543.5													10765211	0																								456680
874	Jr1	ctg446	166	JH067H23		428	520		PREDICTED: acylamino-acid-releasing enzyme-like [Fragaria vesca subsp. vesca]	34571.2
875	Jr1	ctg446	166	JM066K13		501	582		PREDICTED: uncharacterized protein LOC102596481 [Solanum tuberosum]	34649.2				5157582							15076740	0
876	Jr1	ctg446	166	JH013A14		589	643		hypothetical protein POPTR_0017s04760g [Populus trichocarpa] >gi|550319405|gb|ERP50554.1| hypothetical protein POPTR_0017s04760g [Populus trichocarpa]	34725.9																			1582041	0				3840176
877	Jr1	ctg446	166	JM019D05		599	660		hypothetical protein VITISV_031323 [Vitis vinifera]	34747.3						2805318													16910115	0
878	Jr1	ctg446	166	JM033N14		599	697		PREDICTED: uncharacterized protein LOC102598429 [Solanum tuberosum]	34793.8
879	Jr1	ctg446	166	JM032A11		596	734		unknown [Glycine max]	34840.4																								3207234													2280893	0	41465515
880	Jr1	ctg446	166	JH006I17		711	776		hypothetical protein SORBIDRAFT_03g001780 [Sorghum bicolor] >gi|241926916|gb|EES00061.1| hypothetical protein SORBIDRAFT_03g001780 [Sorghum bicolor]	34893.2
881	Jr1	ctg446	166	JH038A24		711	804		hypothetical protein PRUPE_ppa016553mg [Prunus persica] >gi|462424248|gb|EMJ28511.1| hypothetical protein PRUPE_ppa016553mg [Prunus persica]	34928.4																																					6321572	0
882	Jr1	ctg446	166	JM033F20		727	811		PREDICTED: uncharacterized protein LOC101786154 [Setaria italica]	34937.2
883	Jr1	ctg446	166	JH075P18		733	837		PREDICTED: uncharacterized protein LOC101291061 [Fragaria vesca subsp. vesca]	34969.9
884	Jr1	ctg446	166	JM054N10		837	917		hypothetical protein VOLCADRAFT_120839 [Volvox carteri f. nagariensis] >gi|300264544|gb|EFJ48739.1| hypothetical protein VOLCADRAFT_120839 [Volvox carteri f. nagariensis]	35070.6					3554244	0
885	Jr1	ctg446	166	JM017E16		833	921		hypothetical protein VITISV_031210 [Vitis vinifera]	35075.6
886	Jr1	ctg446	166	JM060M20	50.784	850	926		n/a	35081.9
887	Jr1	ctg446	166	JH070E14		983	1065		hypothetical protein VITISV_002979 [Vitis vinifera]	35256.8
888	Jr1	ctg446	166	JH016O17		986	1066		uncharacterized protein LOC100527246 [Glycine max] >gi|255631870|gb|ACU16302.1| unknown [Glycine max]	35258																																					19906333	0	34768351
889	Jr1	ctg446	166	JM066C16		920	1100		PREDICTED: uncharacterized protein LOC101315202 [Fragaria vesca subsp. vesca]	35300.8					3850849	0																				20299051
890	Jr1	ctg446	166	JM004D02		1016	1100		PREDICTED: reticulon-like protein B17-like [Vitis vinifera]	35300.8																							3957441	0
891	Jr1	ctg311	39	JM017D10		0	67	304	transposon protein, putative, unclassified [Oryza sativa Japonica Group]	35422.3							5171733	0																				30074065
892	Jr1	ctg311	39	JM067F04	50.813	50	118		n/a	35486.4
893	Jr1	ctg311	39	JM008B15		28	128		phospholipid-transporting atpase, putative [Ricinus communis] >gi|223542856|gb|EEF44392.1| phospholipid-transporting atpase, putative [Ricinus communis]	35499																							4012378	0
894	Jr1	ctg311	39	JM060H21		23	141		PREDICTED: phospholipid-transporting ATPase 2-like [Fragaria vesca subsp. vesca]	35515.4																10862948							4012378	0
895	Jr1	ctg311	39	JM066O11		55	196		hypothetical protein VITISV_044291 [Vitis vinifera]	35584.6
896	Jr1	ctg716	113	JH066C17		70	222	1314	polyprotein [Ananas comosus]	35921.3							19932426	0
897	Jr1	ctg716	113	JM067O01		124	246		hypothetical protein VITISV_025425 [Vitis vinifera]	35951.5																											26179543	0
898	Jr1	ctg716	113	JH010N22		79	261		PREDICTED: transcription factor VOZ1-like isoform X1 [Glycine max] >gi|571462477|ref|XP_006582297.1| PREDICTED: transcription factor VOZ1-like isoform X2 [Glycine max]	35970.3																			1754174	0				3470985
899	Jr1	ctg716	113	JM028A16		197	294		hypothetical protein OsI_13484 [Oryza sativa Indica Group]	36011.9
900	Jr1	ctg716	113	JM067J02		223	383		hypothetical protein VITISV_009255 [Vitis vinifera]	36123.8																	3567294	0
901	Jr1	ctg716	113	JM022K24		344	438		hypothetical protein PRUPE_ppa022313mg [Prunus persica] >gi|462399009|gb|EMJ04677.1| hypothetical protein PRUPE_ppa022313mg [Prunus persica]	36193																13189064							3728058	0
902	Jr1	ctg716	113	JH062B06		314	450		PREDICTED: OPA3-like protein [Vitis vinifera] >gi|302143372|emb|CBI21933.3| unnamed protein product [Vitis vinifera]	36208.1																				1747000			3481983	0
903	Jr1	ctg716	113	JH003H09		300	451		putative non-LTR retroelement reverse transcriptase [Arabidopsis thaliana]	36209.4
904	Jr1	ctg716	113	JM058A12		433	529		hypothetical protein VITISV_002539 [Vitis vinifera]	36307.5																	3567294	0																				456680
905	Jr1	ctg716	113	JM001C18		566	639		PREDICTED: uncharacterized protein LOC102598401 [Solanum tuberosum]	36445.9
906	Jr1	ctg716	113	JH011K13		536	647		LOB domain-containing protein 2 [Theobroma cacao] >gi|508702275|gb|EOX94171.1| LOB domain-containing protein 2 [Theobroma cacao]	36455.9														14524923																							20862597	0
907	Jr1	ctg716	113	JH061L11		612	703		hypothetical protein VITISV_026680 [Vitis vinifera]	36526.4																											26179543	0
908	Jr1	ctg716	113	JM010B23		645	703		PREDICTED: probable transcription factor PosF21 [Glycine max]	36526.4																							3367561	0														1947525
909	Jr1	ctg716	113	JH006C08		670	754		unnamed protein product [Vitis vinifera]	36590.5															15524220	0										3992521
910	Jr1	ctg716	113	JM066G06	50.992	737	835		n/a	36692.4
911	Jr1	ctg716	113	JM002J21		733	838		hypothetical protein L484_003885 [Morus notabilis]	36696.2
912	Jr1	ctg716	113	JM066N19		733	844		hypothetical protein PRUPE_ppa017073mg [Prunus persica] >gi|462408477|gb|EMJ13811.1| hypothetical protein PRUPE_ppa017073mg [Prunus persica]	36703.8												7643002											3292281	0
913	Jr1	ctg716	113	JH013M01		769	853		hypothetical protein VITISV_025518 [Vitis vinifera]	36715.1																															1398377	0
914	Jr1	ctg716	113	JM046J20		773	860		hypothetical protein PRUPE_ppa023026mg [Prunus persica] >gi|462408883|gb|EMJ14217.1| hypothetical protein PRUPE_ppa023026mg [Prunus persica]	36723.9																							3345838	0														1843328	39036493
915	Jr1	ctg716	113	JM021C22		765	866		hypothetical protein VITISV_044100 [Vitis vinifera]	36731.4							19932426	0
916	Jr1	ctg716	113	JM028E21		748	868		PREDICTED: uncharacterized protein LOC101205276 [Cucumis sativus] >gi|449517287|ref|XP_004165677.1| PREDICTED: uncharacterized protein LOC101231108 [Cucumis sativus]	36733.9																							3367561	0														1947525
917	Jr1	ctg716	113	JM047P14		794	874		hypothetical protein PRUPE_ppa020180mg [Prunus persica] >gi|462408665|gb|EMJ13999.1| hypothetical protein PRUPE_ppa020180mg [Prunus persica]	36741.5
918	Jr1	ctg716	113	JM002H10		781	909		hypothetical protein VITISV_026680 [Vitis vinifera]	36785.5
919	Jr1	ctg716	113	JM001B23		782	942		disease resistance protein [Brassica rapa subsp. pekinensis]	36827
920	Jr1	ctg108	182	JH025N01		44	115	1544	Uncharacterized protein TCM_030494 [Theobroma cacao] >gi|508781820|gb|EOY29076.1| Uncharacterized protein TCM_030494 [Theobroma cacao]	37100.7
921	Jr1	ctg108	182	JM079A21	51.049	16	153		n/a	37148.5
922	Jr1	ctg108	182	JH075G10		109	200		PREDICTED: uncharacterized protein LOC101299621 [Fragaria vesca subsp. vesca]	37207.6
923	Jr1	ctg108	182	JH070C11	51.047	108	207		n/a	37216.4
924	Jr1	ctg108	182	JM054P06		358	464		hypothetical protein PRUPE_ppa021229mg [Prunus persica] >gi|462408947|gb|EMJ14281.1| hypothetical protein PRUPE_ppa021229mg [Prunus persica]	37539.7							19932426	0
925	Jr1	ctg108	182	JH018K10		367	475		PREDICTED: uncharacterized protein LOC102707106 [Oryza brachyantha]	37553.6											18154263	0		10765211																									22480041
926	Jr1	ctg108	182	JM023E10		373	526		DNA/RNA polymerases superfamily protein [Theobroma cacao] >gi|508702098|gb|EOX93994.1| DNA/RNA polymerases superfamily protein [Theobroma cacao]	37617.7
927	Jr1	ctg108	182	JM024F19		426	555		hypothetical protein PRUPE_ppa000282mg [Prunus persica] >gi|462404033|gb|EMJ09590.1| hypothetical protein PRUPE_ppa000282mg [Prunus persica]	37654.2															10176853
928	Jr1	ctg108	182	JH047C23	51.737	460	565		n/a	37666.8
929	Jr1	ctg108	182	JH058E19		469	579		hypothetical protein L484_023622 [Morus notabilis]	37684.4
930	Jr1	ctg108	182	JH036G17		452	597		hypothetical protein VITISV_037891 [Vitis vinifera]	37707
931	Jr1	ctg108	182	JM025K06		571	649		gag-pol polyprotein, putative [Asparagus officinalis]	37772.4							19932426	0
932	Jr1	ctg108	182	JM026I10		533	651		predicted protein [Micromonas pusilla CCMP1545] >gi|226460322|gb|EEH57616.1| predicted protein [Micromonas pusilla CCMP1545]	37775																																			12770597	0
933	Jr1	ctg108	182	JM011J21		558	666		hypothetical protein VITISV_044100 [Vitis vinifera]	37793.8							19932426	0																															45942903
934	Jr1	ctg108	182	JM033L08		584	688		hypothetical protein VITISV_044288 [Vitis vinifera]	37821.5																									8875297	0						20901739
935	Jr1	ctg108	182	JM065J17		602	707		hypothetical protein VITISV_007945 [Vitis vinifera]	37845.4
936	Jr1	ctg108	182	JM012D15		633	754		unnamed protein product [Vitis vinifera]	37904.5																															2276450
937	Jr1	ctg108	182	JH019O07		630	757		hypothetical protein PRUPE_ppa023113mg, partial [Prunus persica] >gi|462416064|gb|EMJ20801.1| hypothetical protein PRUPE_ppa023113mg, partial [Prunus persica]	37908.3												15076740
938	Jr1	ctg108	182	JM058F09		662	779		hypothetical protein PHAVU_005G093700g [Phaseolus vulgaris] >gi|561022987|gb|ESW21717.1| hypothetical protein PHAVU_005G093700g [Phaseolus vulgaris]	37936																				3042360																	2014869	0
939	Jr1	ctg108	182	JM017G12		747	871		PREDICTED: uncharacterized protein LOC102621413 [Citrus sinensis]	38051.7
940	Jr1	ctg108	182	JH073F13		795	879		reverse transcriptase [Cucumis hystrix]	38061.8
941	Jr1	ctg108	182	JH073F17		796	880		reverse transcriptase [Eleocharis palustris var. vigens]	38063
942	Jr1	ctg108	182	JH069K06		798	905		retrotransposon protein, putative, Ty3-gypsy subclass [Oryza sativa Japonica Group]	38094.5							19932426
943	Jr1	ctg108	182	JM014L11	51.584	827	938		n/a	38136
944	Jr1	ctg108	182	JH026E07		886	967		hypothetical protein PRUPE_ppa014759mg [Prunus persica] >gi|462397969|gb|EMJ03637.1| hypothetical protein PRUPE_ppa014759mg [Prunus persica]	38172.5
945	Jr1	ctg108	182	JH058A24	51.638	939	1084		n/a	38319.7
946	Jr1	ctg108	182	JH037B20		1008	1094		Uncharacterized protein TCM_042328 [Theobroma cacao] >gi|508787492|gb|EOY34748.1| Uncharacterized protein TCM_042328 [Theobroma cacao]	38332.3					2805318	0
947	Jr1	ctg108	182	JM031H15		1015	1104		Contains similarity to an unknown glyoxalase II from Arabidopsis thaliana gb|U74610 and contains a Metallo-beta-lactamase PF|00753 domain. ESTs gb|AI999524, gb|AI100252, gb|AI099807, gb|T44412, gb|T42759, gb|R65540 come from this gene [Arabidopsis thaliana]	38344.8																							1206544	0														14613170	39634910
948	Jr1	ctg108	182	JM040M22		1035	1139		PREDICTED: uncharacterized protein LOC102607673 [Citrus sinensis]	38388.9																															4296618	0
949	Jr1	ctg108	182	JH067E02		1036	1147		TT12-2 MATE transporter [Theobroma cacao] >gi|508701157|gb|EOX93053.1| TT12-2 MATE transporter [Theobroma cacao]	38398.9																							1716944	0
950	Jr1	ctg108	182	JH035M02		991	1154		hypothetical protein [Prunus persica]	38407.7														6348702
951	Jr1	ctg108	182	JM029A19		1078	1184		Uncharacterized protein TCM_021520 [Theobroma cacao] >gi|508715061|gb|EOY06958.1| Uncharacterized protein TCM_021520 [Theobroma cacao]	38445.5
952	Jr1	ctg108	182	JM079O19		1130	1213		Putative gag-pol polyprotein [Oryza sativa Japonica Group] >gi|108706314|gb|ABF94109.1| retrotransposon protein, putative, Ty1-copia subclass [Oryza sativa Japonica Group]	38482									6966891	0																				8695586
953	Jr1	ctg108	182	JM063C07		1141	1220		hypothetical protein EUTSA_v10029402mg, partial [Eutrema salsugineum] >gi|557098280|gb|ESQ38716.1| hypothetical protein EUTSA_v10029402mg, partial [Eutrema salsugineum]	38490.8
954	Jr1	ctg229	83	JM085L08		202	300	1309	PREDICTED: uncharacterized protein LOC102610265 [Citrus sinensis]	38877.4
955	Jr1	ctg229	83	JH023D13	51.289	529	718		n/a	39403.2
956	Jr1	ctg229	83	JH076B13		651	783		hypothetical protein VITISV_041738 [Vitis vinifera]	39485								19932426																							4296618	0
957	Jr1	ctg229	83	JH022F08		715	803		integrase [Populus trichocarpa]	39510.2																			8228165	0
958	Jr1	ctg229	83	JM067M04		814	929		Glucan synthase-like 7 [Theobroma cacao] >gi|508701142|gb|EOX93038.1| Glucan synthase-like 7 [Theobroma cacao]	39668.7																							995099	0
959	Jr1	ctg229	83	JH008P13		862	1021		phospholipid/glycerol acyltransferase family protein [Populus trichocarpa] >gi|550339529|gb|EEE93736.2| phospholipid/glycerol acyltransferase family protein [Populus trichocarpa]	39784.4													4239432	0										22151
960	Jr1	ctg229	83	JH013G13		954	1040		phospholipid/glycerol acyltransferase family protein [Populus trichocarpa] >gi|550339529|gb|EEE93736.2| phospholipid/glycerol acyltransferase family protein [Populus trichocarpa]	39808.3													4239432	0										22151
961	Jr1	ctg238	67	JM079D18		252	350	949	PREDICTED: uncharacterized protein LOC102621413 [Citrus sinensis]	40249.3
962	Jr1	ctg238	67	JH025M23		203	377		RNA polymerase beta' subunit [Secamone afzelii]	40283.3
963	Jr1	ctg238	67	JM016H15		310	439		orf57 gene product (mitochondrion) [Daucus carota subsp. sativus] >gi|374082010|gb|AEY81202.1| orf57 (mitochondrion) [Daucus carota subsp. sativus]	40361.3
964	Jr1	ctg238	67	JH017K06		289	455		hypothetical protein CICLE_v10022870mg [Citrus clementina] >gi|568852620|ref|XP_006479970.1| PREDICTED: 60S ribosomal protein L22-2-like [Citrus sinensis] >gi|557546623|gb|ESR57601.1| hypothetical protein CICLE_v10022870mg [Citrus clementina]	40381.4									1805109	0																		1640109
965	Jr1	ctg238	67	JH056B07		386	537		PREDICTED: CBS domain-containing protein CBSX1, chloroplastic-like [Vitis vinifera]	40484.5
966	Jr1	ctg238	67	JH047M08		445	563		putative retroelement pol polyprotein [Arabidopsis thaliana]	40517.3							19932426	0
967	Jr1	ctg238	67	JH037J06		469	566		hypothetical protein POPTR_0228s002002g, partial [Populus trichocarpa] >gi|550310006|gb|ERP47240.1| hypothetical protein POPTR_0228s002002g, partial [Populus trichocarpa]	40521																										20299051									24251670	0
968	Jr1	ctg238	67	JM046O06		443	574		PREDICTED: glucose-6-phosphate/phosphate translocator 1, chloroplastic-like [Vitis vinifera]	40531.1																			340675	0
969	Jr1	ctg238	67	JH036A03	51.312	502	643		n/a	40617.9
970	Jr1	ctg238	67	JM005F06		608	696		uncharacterized protein LOC100501163 [Zea mays] >gi|238007976|gb|ACR35023.1| unknown [Zea mays]	40684.6
971	Jr1	ctg128	80	JH027O22	51.382	38	144	582	PDF [Gossypium barbadense] >gi|327344107|gb|AEA50958.1| protodermal factor 1.1 [Gossypium barbadense]	40939.2													6270625	0
972	Jr1	ctg128	80	JH013A19		39	145		hypothetical protein VITISV_008771 [Vitis vinifera]	40940.4																																					6321572	0
973	Jr1	ctg128	80	JM006L09		106	214		hypothetical protein L484_001628 [Morus notabilis]	41027.2
974	Jr1	ctg128	80	JM067N09		136	229		retrotransposon protein, putative, Ty3-gypsy sub-class [Oryza sativa Japonica Group] >gi|77550171|gb|ABA92968.1| retrotransposon protein, putative, Ty3-gypsy subclass [Oryza sativa Japonica Group]	41046.1							19932426
975	Jr1	ctg128	80	JM002C11		138	249		PREDICTED: uncharacterized protein LOC102621413 [Citrus sinensis]	41071.2
976	Jr1	ctg128	80	JM039A07		117	271		PREDICTED: putative ribonuclease H protein At1g65750-like [Solanum lycopersicum]	41098.9			5157582	0
977	Jr1	ctg128	80	JH016G09		190	299		GagPol3 [Arabidopsis lyrata subsp. lyrata]	41134.1							19932426	0
978	Jr1	ctg128	80	JH051N04		221	324		putative protein [Arabidopsis thaliana] >gi|7269488|emb|CAB79491.1| putative protein [Arabidopsis thaliana]	41165.6				5157582							15076740	0
979	Jr1	ctg128	80	JM053F03		220	350		integrase [Populus trichocarpa]	41198.3							19932426	0
980	Jr1	ctg128	80	JH019N09		207	355		hypothetical protein AMTR_s03469p00001530 [Amborella trichopoda] >gi|548845285|gb|ERN04751.1| hypothetical protein AMTR_s03469p00001530 [Amborella trichopoda]	41204.6
981	Jr1	ctg128	80	JM043N17		333	413		PREDICTED: LOW QUALITY PROTEIN: putative pentatricopeptide repeat-containing protein At3g23330 [Vitis vinifera]	41277.6												19886585													13126546	0
982	Jr1	ctg16	122	JH046C09	51.144	134	227	1897	n/a	41625.6
983	Jr1	ctg16	122	JH003A23		147	232		PREDICTED: uncharacterized protein LOC102621413 [Citrus sinensis]	41631.9
984	Jr1	ctg16	122	JM027F01		173	285		pol protein [Cucumis melo subsp. melo]	41698.5							19932426	0
985	Jr1	ctg16	122	JH037O20		187	306		hypothetical protein VITISV_021909 [Vitis vinifera]	41724.9					3850849	0
986	Jr1	ctg16	122	JH030L15		226	325		PREDICTED: uncharacterized protein LOC100854775, partial [Vitis vinifera]	41748.8
987	Jr1	ctg16	122	JH055I08	51.408	238	329		n/a	41753.9
988	Jr1	ctg16	122	JM038E11		346	393		Transferases, transferring hexosyl groups, putative isoform 2 [Theobroma cacao] >gi|508785104|gb|EOY32360.1| Transferases, transferring hexosyl groups, putative isoform 2 [Theobroma cacao]	41834.4											1018174	0
989	Jr1	ctg16	122	JH050K10		386	475		hypothetical protein OsI_32248 [Oryza sativa Indica Group] >gi|222630794|gb|EEE62926.1| hypothetical protein OsJ_17731 [Oryza sativa Japonica Group]	41937.6																																					6321572	0
990	Jr1	ctg16	122	JH063C13		346	515		PREDICTED: uncharacterized protein LOC102666104 [Glycine max]	41987.9
991	Jr1	ctg16	122	JH064K18		419	519		Uncharacterized protein TCM_036737 [Theobroma cacao] >gi|508725616|gb|EOY17513.1| Uncharacterized protein TCM_036737 [Theobroma cacao]	41992.9
992	Jr1	ctg16	122	JH066M13		469	584		hypothetical protein [Gentiana scabra x Gentiana triflora]	42074.7																					15875996	0
993	Jr1	ctg16	122	JM013N09	51.498	613	770		n/a	42308.7
994	Jr1	ctg16	122	JH059N14		701	831		PREDICTED: putative ribonuclease H protein At1g65750-like [Setaria italica]	42385.4																																					6321572	0
995	Jr1	ctg16	122	JH076A08		843	952		hypothetical protein SORBIDRAFT_05g019526 [Sorghum bicolor] >gi|241936686|gb|EES09831.1| hypothetical protein SORBIDRAFT_05g019526 [Sorghum bicolor]	42537.6
996	Jr1	ctg16	122	JM043J22		1062	1212		hypothetical protein POPTR_0002s06000g [Populus trichocarpa] >gi|222843866|gb|EEE81413.1| hypothetical protein POPTR_0002s06000g [Populus trichocarpa]	42864.7																				4894476			878934	0
997	Jr1	ctg16	122	JM013O12		1085	1228		hypothetical protein POPTR_0002s06010g [Populus trichocarpa] >gi|566156476|ref|XP_006386284.1| hypothetical protein POPTR_0002s06010g [Populus trichocarpa] >gi|550344374|gb|EEE81414.2| hypothetical protein POPTR_0002s06010g [Populus trichocarpa] >gi|550344375|gb|ERP64081.1| hypothetical protein POPTR_0002s06010g [Populus trichocarpa]	42884.8																							793725	775443
998	Jr1	ctg16	122	JH014A19		1055	1241		PREDICTED: uncharacterized protein LOC101305082 [Fragaria vesca subsp. vesca]	42901.2
999	Jr1	ctg1507	42	JM029F21		49	158	724	Uncharacterized protein TCM_039810 [Theobroma cacao] >gi|508784951|gb|EOY32207.1| Uncharacterized protein TCM_039810 [Theobroma cacao]	43435.8
1000	Jr1	ctg1507	42	JH051B18	51.147	72	170		gag/pol polyprotein - maize retrotransposon Hopscotch >gi|531389|gb|AAA57005.1| copia-like retrotransposon Hopscotch polyprotein [Zea mays]	43450.9					3850849	0
1001	Jr1	ctg1507	42	JH023H21		80	184		F15O4.13 [Arabidopsis thaliana]	43468.5							19932426
1002	Jr1	ctg1507	42	JH022E04		179	283		hypothetical protein VITISV_004139 [Vitis vinifera]	43593
1003	Jr1	ctg1507	42	JM003J23		209	286		polyprotein [Arabidopsis thaliana]	43596.8																										20299051
1004	Jr1	ctg1507	42	JH029J05		285	392		PREDICTED: uncharacterized protein LOC102624489 [Citrus sinensis]	43730.1
1005	Jr1	ctg1507	42	JM005K01		291	427		hypothetical protein VITISV_034834 [Vitis vinifera]	43774.2
1006	Jr1	ctg1507	42	JM064L11		331	440		hypothetical protein VITISV_044100 [Vitis vinifera]	43790.5
1007	Jr1	ctg1507	42	JH077C11		444	542		PREDICTED: vignain-like [Fragaria vesca subsp. vesca]	43918.8																							3061019	3067379
1008	Jr1	ctg1507	42	JH040K12		448	547		putative non-LTR retroelement reverse transcriptase [Oryza sativa Japonica Group]	43925.1
1009	Jr1	ctg1507	42	JM055E08		451	568		PREDICTED: uncharacterized protein LOC102596481 [Solanum tuberosum]	43951.5
1010	Jr1	ctg1507	42	JM033I04		468	568		hypothetical protein VITISV_037041 [Vitis vinifera]	43951.5
1011	Jr1	ctg1697	45	JH031I19		94	150	558	lectin receptor kinase [Arabidopsis thaliana]	44149.7													10765211	0																		1398377
1012	Jr1	ctg1697	45	JM030P12		71	176		Uncharacterized protein TCM_008287 [Theobroma cacao] >gi|508707682|gb|EOX99578.1| Uncharacterized protein TCM_008287 [Theobroma cacao]	44182.4
1013	Jr1	ctg1697	45	JH021M09		141	246		PREDICTED: CBL-interacting serine/threonine-protein kinase 9-like [Cucumis sativus]	44270.5																													16882572	0
1014	Jr1	ctg1697	45	JH047O19		224	297		hypothetical protein VITISV_036280 [Vitis vinifera]	44334.6										6966891																					16695150	0
1015	Jr1	ctg1697	45	JM063H19		244	316		hypothetical protein M569_06367 [Genlisea aurea]	44358.5
1016	Jr1	ctg1697	45	JM014M05		281	353		putative non-LTR retroelement reverse transcriptase [Arabidopsis thaliana]	44405.1																																					6321572	0
1017	Jr1	ctg1697	45	JH075A16		293	373		hypothetical protein POPTR_0019s11970g, partial [Populus trichocarpa] >gi|550317325|gb|EEF00403.2| hypothetical protein POPTR_0019s11970g, partial [Populus trichocarpa]	44430.2																							3132071	2673099
1018	Jr1	ctg1697	45	JH035H14	51.513	317	426		n/a	44496.9
1019	Jr1	ctg871	55	JM079F18		97	174	1137	retrotransposon protein, putative, unclassified [Oryza sativa Japonica Group]	44737.9				5157582							15076740	0
1020	Jr1	ctg871	55	JM056E14		161	227		hypothetical protein VITISV_017554 [Vitis vinifera]	44804.6
1021	Jr1	ctg871	55	JH041C02	51.537	260	349		n/a	44958
1022	Jr1	ctg871	55	JH016I18		281	381		hypothetical protein VITISV_016008 [Vitis vinifera]	44998.3
1023	Jr1	ctg871	55	JH057N01		327	399		PREDICTED: uncharacterized protein LOC102605741 [Solanum tuberosum]	45020.9							19932426																																45942903
1024	Jr1	ctg871	55	JM060A15		357	464		hypothetical protein VITISV_042324 [Vitis vinifera]	45102.7														10765211			3567294	0
1025	Jr1	ctg871	55	JM030E22		404	502		hypothetical protein MTR_4g083950 [Medicago truncatula] >gi|355508929|gb|AES90071.1| hypothetical protein MTR_4g083950 [Medicago truncatula]	45150.5
1026	Jr1	ctg871	55	JH077K01		470	584		hypothetical protein CICLE_v10003979mg, partial [Citrus clementina] >gi|557533657|gb|ESR44775.1| hypothetical protein CICLE_v10003979mg, partial [Citrus clementina]	45253.7
1027	Jr1	ctg871	55	JM067I22		516	588		putative non-LTR retroelement reverse transcriptase [Arabidopsis thaliana]	45258.7
1028	Jr1	ctg871	55	JM017E21		528	622		hypothetical protein CICLE_v10014432mg [Citrus clementina] >gi|567908889|ref|XP_006446758.1| hypothetical protein CICLE_v10014432mg [Citrus clementina] >gi|557549368|gb|ESR59997.1| hypothetical protein CICLE_v10014432mg [Citrus clementina] >gi|557549369|gb|ESR59998.1| hypothetical protein CICLE_v10014432mg [Citrus clementina]	45301.5																								3224713													1741641	0
1029	Jr1	ctg801	169	JH026K07		66	176	2300	hypothetical protein VITISV_016971 [Vitis vinifera]	45877.4																											10937899
1030	Jr1	ctg801	169	JH042C06	51.799	268	360		Peroxisome biogenesis protein 6 [Morus notabilis]	46108.9													2601347	0
1031	Jr1	ctg801	169	JH046N23		365	485		PREDICTED: uncharacterized protein LOC101304253 [Fragaria vesca subsp. vesca]	46266.1
1032	Jr1	ctg801	169	JH051J09		372	486		hypothetical protein L484_010347 [Morus notabilis]	46267.4																							2889903	0
1033	Jr1	ctg801	169	JH010I08		403	520		hypothetical chloroplast RF2 [Juglans nigra]	46310.2
1034	Jr1	ctg801	169	JM018P03		460	535		hypothetical protein MTR_3g082220 [Medicago truncatula] >gi|355490536|gb|AES71739.1| hypothetical protein MTR_3g082220 [Medicago truncatula]	46329
1035	Jr1	ctg801	169	JM017K02		443	549		Retrovirus-related Pol polyprotein from transposon TNT 1-94 [Morus notabilis]	46346.6																															1398377
1036	Jr1	ctg801	169	JM010J02		576	656		PREDICTED: TMV resistance protein N-like [Cicer arietinum]	46481.2																																				24594186			31016352
1037	Jr1	ctg801	169	JM030L18		548	657		hypothetical protein VOLCADRAFT_102187 [Volvox carteri f. nagariensis] >gi|300260444|gb|EFJ44663.1| hypothetical protein VOLCADRAFT_102187 [Volvox carteri f. nagariensis]	46482.5
1038	Jr1	ctg801	169	JM013J17		599	720		hypothetical protein VITISV_010098 [Vitis vinifera]	46561.8																															4296618	0
1039	Jr1	ctg801	169	JM020K19		709	798		DNA/RNA polymerases superfamily protein [Theobroma cacao] >gi|508716756|gb|EOY08653.1| DNA/RNA polymerases superfamily protein [Theobroma cacao]	46659.9
1040	Jr1	ctg801	169	JM008C09		752	875		hypothetical protein [Beta vulgaris subsp. vulgaris]	46756.8				5157582							15076740	0
1041	Jr1	ctg801	169	JH076P06	52.964	826	900		hypothetical protein POPTR_0004s06350g [Populus trichocarpa] >gi|222848670|gb|EEE86217.1| hypothetical protein POPTR_0004s06350g [Populus trichocarpa]	46788.2																			5489457	2549744
1042	Jr1	ctg801	169	JM017P03		832	902		hypothetical protein VITISV_026680 [Vitis vinifera]	46790.7
1043	Jr1	ctg801	169	JH007F15		733	928		hypothetical protein VITISV_026680 [Vitis vinifera]	46823.4
1044	Jr1	ctg801	169	JM064J08		1016	1121		PREDICTED: uncharacterized protein LOC100833674 [Brachypodium distachyon]	47066.2							19932426
1045	Jr1	ctg801	169	JM059G19		1011	1122		hypothetical protein VITISV_032367 [Vitis vinifera]	47067.5
1046	Jr1	ctg801	169	JM025K11		1072	1150		PREDICTED: uncharacterized protein LOC102621413 [Citrus sinensis]	47102.7
1047	Jr1	ctg801	169	JH037P14		1028	1155		hypothetical protein EUTSA_v10009827mg, partial [Eutrema salsugineum] >gi|557093562|gb|ESQ34144.1| hypothetical protein EUTSA_v10009827mg, partial [Eutrema salsugineum]	47109																																							12990110
1048	Jr1	ctg801	169	JH015A11		1139	1212		hypothetical protein PRUPE_ppa023503mg, partial [Prunus persica] >gi|462416053|gb|EMJ20790.1| hypothetical protein PRUPE_ppa023503mg, partial [Prunus persica]	47180.7																																			27602438	26009592
1049	Jr1	ctg801	169	JH025A16		1221	1313		unknown [Lotus japonicus]	47307.8																			2619160	0				2932974
1050	Jr1	ctg801	169	JM027M01		1262	1373		Cysteine-rich RLK (RECEPTOR-like protein kinase) 8 [Theobroma cacao] >gi|508711231|gb|EOY03128.1| Cysteine-rich RLK (RECEPTOR-like protein kinase) 8 [Theobroma cacao]	47383.2																										22425967	5015240	0
1051	Jr1	ctg801	169	JM032N13		1270	1401		hypothetical protein VITISV_034590 [Vitis vinifera]	47418.5									24368368	0														15254459															20767117
1052	Jr1	ctg801	169	JH015E18		1370	1448		PREDICTED: uncharacterized protein LOC101243885 [Solanum lycopersicum]	47477.6
1053	Jr1	ctg801	169	JH066C20		1355	1512		PREDICTED: uncharacterized protein LOC101243885 [Solanum lycopersicum]	47558.1
1054	Jr1	ctg801	169	JM059F19		1594	1681		hypothetical protein VITISV_034834 [Vitis vinifera]	47770.7
1055	Jr1	ctg521	315	JM062J06		40	113	3815	PREDICTED: uncharacterized protein LOC100854728 [Vitis vinifera]	48098.2							19932426
1056	Jr1	ctg521	315	JM028C19		33	131		hypothetical protein SORBIDRAFT_02g033135 [Sorghum bicolor] >gi|241924062|gb|EER97206.1| hypothetical protein SORBIDRAFT_02g033135 [Sorghum bicolor]	48120.8
1057	Jr1	ctg521	315	JH055H24		65	131		hypothetical protein SORBIDRAFT_02g033135 [Sorghum bicolor] >gi|241924062|gb|EER97206.1| hypothetical protein SORBIDRAFT_02g033135 [Sorghum bicolor]	48120.8
1058	Jr1	ctg521	315	JH032D07		0	132		putative DnaJ protein [Arabidopsis thaliana]	48122.1																															18337702	0
1059	Jr1	ctg521	315	JM063K16		132	227		hypothetical protein VITISV_044291 [Vitis vinifera]	48241.6																	7393594	0				5262579
1060	Jr1	ctg521	315	JH025B24	53.865	104	232		hypothetical protein VITISV_013305 [Vitis vinifera]	48247.9																															4296618	0
1061	Jr1	ctg521	315	JM025N07		238	361		hypothetical protein PRUPE_ppa000657mg [Prunus persica] >gi|462399518|gb|EMJ05186.1| hypothetical protein PRUPE_ppa000657mg [Prunus persica]	48410.1																					306001	0
1062	Jr1	ctg521	315	JM067J01		373	482		hypothetical protein PRUPE_ppa006837mg [Prunus persica] >gi|462397593|gb|EMJ03261.1| hypothetical protein PRUPE_ppa006837mg [Prunus persica]	48562.4															20273743	0
1063	Jr1	ctg521	315	JM064H06		409	487		retrotransposon like protein [Arabidopsis thaliana] >gi|7268497|emb|CAB78748.1| retrotransposon like protein [Arabidopsis thaliana]	48568.6																		3567294													1398377	0
1064	Jr1	ctg521	315	JH058O04		357	500		hypothetical protein VITISV_028161 [Vitis vinifera]	48585																										20299051									9288920	0
1065	Jr1	ctg521	315	JM063P17		717	816		pectinesterase family protein [Populus trichocarpa] >gi|550336247|gb|ERP59339.1| pectinesterase family protein [Populus trichocarpa]	48982.5
1066	Jr1	ctg521	315	JH012H19		801	870		J domain protein ATERDJ2A [Arabidopsis thaliana] >gi|332198211|gb|AEE36332.1| J domain protein DjC21 [Arabidopsis thaliana]	49050.5																															18337702	0
1067	Jr1	ctg521	315	JM057L16		894	958		hypothetical protein PRUPE_ppa005751mg [Prunus persica] >gi|462397583|gb|EMJ03251.1| hypothetical protein PRUPE_ppa005751mg [Prunus persica]	49161.2																	2394833	0				2151370
1068	Jr1	ctg521	315	JM045D16		940	1019		PREDICTED: kinesin-like protein NACK2-like [Citrus sinensis]	49237.9																					458645	0												3167175
1069	Jr1	ctg521	315	JH029P07		956	1077		predicted protein [Arabidopsis lyrata subsp. lyrata] >gi|297313558|gb|EFH43981.1| predicted protein [Arabidopsis lyrata subsp. lyrata]	49310.9
1070	Jr1	ctg521	315	JM003C10		1028	1137		hypothetical protein VITISV_017554 [Vitis vinifera]	49386.3							19932426
1071	Jr1	ctg521	315	JH014L01		1139	1261		PREDICTED: uncharacterized protein LOC100791319 isoform X2 [Glycine max] >gi|571497629|ref|XP_006593966.1| PREDICTED: uncharacterized protein LOC100791319 isoform X3 [Glycine max]	49542.3																					509489	0
1072	Jr1	ctg521	315	JH071I05		1190	1288		PREDICTED: uncharacterized protein LOC102624489 [Citrus sinensis]	49576.3														18154841							12789437	0
1073	Jr1	ctg521	315	JH031O06		1253	1383		hypothetical protein PHAVU_011G034500g [Phaseolus vulgaris] >gi|561004699|gb|ESW03693.1| hypothetical protein PHAVU_011G034500g [Phaseolus vulgaris]	49695.8					1518982	0
1074	Jr1	ctg521	315	JM038K19		1323	1410		Sucrose-binding protein [Morus notabilis]	49729.8													1025793	1028598
1075	Jr1	ctg521	315	JH030O11		1297	1424		Respiratory burst oxidase protein E [Theobroma cacao] >gi|508782918|gb|EOY30174.1| Respiratory burst oxidase protein E [Theobroma cacao]	49747.4				621477																	542212	0
1076	Jr1	ctg521	315	JM030M02		1389	1502		copia LTR rider [Solanum lycopersicum] >gi|133711819|gb|ABO36636.1| copia LTR rider [Solanum lycopersicum]	49845.5																															16695150	0
1077	Jr1	ctg521	315	JH067L09		1496	1567		hypothetical protein CICLE_v10023308mg [Citrus clementina] >gi|557546780|gb|ESR57758.1| hypothetical protein CICLE_v10023308mg [Citrus clementina]	49927.3																							22690315
1078	Jr1	ctg521	315	JM056H06		1494	1575		hypothetical protein VITISV_037041 [Vitis vinifera]	49937.3
1079	Jr1	ctg521	315	JM027O12		1494	1593		hypothetical protein VITISV_044291 [Vitis vinifera]	49960
1080	Jr1	ctg521	315	JM078J21	54.153	1529	1620		hypothetical protein VITISV_006820 [Vitis vinifera]	49994																																					6321572	0
1081	Jr1	ctg521	315	JM003D14		1629	1718		conserved hypothetical protein [Ricinus communis] >gi|223544713|gb|EEF46229.1| conserved hypothetical protein [Ricinus communis]	50117.2																							22690315
1082	Jr1	ctg521	315	JH016H02		1641	1737		PREDICTED: RRP12-like protein-like [Citrus sinensis]	50141.1																22011782							22690315	0
1083	Jr1	ctg521	315	JH024I06	54.125	1702	1765		3-oxoacyl-[acyl-carrier-protein] synthase II [Morus notabilis]	50176.4																	538224	0				595578
1084	Jr1	ctg521	315	JM062F21		1746	1856		hypothetical protein PRUPE_ppa020120mg [Prunus persica] >gi|462423643|gb|EMJ27906.1| hypothetical protein PRUPE_ppa020120mg [Prunus persica]	50290.8												15076740
1085	Jr1	ctg521	315	JM043O04		1830	1932		hypothetical protein VITISV_009750 [Vitis vinifera]	50386.5
1086	Jr1	ctg521	315	JH057B07		1805	1933		PREDICTED: uncharacterized protein LOC100853190 [Vitis vinifera]	50387.7																																							6756394
1087	Jr1	ctg521	315	JH054K13		1868	2034		putative polygalacturonase [Morus notabilis]	50514.8																					699780	0
1088	Jr1	ctg521	315	JM028A20		1972	2046		hypothetical protein VITISV_024940 [Vitis vinifera]	50529.9																																			9288920	0
1089	Jr1	ctg521	315	JH036G05	54.245	1949	2092		n/a	50587.7
1090	Jr1	ctg521	315	JM060H04		2128	2211		hypothetical protein L484_003546 [Morus notabilis]	50737.4																					710305	0
1091	Jr1	ctg521	315	JM067G09		2116	2212		PREDICTED: probable inactive leucine-rich repeat receptor-like protein kinase At5g20690-like [Cicer arietinum]	50738.7																		653031			704010	0
1092	Jr1	ctg521	315	JM062D22		2136	2249		Retrotransposon, unclassified-like protein [Theobroma cacao] >gi|508727303|gb|EOY19200.1| Retrotransposon, unclassified-like protein [Theobroma cacao]	50785.2																																					6321572	0
1093	Jr1	ctg521	315	JM051A05		2268	2347		PREDICTED: uncharacterized mitochondrial protein AtMg00810-like [Fragaria vesca subsp. vesca]	50908.5						3850849
1094	Jr1	ctg521	315	JH050F22		2320	2419		Adipocyte plasma membrane-associated protein, putative [Ricinus communis] >gi|223544745|gb|EEF46261.1| Adipocyte plasma membrane-associated protein, putative [Ricinus communis]	50999.1																					776094	781452
1095	Jr1	ctg521	315	JM076O09		2355	2466		hypothetical protein VITISV_003944 [Vitis vinifera]	51058.2																															1398377	0
1096	Jr1	ctg521	315	JH056I23		2454	2518		hypothetical protein PRUPE_ppa007866mg [Prunus persica] >gi|462397828|gb|EMJ03496.1| hypothetical protein PRUPE_ppa007866mg [Prunus persica]	51123.6																					784323	781452
1097	Jr1	ctg521	315	JH066N15		2461	2560		PREDICTED: ATP-dependent DNA helicase Q-like 3-like [Vitis vinifera]	51176.5																					762973	0
1098	Jr1	ctg521	315	JH011C23		2463	2567		Uncharacterized protein TCM_021522 [Theobroma cacao] >gi|508715063|gb|EOY06960.1| Uncharacterized protein TCM_021522 [Theobroma cacao]	51185.3			5157582	0								15076740
1099	Jr1	ctg521	315	JH035D20		2411	2581		Inter-alpha-trypsin inhibitor heavy chain-related isoform 1 [Theobroma cacao] >gi|508782973|gb|EOY30229.1| Inter-alpha-trypsin inhibitor heavy chain-related isoform 1 [Theobroma cacao]	51202.9																		707867			743062	0
1100	Jr1	ctg521	315	JM016E06		2502	2586		hypothetical protein VITISV_044466 [Vitis vinifera]	51209.2
1101	Jr1	ctg521	315	JH063N16		2496	2587		hypothetical protein VITISV_015970 [Vitis vinifera]	51210.4
1102	Jr1	ctg521	315	JM033L14		2495	2589		unnamed protein product [Vitis vinifera]	51213																					781452	776094
1103	Jr1	ctg521	315	JH056F17		2498	2589		hypothetical protein PRUPE_ppa007866mg [Prunus persica] >gi|462397828|gb|EMJ03496.1| hypothetical protein PRUPE_ppa007866mg [Prunus persica]	51213																					784323	781452
1104	Jr1	ctg521	315	JH036K20		2469	2595		hypothetical protein PRUPE_ppa018407mg [Prunus persica] >gi|462413751|gb|EMJ18800.1| hypothetical protein PRUPE_ppa018407mg [Prunus persica]	51220.5
1105	Jr1	ctg521	315	JH078G08		2545	2629		hypothetical protein PRUPE_ppa003031mg [Prunus persica] >gi|462418967|gb|EMJ23230.1| hypothetical protein PRUPE_ppa003031mg [Prunus persica]	51263.3	474910	0																																1004068
1106	Jr1	ctg521	315	JM047D17		2556	2649		LURP-one-related 6 [Theobroma cacao] >gi|508782985|gb|EOY30241.1| LURP-one-related 6 [Theobroma cacao]	51288.4																					806216	0
1107	Jr1	ctg521	315	JH025N02		2595	2668		hypothetical protein VITISV_032833 [Vitis vinifera]	51312.3
1108	Jr1	ctg521	315	JM019F22		2587	2672		hypothetical protein VITISV_034155 [Vitis vinifera]	51317.4
1109	Jr1	ctg521	315	JM085C18		2557	2679		PREDICTED: uncharacterized protein LOC102616546 [Citrus sinensis]	51326.2
1110	Jr1	ctg521	315	JH038L19		2576	2688		ribosomal protein-like [Oryza sativa Japonica Group]	51337.5
1111	Jr1	ctg521	315	JM046K05		2579	2696		Adipocyte plasma membrane-associated protein, putative [Ricinus communis] >gi|223544745|gb|EEF46261.1| Adipocyte plasma membrane-associated protein, putative [Ricinus communis]	51347.6																					784323	776094
1112	Jr1	ctg521	315	JM018M05	54.402	2608	2700		hypothetical protein VITISV_026810 [Vitis vinifera]	51352.6
1113	Jr1	ctg521	315	JM047K12		2679	2768		hypothetical protein VITISV_040966 [Vitis vinifera]	51438.1																															16695150	0
1114	Jr1	ctg521	315	JH075L15		2702	2793		Copper transporter 5 [Morus notabilis]	51469.6								1708632													803065	0
1115	Jr1	ctg521	315	JM005C10		2758	2899		hypothetical protein VITISV_022429 [Vitis vinifera]	51602.9
1116	Jr1	ctg521	315	JM038L09		2923	2998		PREDICTED: UDP-glycosyltransferase 85A1-like [Fragaria vesca subsp. vesca]	51727.5					16536550	0																														4586046
1117	Jr1	ctg521	315	JM071B17		2941	3003		hypothetical protein VITISV_037041 [Vitis vinifera]	51733.8
1118	Jr1	ctg521	315	JH017A16		2927	3016		hypothetical protein L484_012321 [Morus notabilis]	51750.1
1119	Jr1	ctg521	315	JM059E13		2923	3032		hypothetical protein POPTR_0008s09510g [Populus trichocarpa] >gi|550332728|gb|ERP57488.1| hypothetical protein POPTR_0008s09510g [Populus trichocarpa]	51770.3	504875	0
1120	Jr1	ctg1	342	JH057G01	54.537	46	130	2892	hypothetical protein PRUPE_ppa026368mg, partial [Prunus persica] >gi|462403415|gb|EMJ08972.1| hypothetical protein PRUPE_ppa026368mg, partial [Prunus persica]	51934.5				5157582							15076740	0
1121	Jr1	ctg1	342	JH012M08	55.207	95	253		hypothetical protein [Beta vulgaris subsp. vulgaris]	52089.3					2805318	0
1122	Jr1	ctg1	342	JH045G06		347	435		DENN domain-containing protein isoform 2 [Theobroma cacao] >gi|508783028|gb|EOY30284.1| DENN domain-containing protein isoform 2 [Theobroma cacao]	52318.2																					981653	0
1123	Jr1	ctg1	342	JH030F05	55.896	352	470		hypothetical protein [Beta vulgaris subsp. vulgaris]	52362.3																											10937899	0
1124	Jr1	ctg1	342	JH030F09		365	487		DNA repair protein rhp7, putative [Theobroma cacao] >gi|508783018|gb|EOY30274.1| DNA repair protein rhp7, putative [Theobroma cacao]	52383.6								1529078													945402	0
1125	Jr1	ctg1	342	JM070B02		428	506		PREDICTED: uncharacterized protein LOC102626623 [Citrus sinensis]	52407.5
1126	Jr1	ctg1	342	JM028P07		424	525		O-fucosyltransferase family protein isoform 2 [Theobroma cacao] >gi|508783020|gb|EOY30276.1| O-fucosyltransferase family protein isoform 2 [Theobroma cacao]	52431.4																15740259					949385	0
1127	Jr1	ctg1	342	JM030L02		456	536		hypothetical protein VITISV_017916 [Vitis vinifera]	52445.3																					981653	0
1128	Jr1	ctg1	342	JH070E24		478	556		non-ltr retroelement reverse transcriptase [Rosa rugosa]	52470.4
1129	Jr1	ctg1	342	JH026B06		445	571		hypothetical protein [Beta vulgaris subsp. vulgaris]	52489.3				5157582							15076740	0
1130	Jr1	ctg1	342	JH046C17	56.282	474	572		n/a	52490.6
1131	Jr1	ctg1	342	JM031I23		498	588		PREDICTED: transcription factor MYB12-like [Glycine max]	52510.7								1420503									1176015	0
1132	Jr1	ctg1	342	JH047I20		507	594		PREDICTED: uncharacterized protein LOC102626623 [Citrus sinensis]	52518.3
1133	Jr1	ctg1	342	JM014F23		526	598		hypothetical protein PRUPE_ppa016553mg [Prunus persica] >gi|462424248|gb|EMJ28511.1| hypothetical protein PRUPE_ppa016553mg [Prunus persica]	52523.3																																					6321572	0
1134	Jr1	ctg1	342	JM028C18		485	607		hypothetical protein VITISV_018031 [Vitis vinifera]	52534.6
1135	Jr1	ctg1	342	JM062B11		492	608		hypothetical protein CICLE_v10007295mg [Citrus clementina] >gi|557554787|gb|ESR64801.1| hypothetical protein CICLE_v10007295mg [Citrus clementina]	52535.9																					1027008
1136	Jr1	ctg1	342	JM003A12		524	613		Os11g0681400 [Oryza sativa Japonica Group] >gi|255680367|dbj|BAF28820.2| Os11g0681400 [Oryza sativa Japonica Group]	52542.2							5171733	0										7445837																					19754678
1137	Jr1	ctg1	342	JH009J01		519	616		hypothetical protein VITISV_018454 [Vitis vinifera]	52545.9																															16695150	1398377
1138	Jr1	ctg1	342	JM017N05		563	630		hypothetical protein PRUPE_ppa016553mg [Prunus persica] >gi|462424248|gb|EMJ28511.1| hypothetical protein PRUPE_ppa016553mg [Prunus persica]	52563.5
1139	Jr1	ctg1	342	JH039A01		534	637		hypothetical protein VITISV_018031 [Vitis vinifera]	52572.3
1140	Jr1	ctg1	342	JM038D02		577	650		PREDICTED: uncharacterized protein LOC101247390 [Solanum lycopersicum]	52588.7																											10937899	0
1141	Jr1	ctg1	342	JH051N13		595	660		hypothetical protein VITISV_018454 [Vitis vinifera]	52601.3																															16695150	1398377
1142	Jr1	ctg1	342	JM002B18		606	684		PREDICTED: uncharacterized protein LOC102596481 [Solanum tuberosum]	52631.5			5157582	0								15076740
1143	Jr1	ctg1	342	JH030P14		598	698		PREDICTED: transcription factor MYB12-like [Glycine max]	52649.1																	1176015	0
1144	Jr1	ctg1	342	JM009P04		582	700		hypothetical protein CICLE_v10011044mg [Citrus clementina] >gi|568855155|ref|XP_006481174.1| PREDICTED: uncharacterized protein LOC102622468 [Citrus sinensis] >gi|557531615|gb|ESR42798.1| hypothetical protein CICLE_v10011044mg [Citrus clementina]	52651.6												8679927			10550169	0
1145	Jr1	ctg1	342	JM017I22		623	708		PREDICTED: uncharacterized protein LOC101512666 [Cicer arietinum]	52661.7
1146	Jr1	ctg1	342	JM070J10		720	831		PREDICTED: uncharacterized protein LOC100261419 [Vitis vinifera]	52816.4
1147	Jr1	ctg1	342	JH005I17		748	834		integrase [Populus trichocarpa]	52820.2							19932426	0
1148	Jr1	ctg1	342	JH070G09		748	859		GHMYB10, putative [Theobroma cacao] >gi|508783041|gb|EOY30297.1| GHMYB10, putative [Theobroma cacao]	52851.6
1149	Jr1	ctg1	342	JH039B15		885	984		PREDICTED: uncharacterized protein LOC102621413 [Citrus sinensis]	53008.9
1150	Jr1	ctg1	342	JM017M01		988	1085		Uncharacterized protein TCM_026877 [Theobroma cacao] >gi|508778198|gb|EOY25454.1| Uncharacterized protein TCM_026877 [Theobroma cacao]	53135.9
1151	Jr1	ctg1	342	JH016O18		978	1099		Uncharacterized protein TCM_011923 [Theobroma cacao] >gi|508710339|gb|EOY02236.1| Uncharacterized protein TCM_011923 [Theobroma cacao]	53153.5
1152	Jr1	ctg1	342	JM066E03		1009	1110		Uncharacterized protein TCM_016762 [Theobroma cacao] >gi|508710341|gb|EOY02238.1| Uncharacterized protein TCM_016762 [Theobroma cacao]	53167.4
1153	Jr1	ctg1	342	JM020D05		983	1115		PREDICTED: uncharacterized protein LOC101261371 [Solanum lycopersicum]	53173.7
1154	Jr1	ctg1	342	JM078O03		1040	1124		hypothetical protein L484_003885 [Morus notabilis]	53185
1155	Jr1	ctg1	342	JM042F23		1042	1126		hypothetical protein POPTR_0015s07920g, partial [Populus trichocarpa] >gi|550322276|gb|ERP52298.1| hypothetical protein POPTR_0015s07920g, partial [Populus trichocarpa]	53187.5
1156	Jr1	ctg1	342	JM025D21		1017	1130		OSJNBa0028M15.27 [Oryza sativa Japonica Group]	53192.5
1157	Jr1	ctg1	342	JH055H04		1072	1136		hypothetical protein VITISV_010420 [Vitis vinifera]	53200.1
1158	Jr1	ctg1	342	JH069E16		1093	1180		PREDICTED: uncharacterized protein LOC101304768 [Fragaria vesca subsp. vesca]	53255.4
1159	Jr1	ctg1	342	JH010P12		1080	1190		PREDICTED: uncharacterized protein LOC101304768 [Fragaria vesca subsp. vesca]	53268
1160	Jr1	ctg1	342	JH044H02		1071	1193		hypothetical protein VITISV_003358 [Vitis vinifera]	53271.8
1161	Jr1	ctg1	342	JH075B09		1119	1226		hypothetical protein PRUPE_ppa020282mg [Prunus persica] >gi|462398875|gb|EMJ04543.1| hypothetical protein PRUPE_ppa020282mg [Prunus persica]	53313.3																																					6321572	0
1162	Jr1	ctg1	342	JH030J24		1099	1234		hypothetical protein VOLCADRAFT_102187 [Volvox carteri f. nagariensis] >gi|300260444|gb|EFJ44663.1| hypothetical protein VOLCADRAFT_102187 [Volvox carteri f. nagariensis]	53323.4																									4186201	0		11302580
1163	Jr1	ctg1	342	JM058E21		1126	1248		hypothetical protein L484_003885 [Morus notabilis]	53341
1164	Jr1	ctg1	342	JH041K07		1155	1286		PREDICTED: uncharacterized protein LOC102663845 [Glycine max]	53388.8									24368368	0																2645100
1165	Jr1	ctg1	342	JM062G20		1180	1292		PREDICTED: replication protein A 70 kDa DNA-binding subunit [Vitis vinifera] >gi|297738589|emb|CBI27834.3| unnamed protein product [Vitis vinifera]	53396.3				16552676																	1112462	0
1166	Jr1	ctg1	342	JM029J05		1213	1319		n/a	53430.3
1167	Jr1	ctg1	342	JM004C21		1407	1488		PREDICTED: vacuolar protein sorting-associated protein 2 homolog 1-like [Glycine max]	53642.9																					1150768	0
1168	Jr1	ctg1	342	JM019E19		1421	1540		Cyclin-like F-box; FAR1; Zinc finger, SWIM-type [Medicago truncatula]	53708.3																		7445837									30074065	0
1169	Jr1	ctg1	342	JH057C16		1517	1587		hypothetical protein PRUPE_ppa000198mg [Prunus persica] >gi|462399512|gb|EMJ05180.1| hypothetical protein PRUPE_ppa000198mg [Prunus persica]	53767.4																						1372900					7791596	0
1170	Jr1	ctg1	342	JH056C20		1511	1600		hypothetical protein PRUPE_ppa000198mg [Prunus persica] >gi|462399512|gb|EMJ05180.1| hypothetical protein PRUPE_ppa000198mg [Prunus persica]	53783.8																						1372900					7791596	0
1171	Jr1	ctg1	342	JH064D11		1505	1609		Uncharacterized protein TCM_040734 [Theobroma cacao] >gi|508785451|gb|EOY32707.1| Uncharacterized protein TCM_040734 [Theobroma cacao]	53795.1													6348702	0
1172	Jr1	ctg1	342	JM008N05		1561	1621		hypothetical protein PRUPE_ppa016007mg [Prunus persica] >gi|462398424|gb|EMJ04092.1| hypothetical protein PRUPE_ppa016007mg [Prunus persica]	53810.2																		1297835			1156843	0
1173	Jr1	ctg1	342	JM058A14		1625	1711		PREDICTED: uncharacterized protein LOC100854333 [Vitis vinifera]	53923.4														6348702
1174	Jr1	ctg1	342	JM065N09		1664	1743		PREDICTED: uncharacterized protein LOC100252615 [Vitis vinifera]	53963.7																					1395349	0
1175	Jr1	ctg1	342	JM062J17		1655	1766		hypothetical protein VITISV_033416 [Vitis vinifera]	53992.6										6966891																					16695150	0
1176	Jr1	ctg1	342	JM031G24		1695	1790		hypothetical protein L484_027325 [Morus notabilis]	54022.8																					1446814	0
1177	Jr1	ctg1	342	JM025I19		1712	1801		hypothetical protein VITISV_013228 [Vitis vinifera]	54036.7																											10937899
1178	Jr1	ctg1	342	JM085J08	57.181	1756	1804		n/a	54040.4
1179	Jr1	ctg1	342	JH033F12	57.075	1713	1806		hypothetical protein VITISV_036399 [Vitis vinifera]	54042.9					2805318	0														16910115
1180	Jr1	ctg1	342	JH046K18		1690	1818		hypothetical protein OsJ_00676 [Oryza sativa Japonica Group]	54058										8339150			6587990	0
1181	Jr1	ctg1	342	JM054C03		1733	1822		hypothetical protein VITISV_026680 [Vitis vinifera]	54063.1
1182	Jr1	ctg1	342	JH013E10		1740	1833		hypothetical protein PRUPE_ppa021798mg [Prunus persica] >gi|462406464|gb|EMJ11928.1| hypothetical protein PRUPE_ppa021798mg [Prunus persica]	54076.9
1183	Jr1	ctg1	342	JH055J08		1738	1838		hypothetical protein MIMGU_mgv1a015944mg [Mimulus guttatus]	54083.2																					1404541	0						8844450
1184	Jr1	ctg1	342	JH064F04		1681	1841		PREDICTED: myosin-17-like [Glycine max]	54087																		1670135			1372900	0
1185	Jr1	ctg1	342	JH029C05	57.036	1710	1843		hypothetical protein VITISV_041689 [Vitis vinifera]	54089.5																	3567294	0														1398377
1186	Jr1	ctg1	342	JM056K08		1794	1875		hypothetical protein AMTR_s00180p00017340 [Amborella trichopoda] >gi|548854912|gb|ERN12810.1| hypothetical protein AMTR_s00180p00017340 [Amborella trichopoda]	54129.8	12671769	0																				5262579
1187	Jr1	ctg1	342	JM016I16		1800	1885		hypothetical protein PRUPE_ppa016797mg [Prunus persica] >gi|462412381|gb|EMJ17430.1| hypothetical protein PRUPE_ppa016797mg [Prunus persica]	54142.3																																							15730091
1188	Jr1	ctg1	342	JM085K09		1818	1907		hypothetical protein M569_12485 [Genlisea aurea]	54170
1189	Jr1	ctg1	342	JH056E01		1986	2039		hypothetical protein VITISV_034590 [Vitis vinifera]	54336.1														6348702
1190	Jr1	ctg1	342	JH002D21		1995	2085		hypothetical protein POPTR_0001s460001g, partial [Populus trichocarpa] >gi|550349986|gb|ERP67311.1| hypothetical protein POPTR_0001s460001g, partial [Populus trichocarpa]	54393.9							23760778	0								17590525																							49053548
1191	Jr1	ctg1	342	JH054C02		1983	2099		H(+)-ATPase 4 isoform 2 [Theobroma cacao] >gi|508711457|gb|EOY03354.1| H(+)-ATPase 4 isoform 2 [Theobroma cacao]	54411.5																												28745561					6042731	0
1192	Jr1	ctg1	342	JM028K22		2045	2132		hypothetical protein M569_12485 [Genlisea aurea]	54453.1																																			9288920	0
1193	Jr1	ctg1	342	JM034K15		2095	2276		hypothetical protein SDM1_4t00019 [Solanum demissum]	54634.2
1194	Jr1	ctg189	236	JH054E16		21	107	1141	TNP2 [Antirrhinum majus]	54797.6
1195	Jr1	ctg189	236	JM012K13		42	184		PREDICTED: uncharacterized protein LOC102605018 [Solanum tuberosum]	54894.5				2265423																	2846560	0
1196	Jr1	ctg189	236	JH001A15		46	171		unnamed protein product [Arabidopsis thaliana]	54878.1
1197	Jr1	ctg189	236	JM058E03		75	166		hypothetical protein VITISV_015928 [Vitis vinifera]	54871.8														10765211																							456680	0
1198	Jr1	ctg189	236	JH032I08		145	209		TMV resistance protein N [Morus notabilis]	54925.9
1199	Jr1	ctg189	236	JH059A15		146	281		hypothetical protein VITISV_002973 [Vitis vinifera]	55016.5																					2932300	0
1200	Jr1	ctg189	236	JH075M12		207	285		unknown [Zea mays] >gi|413944824|gb|AFW77473.1| hypothetical protein ZEAMMB73_767897 [Zea mays]	55021.5																					2971817	0												8853960
1201	Jr1	ctg189	236	JH043N24		214	322		hypothetical protein SORBIDRAFT_05g019526 [Sorghum bicolor] >gi|241936686|gb|EES09831.1| hypothetical protein SORBIDRAFT_05g019526 [Sorghum bicolor]	55068.1
1202	Jr1	ctg189	236	JH039D24		226	322		hypothetical protein POPTR_0015s00930g [Populus trichocarpa] >gi|550321707|gb|EEF05501.2| hypothetical protein POPTR_0015s00930g [Populus trichocarpa]	55068.1
1203	Jr1	ctg189	236	JM067C15		231	393		hypothetical protein VITISV_044100 [Vitis vinifera]	55157.4							19932426
1204	Jr1	ctg189	236	JH031M20		235	344		hypothetical protein M569_13371 [Genlisea aurea]	55095.8
1205	Jr1	ctg189	236	JM008F18		235	375		hypothetical protein PRUPE_ppa009726mg [Prunus persica] >gi|462397952|gb|EMJ03620.1| hypothetical protein PRUPE_ppa009726mg [Prunus persica]	55134.8																					3044618	0
1206	Jr1	ctg189	236	JH037G21		238	342		hypothetical protein VITISV_044100 [Vitis vinifera]	55093.2							19932426
1207	Jr1	ctg189	236	JH001F10		250	374		PREDICTED: uncharacterized protein LOC100250746 [Vitis vinifera]	55133.5																																			10602540	0
1208	Jr1	ctg189	236	JM045P07		251	340		hypothetical protein PRUPE_ppa026368mg, partial [Prunus persica] >gi|462403415|gb|EMJ08972.1| hypothetical protein PRUPE_ppa026368mg, partial [Prunus persica]	55090.7				5157582							15076740	0
1209	Jr1	ctg189	236	JH056H01		253	375		RHO guanyl-nucleotide exchange factor 8, putative [Theobroma cacao] >gi|508783502|gb|EOY30758.1| RHO guanyl-nucleotide exchange factor 8, putative [Theobroma cacao]	55134.8																	3952902	0				3060231
1210	Jr1	ctg189	236	JM057O02		274	377		hypothetical protein VITISV_020518 [Vitis vinifera]	55137.3																					3077907	0														10602540
1211	Jr1	ctg189	236	JH033N14		286	376		hypothetical protein SORBIDRAFT_03g001780 [Sorghum bicolor] >gi|241926916|gb|EES00061.1| hypothetical protein SORBIDRAFT_03g001780 [Sorghum bicolor]	55136
1212	Jr1	ctg189	236	JH002I08		292	401		PREDICTED: putative ribonuclease H protein At1g65750-like [Fragaria vesca subsp. vesca]	55167.5
1213	Jr1	ctg189	236	JH054I07		296	378		Tesmin/TSO1-like CXC domain-containing protein [Theobroma cacao] >gi|508783490|gb|EOY30746.1| Tesmin/TSO1-like CXC domain-containing protein [Theobroma cacao]	55138.5								3022802													3008277	0
1214	Jr1	ctg189	236	JH076N10		303	416		PREDICTED: protein tesmin/TSO1-like CXC 5-like isoform X1 [Glycine max]	55186.3								3022802													3008277	0
1215	Jr1	ctg189	236	JM021D20		332	424		PREDICTED: proline-rich receptor-like protein kinase PERK1-like [Fragaria vesca subsp. vesca]	55196.4							18102696	0														3169618
1216	Jr1	ctg189	236	JH054D20		421	519		hypothetical protein PRUPE_ppa026569mg [Prunus persica] >gi|462399061|gb|EMJ04729.1| hypothetical protein PRUPE_ppa026569mg [Prunus persica]	55315.9																					3077907	0
1217	Jr1	ctg189	236	JM021C09		431	530		hypothetical protein SORBIDRAFT_01g015975 [Sorghum bicolor] >gi|241918165|gb|EER91309.1| hypothetical protein SORBIDRAFT_01g015975 [Sorghum bicolor]	55329.7																									4186201	0
1218	Jr1	ctg189	236	JM028G20		440	504		hypothetical protein MIMGU_mgv1a011711mg [Mimulus guttatus]	55297																					3088785	0														10587905
1219	Jr1	ctg189	236	JH077C22		441	531		hypothetical protein VITISV_010115 [Vitis vinifera]	55331																																							24037632
1220	Jr1	ctg189	236	JM054E23		443	525		hypothetical protein VITISV_010115 [Vitis vinifera]	55323.4																																							24037632
1221	Jr1	ctg189	236	JM012C10		489	619		Uncharacterized protein TCM_037897 [Theobroma cacao] >gi|508783561|gb|EOY30817.1| Uncharacterized protein TCM_037897 [Theobroma cacao]	55441.7
1222	Jr1	ctg189	236	JM011H19		498	597		hypothetical protein [Beta vulgaris subsp. vulgaris]	55414
1223	Jr1	ctg189	236	JH021E02		516	600		Serine/threonine-protein kinase PBS1, putative [Theobroma cacao] >gi|508783557|gb|EOY30813.1| Serine/threonine-protein kinase PBS1, putative [Theobroma cacao]	55417.8													13282706	13338991
1224	Jr1	ctg189	236	JH040O03		528	620		PREDICTED: uncharacterized protein LOC102596481 [Solanum tuberosum]	55443																																					6321572	0
1225	Jr1	ctg189	236	JM085K04		544	651		unnamed protein product [Vitis vinifera]	55482																20960829					3304621	0
1226	Jr1	ctg189	236	JH011K18		550	691		ATP binding microtubule motor family protein isoform 1 [Theobroma cacao] >gi|508783549|gb|EOY30805.1| ATP binding microtubule motor family protein isoform 1 [Theobroma cacao]	55532.3																		4072649			3243796	0
1227	Jr1	ctg189	236	JH067P04		559	621		Serine/threonine-protein kinase PBS1, putative [Theobroma cacao] >gi|508783557|gb|EOY30813.1| Serine/threonine-protein kinase PBS1, putative [Theobroma cacao]	55444.2																	4133231	0																				4497732
1228	Jr1	ctg189	236	JM059H04		560	678		hypothetical protein MIMGU_mgv1a004994mg [Mimulus guttatus]	55515.9		8865591																									27929085	0
1229	Jr1	ctg189	236	JH042O03		581	665		hypothetical protein L484_002053 [Morus notabilis]	55499.6																									1791259	0
1230	Jr1	ctg189	236	JM003I08		583	682		PREDICTED: uncharacterized protein LOC102660941 [Glycine max]	55521
1231	Jr1	ctg189	236	JH032C12		591	782		PREDICTED: uncharacterized protein LOC100854636 [Vitis vinifera]	55646.8
1232	Jr1	ctg189	236	JM011A23		594	688		hypothetical protein OsI_18969 [Oryza sativa Indica Group]	55528.5
1233	Jr1	ctg189	236	JH037E12		606	691		PREDICTED: uncharacterized protein LOC101260732 [Solanum lycopersicum]	55532.3													20659641	0														10937899
1234	Jr1	ctg189	236	JM065O12		607	675		aldehyde dehydrogenase family protein [Populus trichocarpa] >gi|222866411|gb|EEF03542.1| aldehyde dehydrogenase family protein [Populus trichocarpa]	55512.2
1235	Jr1	ctg189	236	JH054P19		648	742		hypothetical protein POPTR_0006s16150g [Populus trichocarpa] >gi|550336454|gb|ERP59500.1| hypothetical protein POPTR_0006s16150g [Populus trichocarpa]	55596.4																					3394759	3399858
1236	Jr1	ctg189	236	JH059F15		651	758		Rev interacting-like family protein [Populus trichocarpa] >gi|222865839|gb|EEF02970.1| Rev interacting-like family protein [Populus trichocarpa]	55616.6																		4440070			3493968	0
1237	Jr1	ctg189	236	JM053D18		653	756		PREDICTED: uncharacterized protein LOC101298533 [Fragaria vesca subsp. vesca]	55614
1238	Jr1	ctg189	236	JM030N19		716	807		hypothetical protein VITISV_026753 [Vitis vinifera]	55678.2									24368368	0														15254459
1239	Jr1	ctg189	236	JM058O02	63.876	754	838		hypothetical protein VITISV_036059 [Vitis vinifera]	55717.2																		19131227																					15097168
1240	Jr1	ctg189	236	JH021D09		766	858		unnamed protein product [Vitis vinifera]	55742.4																					3684637	0
1241	Jr1	ctg189	236	JH022O20		776	872		hypothetical protein VITISV_015002 [Vitis vinifera]	55760				5157582							15076740	0
1242	Jr1	ctg179	130	JH016F22		115	233	1273	PREDICTED: uncharacterized protein LOC102669657 [Glycine max]	56097.1													10765211	0												8875297
1243	Jr1	ctg179	130	JH027A12		151	281		hypothetical protein POPTR_0006s16150g [Populus trichocarpa] >gi|550336454|gb|ERP59500.1| hypothetical protein POPTR_0006s16150g [Populus trichocarpa]	56157.5																					3394759	3399858
1244	Jr1	ctg179	130	JH036K07		141	298		PREDICTED: probable sulfate transporter 3.5 [Vitis vinifera] >gi|297738849|emb|CBI28094.3| unnamed protein product [Vitis vinifera]	56178.9																					3394759	3399858
1245	Jr1	ctg179	130	JM017I24		263	329		hypothetical protein POPTR_0002s18970g [Populus trichocarpa] >gi|550345346|gb|EEE82072.2| hypothetical protein POPTR_0002s18970g [Populus trichocarpa]	56217.9										2574143			4637596	0
1246	Jr1	ctg179	130	JH046K17		277	387		hypothetical protein VITISV_015002 [Vitis vinifera]	56290.8			5157582	0								15076740
1247	Jr1	ctg179	130	JH016K10	64.038	296	397		hypothetical protein L484_020848 [Morus notabilis]	56303.4																					3539907	0
1248	Jr1	ctg179	130	JM057N22		338	432		PREDICTED: tRNA (guanine(37)-N1)-methyltransferase 2-like isoform X3 [Citrus sinensis]	56347.5																					3655577	0
1249	Jr1	ctg179	130	JH062G13		329	435		PREDICTED: tRNA (guanine(37)-N1)-methyltransferase 2-like isoform X3 [Citrus sinensis]	56351.2																					3655577	0
1250	Jr1	ctg179	130	JH076E17		363	462		PREDICTED: dnaJ homolog subfamily C member 13-like [Cucumis sativus]	56385.2																					3708309	0
1251	Jr1	ctg179	130	JH035N06		383	464		PREDICTED: ABC transporter G family member 32 [Vitis vinifera] >gi|297738886|emb|CBI28131.3| unnamed protein product [Vitis vinifera]	56387.7								4265752													3825506	0
1252	Jr1	ctg179	130	JM016N13		381	472		DNAJ heat shock N-terminal domain-containing protein isoform 2, partial [Theobroma cacao] >gi|508783636|gb|EOY30892.1| DNAJ heat shock N-terminal domain-containing protein isoform 2, partial [Theobroma cacao]	56397.8																					3717833	0
1253	Jr1	ctg179	130	JH038C03		369	474		ABC transporter G family member 32 [Morus notabilis]	56400.3								3605452													3825506	0
1254	Jr1	ctg179	130	JH026D03		382	492		sodium-bile acid cotransporter, putative [Ricinus communis] >gi|223546825|gb|EEF48323.1| sodium-bile acid cotransporter, putative [Ricinus communis]	56422.9																					3862713	0
1255	Jr1	ctg179	130	JH016J20		405	496		Uncharacterized protein TCM_030494 [Theobroma cacao] >gi|508781820|gb|EOY29076.1| Uncharacterized protein TCM_030494 [Theobroma cacao]	56428
1256	Jr1	ctg179	130	JM030I23		440	544		Pleiotropic drug resistance 4 [Theobroma cacao] >gi|508783656|gb|EOY30912.1| Pleiotropic drug resistance 4 [Theobroma cacao]	56488.4								3605452													3825506	0
1257	Jr1	ctg179	130	JM063J19		464	546		hypothetical protein PRUPE_ppa022447mg [Prunus persica] >gi|462394650|gb|EMJ00449.1| hypothetical protein PRUPE_ppa022447mg [Prunus persica]	56490.9
1258	Jr1	ctg179	130	JH044L22		428	560		RNA-binding family protein, putative [Theobroma cacao] >gi|508783673|gb|EOY30929.1| RNA-binding family protein, putative [Theobroma cacao]	56508.5																					3928137	0
1259	Jr1	ctg179	130	JH006O12		451	573		hypothetical protein [Prunus persica]	56524.8														6348702																									24037632
1260	Jr1	ctg179	130	JM022N18		465	582		DELLA protein [Malus domestica]	56536.2																											25318488	14806792
1261	Jr1	ctg179	130	JH051L15		459	594		PREDICTED: transcriptional corepressor LEUNIG-like isoform 2 [Vitis vinifera]	56551.3
1262	Jr1	ctg179	130	JH035P04		489	594		Stabilizer of iron transporter SufD / Polynucleotidyl transferase isoform 3, partial [Theobroma cacao] >gi|508783676|gb|EOY30932.1| Stabilizer of iron transporter SufD / Polynucleotidyl transferase isoform 3, partial [Theobroma cacao]	56551.3										5858977											3938426	0
1263	Jr1	ctg179	130	JH077F02		479	600		Stabilizer of iron transporter SufD / Polynucleotidyl transferase isoform 3, partial [Theobroma cacao] >gi|508783676|gb|EOY30932.1| Stabilizer of iron transporter SufD / Polynucleotidyl transferase isoform 3, partial [Theobroma cacao]	56558.8										5858977											3938426	0
1264	Jr1	ctg179	130	JH026C04		467	601		hypothetical protein VITISV_017741 [Vitis vinifera]	56560.1																	3567294	0
1265	Jr1	ctg179	130	JM023E04		507	603		hypothetical protein SORBIDRAFT_07g020803 [Sorghum bicolor] >gi|241941864|gb|EES15009.1| hypothetical protein SORBIDRAFT_07g020803 [Sorghum bicolor]	56562.6																													10723948
1266	Jr1	ctg179	130	JH023G11		481	622		hypothetical protein VITISV_021909 [Vitis vinifera]	56586.5																					3938426	0
1267	Jr1	ctg179	130	JH021B07	64.564	482	627		hypothetical protein VITISV_015838 [Vitis vinifera]	56592.8					3850849	0
1268	Jr1	ctg179	130	JM021A22		711	808		PREDICTED: pentatricopeptide repeat-containing protein At5g55740, chloroplastic-like [Vitis vinifera]	56820.5																				10647174	3897672	0
1269	Jr1	ctg179	130	JH071O08		877	994		unnamed protein product [Vitis vinifera]	57054.5																									2057440	0												8523598
1270	Jr1	ctg179	130	JM009D14		914	1006		NADH-ubiquinone oxidoreductase 39 kD subunit, putative [Ricinus communis] >gi|223534095|gb|EEF35812.1| NADH-ubiquinone oxidoreductase 39 kD subunit, putative [Ricinus communis]	57069.5													7518326	0
1271	Jr1	ctg58	274	JH059D14		37	115	2298	Ein3-binding f-box protein 4 [Theobroma cacao] >gi|508783829|gb|EOY31085.1| Ein3-binding f-box protein 4 [Theobroma cacao]	57221.7							4918740	0														4745386
1272	Jr1	ctg58	274	JM016M12		11	152		hypothetical protein VITISV_044100 [Vitis vinifera]	57268.2							19932426	0																															45942903
1273	Jr1	ctg58	274	JH009L05		140	236		unnamed protein product [Vitis vinifera]	57373.9																					4933737	4944970																	17484349
1274	Jr1	ctg58	274	JH027F08	67.301	268	379		hypothetical protein POPTR_0018s13070g [Populus trichocarpa] >gi|222866655|gb|EEF03786.1| hypothetical protein POPTR_0018s13070g [Populus trichocarpa]	57553.8								4918740													4745386	0
1275	Jr1	ctg58	274	JH067F22		365	473		hypothetical protein VITISV_017285 [Vitis vinifera]	57672													10765211	0												8875297
1276	Jr1	ctg58	274	JH029G22	67.487	414	500		n/a	57706
1277	Jr1	ctg58	274	JM076L04		451	525		hypothetical protein PRUPE_ppa000492mg [Prunus persica] >gi|462399828|gb|EMJ05496.1| hypothetical protein PRUPE_ppa000492mg [Prunus persica]	57737.4																		6917995			5071002	0
1278	Jr1	ctg58	274	JM066D04		411	539		PREDICTED: beta-1,4-mannosyl-glycoprotein 4-beta-N-acetylglucosaminyltransferase-like [Cucumis sativus] >gi|449518184|ref|XP_004166123.1| PREDICTED: beta-1,4-mannosyl-glycoprotein 4-beta-N-acetylglucosaminyltransferase-like [Cucumis sativus]	57755.1	7296526	0																										26869402
1279	Jr1	ctg58	274	JM026N18		431	553		hypothetical protein POPTR_0018s12780g [Populus trichocarpa] >gi|222866640|gb|EEF03771.1| hypothetical protein POPTR_0018s12780g [Populus trichocarpa]	57772.7																					5130454	5121267
1280	Jr1	ctg58	274	JH064F07		443	567		PREDICTED: uncharacterized protein LOC101206368 [Cucumis sativus]	57790.3																					4933737	4944970																	17484349
1281	Jr1	ctg58	274	JH036G11		577	685		hypothetical protein VITISV_026680 [Vitis vinifera]	57938.7																											26179543
1282	Jr1	ctg58	274	JH066K08		640	730		hypothetical protein VITISV_029859 [Vitis vinifera]	57995.3																					5338362	0
1283	Jr1	ctg58	274	JH051H14		672	786		sucrose phosphate synthase [Cucumis melo]	58065.8										16990038											5776338	0
1284	Jr1	ctg58	274	JM071D01		745	827		PREDICTED: calmodulin-binding receptor-like cytoplasmic kinase 3-like, partial [Citrus sinensis]	58117.4																					5803553	0
1285	Jr1	ctg58	274	JM062D24		761	837		PREDICTED: synaptotagmin-5-like [Fragaria vesca subsp. vesca]	58129.9								5239403													5843910	0
1286	Jr1	ctg58	274	JH003O15		750	840		Calcium-dependent lipid-binding (CaLB domain) family protein [Theobroma cacao] >gi|508783944|gb|EOY31200.1| Calcium-dependent lipid-binding (CaLB domain) family protein [Theobroma cacao]	58133.7								5239403													5843910	0
1287	Jr1	ctg58	274	JH075H02		758	843		unnamed protein product [Vitis vinifera]	58137.5								6434196													5909727	0
1288	Jr1	ctg58	274	JH051A04		730	846		Purple acid phosphatase-like protein [Medicago truncatula] >gi|355510490|gb|AES91632.1| Purple acid phosphatase-like protein [Medicago truncatula]	58141.3								6434196													5909727	0
1289	Jr1	ctg58	274	JH043L21		713	856		PREDICTED: CCR4-NOT transcription complex subunit 10-like isoform X1 [Glycine max]	58153.8																					5338362	0
1290	Jr1	ctg58	274	JH042B20		744	872		hypothetical protein VITISV_036004 [Vitis vinifera]	58174																					5423943	0
1291	Jr1	ctg58	274	JM024B13		881	951		ribosomal protein S8 [Juglans mandshurica]	58273.4																																					2605401	0
1292	Jr1	ctg58	274	JM030E03		841	952		Inorganic H pyrophosphatase family protein isoform 1 [Theobroma cacao] >gi|508783963|gb|EOY31219.1| Inorganic H pyrophosphatase family protein isoform 1 [Theobroma cacao]	58274.6																		8343101			6010881	0
1293	Jr1	ctg58	274	JM042F17		870	956		inorganic pyrophosphatase, partial [Genlisea aurea]	58279.6																		8441486			6010881	0
1294	Jr1	ctg58	274	JH076C21		876	963		PREDICTED: probable leucine-rich repeat receptor-like protein kinase At4g00330-like [Vitis vinifera]	58288.5																					5803553	0								18657101
1295	Jr1	ctg58	274	JH037D24		877	976		PREDICTED: probable leucine-rich repeat receptor-like protein kinase At4g00330-like [Vitis vinifera]	58304.8																					5803553	0								18657101
1296	Jr1	ctg58	274	JH062P15		871	980		PREDICTED: probable leucine-rich repeat receptor-like protein kinase At4g00330-like [Vitis vinifera]	58309.8																					5803553	0								18657101
1297	Jr1	ctg58	274	JH067N01		927	986		hypothetical protein PRUPE_ppa026368mg, partial [Prunus persica] >gi|462403415|gb|EMJ08972.1| hypothetical protein PRUPE_ppa026368mg, partial [Prunus persica]	58317.4			5157582	0								15076740
1298	Jr1	ctg58	274	JM063C09		945	995		PREDICTED: heparanase-like protein 3-like [Cucumis sativus]	58328.7							6370073	0
1299	Jr1	ctg58	274	JH039K15		918	1027		hypothetical protein CICLE_v10007734mg [Citrus clementina] >gi|568840850|ref|XP_006474378.1| PREDICTED: protein S-acyltransferase 24-like [Citrus sinensis] >gi|557556353|gb|ESR66367.1| hypothetical protein CICLE_v10007734mg [Citrus clementina]	58369																					6216649	0
1300	Jr1	ctg58	274	JH077B05		1091	1174		PREDICTED: uncharacterized protein LOC102665210 [Glycine max]	58553.9																			8679223	0																		456680
1301	Jr1	ctg58	274	JH012E24		1010	1187		hypothetical protein [Beta vulgaris subsp. vulgaris]	58570.2
1302	Jr1	ctg58	274	JM065P10		1155	1245		PREDICTED: uncharacterized protein LOC100251745 [Vitis vinifera]	58643.2																		9434529			6339364	0
1303	Jr1	ctg58	274	JH006E15		1155	1265		PREDICTED: uncharacterized protein LOC102661389, partial [Glycine max]	58668.4																			8679223	0																		456680
1304	Jr1	ctg58	274	JH042O07		1215	1331		hypothetical protein POPTR_0001s31270g [Populus trichocarpa] >gi|550348615|gb|ERP66339.1| hypothetical protein POPTR_0001s31270g [Populus trichocarpa]	58751.4													19787006	0														28934113											30830282
1305	Jr1	ctg58	274	JM060B12	71.273	1234	1331		n/a	58751.4
1306	Jr1	ctg58	274	JM023G13		1271	1357		unknown [Picea sitchensis]	58784.1		6819902																																	3515280	0
1307	Jr1	ctg58	274	JM005A02		1274	1365		aspartyl protease family protein [Populus trichocarpa] >gi|550316486|gb|ERP48702.1| aspartyl protease family protein [Populus trichocarpa]	58794.2																														1766963					3103369	0
1308	Jr1	ctg58	274	JH077K07		1245	1382		PREDICTED: probable alpha-ketoglutarate-dependent dioxygenase ABH6 [Vitis vinifera] >gi|296081091|emb|CBI18285.3| unnamed protein product [Vitis vinifera]	58815.6																																			22002192
1309	Jr1	ctg58	274	JM057A21		1374	1472		hypothetical protein VITISV_013403 [Vitis vinifera]	58928.8
1310	Jr1	ctg58	274	JM053L14	72.302	1422	1493		hypothetical protein RCOM_0991210 [Ricinus communis] >gi|223539805|gb|EEF41385.1| hypothetical protein RCOM_0991210 [Ricinus communis]	58955.2				2309712									4104802	0
1311	Jr1	ctg58	274	JM079B09		1390	1514		hypothetical protein VITISV_023640 [Vitis vinifera]	58981.6													20659641	0														10937899
1312	Jr1	ctg58	274	JH073F22		1506	1601		H0413E07.4 [Oryza sativa Indica Group]	59091.1											18154263	0		10765211																									39845903
1313	Jr1	ctg81	601	JH042I03		10	161	4024	putative galacturonosyltransferase 6 [Morus notabilis]	59577.5													332019	0																15442749
1314	Jr1	ctg81	601	JM003F13		65	164		PREDICTED: uncharacterized protein LOC100261419 [Vitis vinifera]	59581.3
1315	Jr1	ctg81	601	JH019D08		118	202		hypothetical protein CICLE_v10014085mg [Citrus clementina] >gi|557551132|gb|ESR61761.1| hypothetical protein CICLE_v10014085mg [Citrus clementina]	59629.1									24587377	0
1316	Jr1	ctg81	601	JH071M03		119	218		hypothetical protein PRUPE_ppa000518mg [Prunus persica] >gi|462400597|gb|EMJ06154.1| hypothetical protein PRUPE_ppa000518mg [Prunus persica]	59649.2									24587377
1317	Jr1	ctg81	601	JH038C14	73.081	216	320		n/a	59777.6
1318	Jr1	ctg81	601	JM019F05		253	326		hypothetical protein SORBIDRAFT_07g003685 [Sorghum bicolor] >gi|241940228|gb|EES13373.1| hypothetical protein SORBIDRAFT_07g003685 [Sorghum bicolor]	59785.1	12478585	0
1319	Jr1	ctg81	601	JH046C10		299	380		hypothetical protein POPTR_0005s24080g [Populus trichocarpa] >gi|550339642|gb|EEE94626.2| hypothetical protein POPTR_0005s24080g [Populus trichocarpa]	59853													365586	0														26215896
1320	Jr1	ctg81	601	JH007O17		230	391		hypothetical protein VITISV_015869 [Vitis vinifera]	59866.9
1321	Jr1	ctg81	601	JH019A07		285	393		hypothetical protein VITISV_008191 [Vitis vinifera]	59869.4
1322	Jr1	ctg81	601	JM033J08		396	485		hypothetical protein PRUPE_ppa022435mg [Prunus persica] >gi|462394649|gb|EMJ00448.1| hypothetical protein PRUPE_ppa022435mg [Prunus persica]	59985.1
1323	Jr1	ctg81	601	JM053M09		412	490		hypothetical protein SORBIDRAFT_03g001780 [Sorghum bicolor] >gi|241926916|gb|EES00061.1| hypothetical protein SORBIDRAFT_03g001780 [Sorghum bicolor]	59991.4																																					6321572	0
1324	Jr1	ctg81	601	JH037D06	73.655	400	497		n/a	60000.2
1325	Jr1	ctg81	601	JM032P18		425	554		hypothetical protein SORBIDRAFT_06g025540 [Sorghum bicolor] >gi|241939529|gb|EES12674.1| hypothetical protein SORBIDRAFT_06g025540 [Sorghum bicolor]	60071.9					2992544
1326	Jr1	ctg81	601	JM030F10		443	563		PREDICTED: uncharacterized protein LOC101304253 [Fragaria vesca subsp. vesca]	60083.3
1327	Jr1	ctg81	601	JH018M03		473	564		hypothetical protein MIMGU_mgv1a022287mg, partial [Mimulus guttatus]	60084.5																		19131227
1328	Jr1	ctg81	601	JM042H23		494	593		putative copia-like retrotransposon protein [Oryza sativa Japonica Group]	60121										6966891																					16695150	0
1329	Jr1	ctg81	601	JH039C10		438	594		cytochrome P450 CYP94A1 family protein [Populus trichocarpa] >gi|550344257|gb|EEE80062.2| cytochrome P450 CYP94A1 family protein [Populus trichocarpa]	60122.3													528283	517688
1330	Jr1	ctg81	601	JM020N17		488	619		unknown [Oryza sativa Japonica Group]	60153.7					3850849	0
1331	Jr1	ctg81	601	JH024P02		495	627		hypothetical protein [Prunus persica]	60163.8														6348702
1332	Jr1	ctg81	601	JH024N22		487	641		PREDICTED: probable WRKY transcription factor 7-like [Glycine max]	60181.4			4989461	0										16322549
1333	Jr1	ctg81	601	JH078O14		642	719		PREDICTED: uncharacterized protein LOC101261371 [Solanum lycopersicum]	60279.5																											28084182	0
1334	Jr1	ctg81	601	JH045G02		649	735		hypothetical protein CICLE_v10019816mg [Citrus clementina] >gi|568851789|ref|XP_006479569.1| PREDICTED: transcription factor bHLH3-like [Citrus sinensis] >gi|557546149|gb|ESR57127.1| hypothetical protein CICLE_v10019816mg [Citrus clementina]	60299.6													686589	0																17338366
1335	Jr1	ctg81	601	JH021K13		701	786		hypothetical protein VITISV_030301 [Vitis vinifera]	60363.8														16540634
1336	Jr1	ctg81	601	JH068C20		740	830		putative gag-pol polyprotein [Citrus sinensis]	60419.1											18154263	0
1337	Jr1	ctg81	601	JH042N17		738	835		cytochrome P450 CYP94A1 family protein [Populus trichocarpa] >gi|550344257|gb|EEE80062.2| cytochrome P450 CYP94A1 family protein [Populus trichocarpa]	60425.4													528283	517688
1338	Jr1	ctg81	601	JH066I09		735	838		hypothetical protein VITISV_030334 [Vitis vinifera]	60429.2														6348702																									24037632
1339	Jr1	ctg81	601	JH021J04		722	840		hypothetical protein OsJ_31232 [Oryza sativa Japonica Group]	60431.7			5157582
1340	Jr1	ctg81	601	JM065J06		807	895		hypothetical protein ArthMp071 [Arabidopsis thaliana] >gi|45477042|sp|P92520.1|M820_ARATH RecName: Full=Uncharacterized mitochondrial protein AtMg00820; AltName: Full=ORF170 >gi|1785740|emb|CAA69824.1| unnamed protein product [Arabidopsis thaliana]	60500.9																															16695150	0
1341	Jr1	ctg81	601	JH016K21		801	906		hypothetical protein VITISV_030301 [Vitis vinifera]	60514.7														16540634
1342	Jr1	ctg81	601	JH030H04		779	912		Cytochrome P450 94A1 [Theobroma cacao] >gi|508702642|gb|EOX94538.1| Cytochrome P450 94A1 [Theobroma cacao]	60522.3													528283	517688
1343	Jr1	ctg81	601	JH039O17		774	918		retrotransposon polyprotein [Rosa rugosa]	60529.8																	3567294
1344	Jr1	ctg81	601	JH025F21		912	986		Uncharacterized protein TCM_024518 [Theobroma cacao] >gi|508717229|gb|EOY09126.1| Uncharacterized protein TCM_024518 [Theobroma cacao]	60615.4																					18975176	0
1345	Jr1	ctg81	601	JH019F14		925	1032		hypothetical protein SORBIDRAFT_03g001780 [Sorghum bicolor] >gi|241926916|gb|EES00061.1| hypothetical protein SORBIDRAFT_03g001780 [Sorghum bicolor]	60673.3
1346	Jr1	ctg81	601	JM047P12		992	1090		hypothetical protein VITISV_025101 [Vitis vinifera]	60746.2
1347	Jr1	ctg81	601	JM024O16		985	1097		hypothetical protein POPTR_0006s27930g [Populus trichocarpa] >gi|222855648|gb|EEE93195.1| hypothetical protein POPTR_0006s27930g [Populus trichocarpa]	60755							5305246	0
1348	Jr1	ctg81	601	JH046N15		986	1097		hypothetical protein VITISV_042324 [Vitis vinifera]	60755									24368368	0														15254459															20767117
1349	Jr1	ctg81	601	JM062K10		1012	1112		RING/U-box superfamily protein [Theobroma cacao] >gi|508702583|gb|EOX94479.1| RING/U-box superfamily protein [Theobroma cacao]	60773.9													5942809	0																5087915
1350	Jr1	ctg81	601	JH021L18		1020	1119		PREDICTED: uncharacterized protein LOC101509817 [Cicer arietinum]	60782.7
1351	Jr1	ctg81	601	JH045O10		976	1124		hypothetical protein VITISV_012059 [Vitis vinifera]	60789									24368368	0														15254459
1352	Jr1	ctg81	601	JH031B21		1035	1153		hypothetical protein VITISV_022030 [Vitis vinifera]	60825.5																		4002156	10647174	0
1353	Jr1	ctg81	601	JM012K10		1095	1189		hypothetical protein CICLE_v10021699mg [Citrus clementina] >gi|568851741|ref|XP_006479545.1| PREDICTED: myb-related protein Myb4-like [Citrus sinensis] >gi|557546105|gb|ESR57083.1| hypothetical protein CICLE_v10021699mg [Citrus clementina]	60870.8													6210900	0														10167815
1354	Jr1	ctg81	601	JH032N21		1131	1211		hypothetical protein VITISV_020342 [Vitis vinifera]	60898.4										6966891																			8695586	0
1355	Jr1	ctg81	601	JH063D07		1072	1213		gag/pol polyprotein - maize retrotransposon Hopscotch >gi|531389|gb|AAA57005.1| copia-like retrotransposon Hopscotch polyprotein [Zea mays]	60901																		19131227
1356	Jr1	ctg81	601	JH037I08		1108	1230		hypothetical protein VITISV_013773 [Vitis vinifera]	60922.3
1357	Jr1	ctg81	601	JM053O20		1216	1290		hypothetical protein VITISV_011546 [Vitis vinifera]	60997.8
1358	Jr1	ctg81	601	JH018O15		1273	1342		conserved hypothetical protein [Ricinus communis] >gi|223528305|gb|EEF30351.1| conserved hypothetical protein [Ricinus communis]	61063.2
1359	Jr1	ctg81	601	JM043O22		1264	1349		hypothetical protein POPTR_0018s06310g [Populus trichocarpa] >gi|550318157|gb|EEF02969.2| hypothetical protein POPTR_0018s06310g [Populus trichocarpa]	61072
1360	Jr1	ctg81	601	JH031I16		1274	1354		hypothetical protein VITISV_026802 [Vitis vinifera]	61078.3																										8875297											456680	0
1361	Jr1	ctg81	601	JH038D19		1268	1362		PREDICTED: dolichyl-diphosphooligosaccharide--protein glycosyltransferase subunit 2-like [Glycine max]	61088.4													6539177	0
1362	Jr1	ctg81	601	JH013A04		1266	1363		SAP-like protein BP-73 [Morus notabilis]	61089.7													6400790	0
1363	Jr1	ctg81	601	JM016E11		1309	1390		unnamed protein product [Vitis vinifera]	61123.6													6490784	0														10546325
1364	Jr1	ctg81	601	JM003I21		1292	1398		hypothetical protein VITISV_037042 [Vitis vinifera]	61133.7											15076740	0
1365	Jr1	ctg81	601	JH066E01		1319	1409		hypothetical protein PRUPE_ppa019275mg [Prunus persica] >gi|462397001|gb|EMJ02800.1| hypothetical protein PRUPE_ppa019275mg [Prunus persica]	61147.5
1366	Jr1	ctg81	601	JH010L04		1335	1417		ribophorin 2 family protein [Populus trichocarpa] >gi|222842497|gb|EEE80044.1| ribophorin 2 family protein [Populus trichocarpa]	61157.6													6539177	0
1367	Jr1	ctg81	601	JH023N19		1292	1418		hypothetical protein OsJ_31232 [Oryza sativa Japonica Group]	61158.8			5157582	0
1368	Jr1	ctg81	601	JH050D24		1332	1421		hypothetical protein VOLCADRAFT_102187 [Volvox carteri f. nagariensis] >gi|300260444|gb|EFJ44663.1| hypothetical protein VOLCADRAFT_102187 [Volvox carteri f. nagariensis]	61162.6
1369	Jr1	ctg81	601	JH018O17		1359	1446		hypothetical protein MIMGU_mgv1a002975mg [Mimulus guttatus]	61194.1										8274025			6519523	0
1370	Jr1	ctg81	601	JH071F10		1370	1454		DNA excision repair protein E [Theobroma cacao] >gi|508702514|gb|EOX94410.1| DNA excision repair protein E [Theobroma cacao]	61204.1								23417241					6570091	0
1371	Jr1	ctg81	601	JM033A10		1374	1472		DNA repair and recombination protein RAD26 [Morus notabilis]	61226.8								20426687					6570091	0
1372	Jr1	ctg81	601	JM034A10		1418	1494		PREDICTED: tetratricopeptide repeat protein 7A-like [Glycine max]	61254.5									8773786	0				6831921
1373	Jr1	ctg81	601	JM062M10		1411	1515		hypothetical protein PRUPE_ppa002729mg [Prunus persica] >gi|462395148|gb|EMJ00947.1| hypothetical protein PRUPE_ppa002729mg [Prunus persica]	61280.9													6938769	0
1374	Jr1	ctg81	601	JM062B18		1399	1523		hypothetical protein VITISV_024208 [Vitis vinifera]	61290.9																					15274983	0
1375	Jr1	ctg81	601	JH034B09		1432	1544		PHD finger protein 11-like protein [Medicago truncatula] >gi|355500361|gb|AES81564.1| PHD finger protein 11-like protein [Medicago truncatula]	61317.4														6966501					7355580	0
1376	Jr1	ctg81	601	JH058H13		1465	1549		hypothetical protein PRUPE_ppa006055mg [Prunus persica] >gi|462395272|gb|EMJ01071.1| hypothetical protein PRUPE_ppa006055mg [Prunus persica]	61323.6													7064176	0														11854250
1377	Jr1	ctg81	601	JH076D03		1461	1550		hypothetical protein PRUPE_ppa004593mg [Prunus persica] >gi|462396374|gb|EMJ02173.1| hypothetical protein PRUPE_ppa004593mg [Prunus persica]	61324.9													6733544	0
1378	Jr1	ctg81	601	JM070H23		1473	1557		PREDICTED: long-chain-alcohol oxidase FAO2-like [Cucumis sativus] >gi|449531315|ref|XP_004172632.1| PREDICTED: long-chain-alcohol oxidase FAO2-like [Cucumis sativus]	61333.7										8681356			6757378	0
1379	Jr1	ctg81	601	JH008E01		1417	1565		Uncharacterized protein TCM_021998 [Theobroma cacao] >gi|508715714|gb|EOY07611.1| Uncharacterized protein TCM_021998 [Theobroma cacao]	61343.8
1380	Jr1	ctg81	601	JH055D14		1491	1571		hypothetical protein PRUPE_ppa004593mg [Prunus persica] >gi|462396374|gb|EMJ02173.1| hypothetical protein PRUPE_ppa004593mg [Prunus persica]	61351.3													6733544	0
1381	Jr1	ctg81	601	JM033K07		1479	1579		Gag-protease-integrase-RT-RNaseH polyprotein [Glycine max]	61361.4																										20299051									9288920	0
1382	Jr1	ctg81	601	JM054L21		1489	1580		unnamed protein product [Vitis vinifera]	61362.6										8773786			6831921	0
1383	Jr1	ctg81	601	JM058D10		1505	1586		hypothetical protein PRUPE_ppa024128mg [Prunus persica] >gi|462416205|gb|EMJ20942.1| hypothetical protein PRUPE_ppa024128mg [Prunus persica]	61370.2																	7445837	0										30074065											19754678
1384	Jr1	ctg81	601	JH026A21		1561	1656		ras GTPase-activating protein-binding protein 1 [Morella rubra]	61458.2										9402569			7426278	0
1385	Jr1	ctg81	601	JM059D04		1579	1674		hypothetical protein L484_015872 [Morus notabilis]	61480.9													7456848	0
1386	Jr1	ctg81	601	JM054F12		1608	1678		Acid phosphatase 1 [Morus notabilis]	61485.9													7228871	0				2964441
1387	Jr1	ctg81	601	JM055K03		1605	1682		Acid phosphatase 1 [Morus notabilis]	61491													7228871	0				2964441
1388	Jr1	ctg81	601	JH009N20		1620	1691		hypothetical protein PRUPE_ppa023969mg, partial [Prunus persica] >gi|462394737|gb|EMJ00536.1| hypothetical protein PRUPE_ppa023969mg, partial [Prunus persica]	61502.3
1389	Jr1	ctg81	601	JM018F17		1627	1696		PREDICTED: uncharacterized protein LOC101263798 [Solanum lycopersicum]	61508.6
1390	Jr1	ctg81	601	JM062L01		1614	1697		cellulose synthase [Betula luminifera]	61509.8													7209262	0								8370638
1391	Jr1	ctg81	601	JH073O09		1618	1709		putative non-LTR retroelement reverse transcriptase [Arabidopsis thaliana]	61524.9																																					6321572	0
1392	Jr1	ctg81	601	JH025C13		1603	1715		hypothetical protein M569_15227, partial [Genlisea aurea]	61532.5										9225933			7268334	0
1393	Jr1	ctg81	601	JM045K02		1625	1726		PREDICTED: ABC transporter C family member 5-like [Cucumis sativus] >gi|449487419|ref|XP_004157617.1| PREDICTED: ABC transporter C family member 5-like [Cucumis sativus]	61546.3													7546064	7912161
1394	Jr1	ctg81	601	JH077N22		1621	1731		hypothetical protein EUTSA_v10006549mg [Eutrema salsugineum] >gi|557095936|gb|ESQ36518.1| hypothetical protein EUTSA_v10006549mg [Eutrema salsugineum]	61552.6													7546064	7898438
1395	Jr1	ctg81	601	JM078G07		1711	1795		PREDICTED: alcohol dehydrogenase class-3-like [Fragaria vesca subsp. vesca]	61633.1													7804399	0
1396	Jr1	ctg81	601	JM016P05		1701	1798		unknown [Lotus japonicus]	61636.9													7518326	0
1397	Jr1	ctg81	601	JH043I07		1711	1837		hypothetical protein VITISV_001198 [Vitis vinifera]	61685.9			5157582	0								15076740
1398	Jr1	ctg81	601	JM055O17		1838	1930		hypothetical protein CICLE_v10018880mg [Citrus clementina] >gi|568851490|ref|XP_006479424.1| PREDICTED: uncharacterized protein LOC102608915 [Citrus sinensis] >gi|557545978|gb|ESR56956.1| hypothetical protein CICLE_v10018880mg [Citrus clementina]	61802.9													7719841	0								981653
1399	Jr1	ctg81	601	JH054F06		1854	1957		hypothetical protein PRUPE_ppa015730mg [Prunus persica] >gi|462424276|gb|EMJ28539.1| hypothetical protein PRUPE_ppa015730mg [Prunus persica]	61836.9											7240084	0
1400	Jr1	ctg81	601	JM053I18		1879	1973		hypothetical protein L484_015923 [Morus notabilis]	61857													8179854	0
1401	Jr1	ctg81	601	JM006P08		1987	2058		hypothetical protein VITISV_044291 [Vitis vinifera]	61964																																					344985	0
1402	Jr1	ctg81	601	JM016M18		2003	2087		hypothetical protein CICLE_v10014523mg [Citrus clementina] >gi|568830607|ref|XP_006469585.1| PREDICTED: uncharacterized protein LOC102631315 isoform X1 [Citrus sinensis] >gi|568830609|ref|XP_006469586.1| PREDICTED: uncharacterized protein LOC102631315 isoform X2 [Citrus sinensis] >gi|557550288|gb|ESR60917.1| hypothetical protein CICLE_v10014523mg [Citrus clementina]	62000.4																							6532268
1403	Jr1	ctg81	601	JH020P02		2007	2105		hypothetical protein VITISV_010668 [Vitis vinifera]	62023.1									6966891	0
1404	Jr1	ctg81	601	JH027A16		2031	2125		hypothetical protein PRUPE_ppb015892mg, partial [Prunus persica] >gi|462412721|gb|EMJ17770.1| hypothetical protein PRUPE_ppb015892mg, partial [Prunus persica]	62048.2																																			4586046	4631139
1405	Jr1	ctg81	601	JM012N21		2005	2142		hypothetical protein L484_015924 [Morus notabilis]	62069.6													8212529	0
1406	Jr1	ctg81	601	JH001O05		2072	2146		Tata box associated factor ii 59 [Theobroma cacao] >gi|508701503|gb|EOX93399.1| Tata box associated factor ii 59 [Theobroma cacao]	62074.7																							5162457
1407	Jr1	ctg81	601	JM053H03		2054	2150		Nucleic acid-binding, OB-fold-like protein [Theobroma cacao] >gi|508701506|gb|EOX93402.1| Nucleic acid-binding, OB-fold-like protein [Theobroma cacao]	62079.7																																			3206947	0
1408	Jr1	ctg81	601	JM061O07		2084	2174		PREDICTED: leucine-rich repeat extensin-like protein 3-like [Citrus sinensis]	62109.9	2241578
1409	Jr1	ctg81	601	JM061P20		2139	2205		hypothetical protein MIMGU_mgv1a021562mg [Mimulus guttatus]	62148.9																																							45938649
1410	Jr1	ctg81	601	JH040O07		2215	2340		hypothetical protein PRUPE_ppa010321mg [Prunus persica] >gi|462413413|gb|EMJ18462.1| hypothetical protein PRUPE_ppa010321mg [Prunus persica]	62318.7																13189064							3728058	0
1411	Jr1	ctg81	601	JH063C06		2267	2374		PREDICTED: auxin-induced in root cultures protein 12-like [Citrus sinensis]	62361.5									6568685	19292702
1412	Jr1	ctg81	601	JH076H10	79.875	2218	2378		Threonyl-tRNA synthetase / threonine--tRNA ligase, putative isoform 1 [Theobroma cacao] >gi|508701524|gb|EOX93420.1| Threonyl-tRNA synthetase / threonine--tRNA ligase, putative isoform 1 [Theobroma cacao]	62366.5																							9010854	0
1413	Jr1	ctg81	601	JH038M23		2249	2385		hypothetical protein VITISV_030334 [Vitis vinifera]	62375.3																																							24037632
1414	Jr1	ctg81	601	JM028N07		2320	2408		histidine kinase 2 [Betula pendula]	62404.3		21155198																					9316914	0
1415	Jr1	ctg81	601	JH007O01		2336	2421		hypothetical protein VITISV_026680 [Vitis vinifera]	62420.6																											26179543	0
1416	Jr1	ctg81	601	JM070B12		2356	2455		Heat shock protein 89.1 isoform 1 [Theobroma cacao] >gi|508701560|gb|EOX93456.1| Heat shock protein 89.1 isoform 1 [Theobroma cacao]	62463.4		15794280																					9294601	0
1417	Jr1	ctg81	601	JH025H19		2361	2492		PREDICTED: uncharacterized protein LOC102596481 [Solanum tuberosum]	62509.9													20659641	0
1418	Jr1	ctg81	601	JH056L17		2395	2494		hypothetical protein CICLE_v10017825mg, partial [Citrus clementina] >gi|557550347|gb|ESR60976.1| hypothetical protein CICLE_v10017825mg, partial [Citrus clementina]	62512.5
1419	Jr1	ctg81	601	JH022P21		2432	2534		hypothetical protein CICLE_v10017136mg [Citrus clementina] >gi|568830459|ref|XP_006469516.1| PREDICTED: transmembrane protein 256 homolog [Citrus sinensis] >gi|557550359|gb|ESR60988.1| hypothetical protein CICLE_v10017136mg [Citrus clementina]	62562.8																							6423386	6460391
1420	Jr1	ctg81	601	JM040A18	79.324	2443	2553		n/a	62586.7
1421	Jr1	ctg81	601	JH042D19		2432	2557		PREDICTED: receptor-like protein 12-like isoform X2 [Citrus sinensis]	62591.7																								9580847							8629956	0
1422	Jr1	ctg81	601	JM076G12		2485	2592		Os08g0544300 [Oryza sativa Japonica Group] >gi|255678617|dbj|BAH94406.1| Os08g0544300 [Oryza sativa Japonica Group]	62635.7					3850849	0
1423	Jr1	ctg81	601	JM011I12		2491	2597		hypothetical protein VITISV_003452 [Vitis vinifera]	62642															8540623	0																8663788							42220413
1424	Jr1	ctg81	601	JM014F19		2603	2699		chloroplast chlorophyll A/B binding protein [Manihot esculenta]	62770.3														4605913																							3779258	0
1425	Jr1	ctg81	601	JH023O11	78.884	2738	2840		hypothetical protein PRUPE_ppa019733mg [Prunus persica] >gi|462413471|gb|EMJ18520.1| hypothetical protein PRUPE_ppa019733mg [Prunus persica]	62947.7
1426	Jr1	ctg81	601	JH038I22	79.82	2783	2871		hypothetical protein L484_023837 [Morus notabilis]	62986.7																4260110							9656767	0
1427	Jr1	ctg81	601	JH063A19		2741	2876		PREDICTED: uncharacterized protein LOC102665260 [Glycine max]	62993																															1398377	0
1428	Jr1	ctg81	601	JM046A19		2783	2893		transposase [Cucumis melo subsp. melo]	63014.4
1429	Jr1	ctg81	601	JM055E24		2812	2899		hypothetical protein SORBIDRAFT_05g002670 [Sorghum bicolor] >gi|241934813|gb|EES07958.1| hypothetical protein SORBIDRAFT_05g002670 [Sorghum bicolor]	63021.9
1430	Jr1	ctg81	601	JM055C04	78.942	2853	2927		n/a	63057.2
1431	Jr1	ctg81	601	JH030J23		2846	2935		PREDICTED: ribonuclease E/G-like protein, chloroplastic-like isoform X3 [Citrus sinensis]	63067.2																							10064684	0
1432	Jr1	ctg81	601	JM027J23		2830	2937		hypothetical protein VITISV_030700 [Vitis vinifera]	63069.7
1433	Jr1	ctg81	601	JH021K18		2844	2943		hypothetical protein VITISV_015869 [Vitis vinifera]	63077.3														20659641													10937899	0
1434	Jr1	ctg81	601	JH011N04		2946	3019		Uncharacterized protein TCM_033423 [Theobroma cacao] >gi|508722241|gb|EOY14138.1| Uncharacterized protein TCM_033423 [Theobroma cacao]	63172.9							19932426	0
1435	Jr1	ctg81	601	JH061B06		2909	3031		hypothetical protein VITISV_007361 [Vitis vinifera]	63188
1436	Jr1	ctg81	601	JM085B23		2880	3043		hypothetical protein L484_004857 [Morus notabilis]	63203.1																							10034401	0														9040136
1437	Jr1	ctg81	601	JH078F07		2929	3048		PREDICTED: uncharacterized protein LOC102627112 isoform X1 [Citrus sinensis] >gi|568827628|ref|XP_006468153.1| PREDICTED: uncharacterized protein LOC102627112 isoform X2 [Citrus sinensis]	63209.4
1438	Jr1	ctg81	601	JM002I05		2963	3072		reverse transcriptase [Fagus sylvatica]	63239.6																																					6321572
1439	Jr1	ctg81	601	JH074D18		3010	3116		hypothetical protein VITISV_000582 [Vitis vinifera]	63294.9							19932426																																45942903
1440	Jr1	ctg81	601	JH072O12		3018	3120		Uncharacterized protein isoform 2 [Theobroma cacao] >gi|508701727|gb|EOX93623.1| Uncharacterized protein isoform 2 [Theobroma cacao]	63300																							10250990	0
1441	Jr1	ctg81	601	JM027M16		3085	3198		hypothetical protein PRUPE_ppa001727mg [Prunus persica] >gi|462413837|gb|EMJ18886.1| hypothetical protein PRUPE_ppa001727mg [Prunus persica]	63398.1																							10151320	0														9752714
1442	Jr2	ctg54	189	JM060K22	0	14	117	1426	(+)-neomenthol dehydrogenase [Morus notabilis]	147.186										24092161																			20131574	0
1443	Jr2	ctg54	189	JM054C07		130	238		hypothetical protein VITISV_029946 [Vitis vinifera]	299.404
1444	Jr2	ctg54	189	JM030A08		40	242		retrotransposon protein, putative, unclassified [Oryza sativa Japonica Group]	304.436
1445	Jr2	ctg54	189	JM027O11		125	246		hypothetical protein CICLE_v10030650mg [Citrus clementina] >gi|557539136|gb|ESR50180.1| hypothetical protein CICLE_v10030650mg [Citrus clementina]	309.468										4450992																							257710	0
1446	Jr2	ctg54	189	JM054L23		150	255		PREDICTED: uncharacterized mitochondrial protein AtMg00810-like, partial [Cucumis sativus]	320.79
1447	Jr2	ctg54	189	JH038C24		133	268		hypothetical protein VITISV_002891 [Vitis vinifera]	337.144																															1398377	0
1448	Jr2	ctg54	189	JM056E15		125	271		hypothetical protein PRUPE_ppa024128mg [Prunus persica] >gi|462416205|gb|EMJ20942.1| hypothetical protein PRUPE_ppa024128mg [Prunus persica]	340.918																	7445837	7467165
1449	Jr2	ctg54	189	JH002N22		231	316		hypothetical protein VITISV_035665 [Vitis vinifera]	397.528										6966891																			8695586	0
1450	Jr2	ctg54	189	JH038H14		303	363		Kinase superfamily protein [Theobroma cacao] >gi|508775332|gb|EOY22588.1| Kinase superfamily protein [Theobroma cacao]	456.654										3594893																	5786948	0
1451	Jr2	ctg54	189	JM066K16		300	377		hypothetical protein VITISV_008191 [Vitis vinifera]	474.266																		3567294
1452	Jr2	ctg54	189	JM067O11		338	410		hypothetical protein EUTSA_v10010382mg [Eutrema salsugineum] >gi|557105333|gb|ESQ45667.1| hypothetical protein EUTSA_v10010382mg [Eutrema salsugineum]	515.78																																	321603	0
1453	Jr2	ctg54	189	JM045O16		384	454		hypothetical protein POPTR_0101s00260g [Populus trichocarpa] >gi|550310819|gb|ERP47701.1| hypothetical protein POPTR_0101s00260g [Populus trichocarpa]	571.132																																	484106	0
1454	Jr2	ctg54	189	JM064G24		388	470		Calmodulin binding protein, putative [Theobroma cacao] >gi|508775305|gb|EOY22561.1| Calmodulin binding protein, putative [Theobroma cacao]	591.26	22022632	0														17142496
1455	Jr2	ctg54	189	JM073N08		374	488		PREDICTED: probable serine/threonine-protein kinase At1g54610-like [Glycine max]	613.904										3594893																							406868	0
1456	Jr2	ctg54	189	JM021G08		393	506		PREDICTED: omega-hydroxypalmitate O-feruloyl transferase-like [Vitis vinifera]	636.548																								9633646									707562	0
1457	Jr2	ctg54	189	JM004C03		420	529		hypothetical protein EUTSA_v10010337mg [Eutrema salsugineum] >gi|557105342|gb|ESQ45676.1| hypothetical protein EUTSA_v10010337mg [Eutrema salsugineum]	665.482
1458	Jr2	ctg54	189	JH023K10		414	540		hypothetical protein VITISV_018312 [Vitis vinifera]	679.32														6348702
1459	Jr2	ctg54	189	JH029K14		466	587		PREDICTED: uncharacterized protein LOC101261371 [Solanum lycopersicum]	738.446																											28084182	0
1460	Jr2	ctg54	189	JH057M18		531	591		hypothetical protein VITISV_025518 [Vitis vinifera]	743.478																														8695586	16695150	0
1461	Jr2	ctg54	189	JH015N06		498	600		hypothetical protein PRUPE_ppa006018mg [Prunus persica] >gi|462404894|gb|EMJ10358.1| hypothetical protein PRUPE_ppa006018mg [Prunus persica]	754.8																	18034926	0				8237979
1462	Jr2	ctg54	189	JH004L18	1.865	486	616		hypothetical protein PRUPE_ppa015984mg [Prunus persica] >gi|462405948|gb|EMJ11412.1| hypothetical protein PRUPE_ppa015984mg [Prunus persica]	774.928																												25538644					867655	0
1463	Jr2	ctg54	189	JM058G24		556	641		Non-specific phospholipase C6 [Theobroma cacao] >gi|508775244|gb|EOY22500.1| Non-specific phospholipase C6 [Theobroma cacao]	806.378																																	847010	0
1464	Jr2	ctg54	189	JH063K10		580	655		hypothetical protein M569_13371 [Genlisea aurea]	823.99					2805318	0
1465	Jr2	ctg54	189	JM045I19		571	669		hypothetical protein PHAVU_003G211500g [Phaseolus vulgaris] >gi|561028907|gb|ESW27547.1| hypothetical protein PHAVU_003G211500g [Phaseolus vulgaris]	841.602
1466	Jr2	ctg54	189	JH061C15		623	756		hypothetical protein SORBIDRAFT_03g001780 [Sorghum bicolor] >gi|241926916|gb|EES00061.1| hypothetical protein SORBIDRAFT_03g001780 [Sorghum bicolor]	951.048																																					6321572	0
1467	Jr2	ctg54	189	JM009C01		733	833		hypothetical protein PRUPE_ppa003061mg [Prunus persica] >gi|462406008|gb|EMJ11472.1| hypothetical protein PRUPE_ppa003061mg [Prunus persica]	1047.91
1468	Jr2	ctg54	189	JM076C22		796	896		unknown [Glycine max]	1127.17
1469	Jr2	ctg54	189	JH016F20		934	1045		hypothetical protein OsI_30475 [Oryza sativa Indica Group]	1314.61																											10937899	0
1470	Jr2	ctg54	189	JH020F10		958	1067		hypothetical protein VITISV_032903 [Vitis vinifera]	1342.29
1471	Jr2	ctg54	189	JH061J08		1018	1133		predicted protein [Hordeum vulgare subsp. vulgare]	1425.31
1472	Jr2	ctg392	123	JH054O15		28	138	1168	hypothetical protein VITISV_003191 [Vitis vinifera]	1599.6													10765211	0												8875297
1473	Jr2	ctg392	123	JH069A15	1.901	71	141		hypothetical protein VITISV_022906 [Vitis vinifera]	1603.38																															16695150	0
1474	Jr2	ctg392	123	JH075J24		66	163		PREDICTED: probable inactive purple acid phosphatase 27-like [Cicer arietinum]	1631.05																																	992520	1004068
1475	Jr2	ctg392	123	JH069A20		35	180		hypothetical protein PRUPE_ppa000404mg [Prunus persica] >gi|462406649|gb|EMJ12113.1| hypothetical protein PRUPE_ppa000404mg [Prunus persica]	1652.44																																	1100351	0
1476	Jr2	ctg392	123	JH003P06		66	201		putative inactive purple acid phosphatase 27 [Morus notabilis]	1678.86																																	992520	1004068
1477	Jr2	ctg392	123	JH038G04		66	211		CBS domain-containing family protein [Populus trichocarpa] >gi|222868695|gb|EEF05826.1| CBS domain-containing family protein [Populus trichocarpa]	1691.44		10983756																															1037516	0
1478	Jr2	ctg392	123	JH074K18		218	334		PREDICTED: putative pentatricopeptide repeat-containing protein At2g02150-like [Cucumis sativus]	1846.17	18206572	0																																7055235
1479	Jr2	ctg392	123	JH003B22		221	345		hypothetical protein PRUPE_ppa000404mg [Prunus persica] >gi|462406649|gb|EMJ12113.1| hypothetical protein PRUPE_ppa000404mg [Prunus persica]	1860.01														2965042																			1100351	0
1480	Jr2	ctg392	123	JM013H24		304	454		Argininosuccinate synthase [Morus notabilis]	1997.13																																	1250567	0
1481	Jr2	ctg392	123	JM024L05		367	468		hypothetical protein AMTR_s04653p00000520, partial [Amborella trichopoda] >gi|548833479|gb|ERM96088.1| hypothetical protein AMTR_s04653p00000520, partial [Amborella trichopoda]	2014.74
1482	Jr2	ctg392	123	JM029G10		353	479		Leucine-rich repeat protein kinase family protein isoform 6 [Theobroma cacao] >gi|508775184|gb|EOY22440.1| Leucine-rich repeat protein kinase family protein isoform 6 [Theobroma cacao]	2028.58																											26038531	0						1260721
1483	Jr2	ctg392	123	JH032P09		460	506		nucleolar protein nop56, putative [Ricinus communis] >gi|223550328|gb|EEF51815.1| nucleolar protein nop56, putative [Ricinus communis]	2062.55																									2469471	0
1484	Jr2	ctg392	123	JH012C19		412	520		PREDICTED: putative ribonuclease H protein At1g65750-like [Fragaria vesca subsp. vesca]	2080.16
1485	Jr2	ctg392	123	JH071D19		429	520		Uncharacterized protein isoform 2 [Theobroma cacao] >gi|508775166|gb|EOY22422.1| Uncharacterized protein isoform 2 [Theobroma cacao]	2080.16		19586824																															1336725	0
1486	Jr2	ctg392	123	JH008L20		397	528		hypothetical protein VITISV_013228 [Vitis vinifera]	2090.22														15166126													10937899	0
1487	Jr2	ctg392	123	JM001N19		442	538		Uncharacterized protein TCM_014589 [Theobroma cacao] >gi|508775161|gb|EOY22417.1| Uncharacterized protein TCM_014589 [Theobroma cacao]	2102.8
1488	Jr2	ctg392	123	JM001M11		436	545		Uncharacterized protein TCM_014589 [Theobroma cacao] >gi|508775161|gb|EOY22417.1| Uncharacterized protein TCM_014589 [Theobroma cacao]	2111.61
1489	Jr2	ctg392	123	JH077O12		459	547		nucleolar protein nop56, putative [Ricinus communis] >gi|223550328|gb|EEF51815.1| nucleolar protein nop56, putative [Ricinus communis]	2114.13																									2469471	0
1490	Jr2	ctg392	123	JH070I16		471	552		hypothetical protein POPTR_0012s09600g [Populus trichocarpa] >gi|550326754|gb|ERP54689.1| hypothetical protein POPTR_0012s09600g [Populus trichocarpa]	2120.42																												26200079					1370139	0
1491	Jr2	ctg392	123	JM045O06		494	585		Transducin/WD40 repeat-like superfamily protein [Theobroma cacao] >gi|508775168|gb|EOY22424.1| Transducin/WD40 repeat-like superfamily protein [Theobroma cacao]	2161.93			8185460
1492	Jr2	ctg392	123	JM020D21	1.952	618	686		hypothetical protein POPTR_0012s09550g [Populus trichocarpa] >gi|222859376|gb|EEE96923.1| hypothetical protein POPTR_0012s09550g [Populus trichocarpa]	2288.99																																	12558304	0
1493	Jr2	ctg392	123	JH074I04		715	803		hypothetical protein PRUPE_ppa002179mg [Prunus persica] >gi|462406622|gb|EMJ12086.1| hypothetical protein PRUPE_ppa002179mg [Prunus persica]	2436.17																																	11783303	0
1494	Jr2	ctg392	123	JH009C16		802	881		hypothetical protein PRUPE_ppa002179mg [Prunus persica] >gi|462406622|gb|EMJ12086.1| hypothetical protein PRUPE_ppa002179mg [Prunus persica]	2534.3																																	11783303	0
1495	Jr2	ctg392	123	JH002H23	2.159	822	908		n/a	2568.26
1496	Jr2	ctg392	123	JH046J23		831	919		putative non-LTR retroelement reverse transcriptase [Arabidopsis thaliana]	2582.1																																					6321572	0
1497	Jr2	ctg392	123	JH034P19		788	924		hypothetical protein PRUPE_ppa002179mg [Prunus persica] >gi|462406622|gb|EMJ12086.1| hypothetical protein PRUPE_ppa002179mg [Prunus persica]	2588.39																																	11783303	0
1498	Jr2	ctg878	79	JH007E06		0	111	1143	Relative of early flowering 6, putative isoform 4 [Theobroma cacao] >gi|508775103|gb|EOY22359.1| Relative of early flowering 6, putative isoform 4 [Theobroma cacao]	2733.64																										5944228							11978867	0
1499	Jr2	ctg878	79	JH068E03		124	266		hypothetical protein CICLE_v10015478mg [Citrus clementina] >gi|557549278|gb|ESR59907.1| hypothetical protein CICLE_v10015478mg [Citrus clementina]	2928.63	6915565	6911179
1500	Jr2	ctg878	79	JH030L02		93	272		hypothetical protein POPTR_0554s00200g [Populus trichocarpa] >gi|550308538|gb|ERP46722.1| hypothetical protein POPTR_0554s00200g [Populus trichocarpa]	2936.18
1501	Jr2	ctg878	79	JM017N13		203	274		hypothetical protein M569_11401 [Genlisea aurea]	2938.69
1502	Jr2	ctg878	79	JH013E09		277	376		hypothetical protein VITISV_003191 [Vitis vinifera]	3067.01													10765211	0																								456680	22480041
1503	Jr2	ctg878	79	JH030L18	3.447	239	388		n/a	3082.1
1504	Jr2	ctg878	79	JH031L24		288	400		MA3 domain-containing protein isoform 1 [Theobroma cacao] >gi|590669687|ref|XP_007037846.1| MA3 domain-containing protein isoform 1 [Theobroma cacao] >gi|508775090|gb|EOY22346.1| MA3 domain-containing protein isoform 1 [Theobroma cacao] >gi|508775091|gb|EOY22347.1| MA3 domain-containing protein isoform 1 [Theobroma cacao]	3097.2																																	11783303
1505	Jr2	ctg878	79	JH046E22		494	576		hypothetical protein VITISV_041167 [Vitis vinifera]	3318.61		6915565																															11508741	0
1506	Jr2	ctg878	79	JM078P01		482	592		helicase, putative [Ricinus communis] >gi|223532762|gb|EEF34541.1| helicase, putative [Ricinus communis]	3338.74											13765300	0
1507	Jr2	ctg878	79	JM028O13		503	598		hypothetical protein VITISV_038864 [Vitis vinifera]	3346.28											18154263	0
1508	Jr2	ctg878	79	JM008B18		511	601		hypothetical protein PRUPE_ppa019259mg [Prunus persica] >gi|462405834|gb|EMJ11298.1| hypothetical protein PRUPE_ppa019259mg [Prunus persica]	3350.06
1509	Jr2	ctg878	79	JH025L21		495	616		Sieve element occlusion e, putative [Theobroma cacao] >gi|508775043|gb|EOY22299.1| Sieve element occlusion e, putative [Theobroma cacao]	3368.93		6915565																															11508741	0
1510	Jr2	ctg878	79	JH071C23		494	635		Sieve element occlusion e, putative [Theobroma cacao] >gi|508775043|gb|EOY22299.1| Sieve element occlusion e, putative [Theobroma cacao]	3392.83		6915565																															11508741	0
1511	Jr2	ctg878	79	JH073A21	3.808	613	677		cytochrome P450, putative [Ricinus communis] >gi|223550409|gb|EEF51896.1| cytochrome P450, putative [Ricinus communis]	3445.67																																	11181431	11371146
1512	Jr2	ctg878	79	JM010H19	3.753	606	720		hypothetical protein VITISV_027576 [Vitis vinifera]	3499.76									6966891	0																						16695150
1513	Jr2	ctg878	79	JH033D23		629	782		PREDICTED: LOW QUALITY PROTEIN: superkiller viralicidic activity 2-like 2-like [Cucumis sativus]	3577.76											13765300	0
1514	Jr2	ctg878	79	JH073D01		713	783		hypothetical protein VITISV_026680 [Vitis vinifera]	3579.01
1515	Jr2	ctg655	89	JM071H20		0	150	982	PREDICTED: probable serine/threonine-protein kinase WNK2-like [Fragaria vesca subsp. vesca]	3925.7
1516	Jr2	ctg655	89	JM054I06	5.008	73	181		n/a	3964.7
1517	Jr2	ctg655	89	JH019M13		79	197		RNase H family protein [Solanum demissum]	3984.83
1518	Jr2	ctg655	89	JH011P14		93	200		C2 calcium/lipid-binding and GRAM domain containing protein, putative [Theobroma cacao] >gi|508773626|gb|EOY20882.1| C2 calcium/lipid-binding and GRAM domain containing protein, putative [Theobroma cacao]	3988.6																																	10796674	0
1519	Jr2	ctg655	89	JH025C23		136	236		hypothetical protein PRUPE_ppa002438mg [Prunus persica] >gi|462406039|gb|EMJ11503.1| hypothetical protein PRUPE_ppa002438mg [Prunus persica]	4033.89																9117001																	10751781	0
1520	Jr2	ctg655	89	JM019A23		171	236		PREDICTED: leucine-rich repeat-containing protein 40-like [Cucumis sativus] >gi|449526497|ref|XP_004170250.1| PREDICTED: leucine-rich repeat-containing protein 40-like [Cucumis sativus]	4033.89																																	10820978	7632396
1521	Jr2	ctg655	89	JM061N24		141	242		hypothetical protein L484_025609 [Morus notabilis]	4041.44
1522	Jr2	ctg655	89	JM017B21		190	246		Serine/threonine-protein kinase HT1 [Morus notabilis]	4046.47																												26893203					10874999	0					34927996
1523	Jr2	ctg655	89	JH074I07		181	254		hypothetical protein VITISV_023689 [Vitis vinifera]	4056.53																																	10682432	0
1524	Jr2	ctg655	89	JM064B03		219	298		Uncharacterized protein TCM_030494 [Theobroma cacao] >gi|508781820|gb|EOY29076.1| Uncharacterized protein TCM_030494 [Theobroma cacao]	4111.88
1525	Jr2	ctg655	89	JH036D20		239	318		Uncharacterized protein TCM_011923 [Theobroma cacao] >gi|508710339|gb|EOY02236.1| Uncharacterized protein TCM_011923 [Theobroma cacao]	4137.04																																					6321572
1526	Jr2	ctg655	89	JH002G13		454	505		hypothetical protein L484_014571 [Morus notabilis]	4372.29																																	10338338	0
1527	Jr2	ctg655	89	JH003J10		454	523		hypothetical protein L484_014571 [Morus notabilis]	4394.93																																	10338338	0
1528	Jr2	ctg655	89	JH066A16	5.599	452	554		n/a	4433.93
1529	Jr2	ctg655	89	JH066I01		472	555		Uncharacterized protein TCM_011923 [Theobroma cacao] >gi|508710339|gb|EOY02236.1| Uncharacterized protein TCM_011923 [Theobroma cacao]	4435.19
1530	Jr2	ctg655	89	JH041N21		436	565		hypothetical protein CICLE_v10019926mg [Citrus clementina] >gi|567894780|ref|XP_006439878.1| hypothetical protein CICLE_v10019926mg [Citrus clementina] >gi|557542139|gb|ESR53117.1| hypothetical protein CICLE_v10019926mg [Citrus clementina] >gi|557542140|gb|ESR53118.1| hypothetical protein CICLE_v10019926mg [Citrus clementina]	4447.77																																	10338338	0
1531	Jr2	ctg655	89	JM061H11		672	756		hypothetical protein PRUPE_ppa016553mg [Prunus persica] >gi|462424248|gb|EMJ28511.1| hypothetical protein PRUPE_ppa016553mg [Prunus persica]	4688.05																																					6321572	0
1532	Jr2	ctg655	89	JH078D20		642	780		P-loop containing nucleoside triphosphate hydrolases superfamily protein isoform 2 [Theobroma cacao] >gi|508773637|gb|EOY20893.1| P-loop containing nucleoside triphosphate hydrolases superfamily protein isoform 2 [Theobroma cacao]	4718.24																																	10885567	0
1533	Jr2	ctg1357	53	JM040E01		19	99	730	MORC family CW-type zinc finger protein 3 isoform 1 [Theobroma cacao] >gi|508773516|gb|EOY20772.1| MORC family CW-type zinc finger protein 3 isoform 1 [Theobroma cacao]	4843.54																												27346395					10124363	0
1534	Jr2	ctg1357	53	JM066G24		328	411		PREDICTED: MORC family CW-type zinc finger protein 3 [Vitis vinifera] >gi|297733753|emb|CBI15000.3| unnamed protein product [Vitis vinifera]	5236.04																												27346395					10124363	0
1535	Jr2	ctg1357	53	JH004C05	6.855	367	431		Glutaredoxin-C6 [Triticum urartu]	5261.2																											27413773	0						9942662					35349722
1536	Jr2	ctg1357	53	JM040C18		382	436		Modifier of snc1, putative isoform 1 [Theobroma cacao] >gi|508773549|gb|EOY20805.1| Modifier of snc1, putative isoform 1 [Theobroma cacao]	5267.49																																	10209064	0
1537	Jr2	ctg1357	53	JM056D01		368	449		n/a	5283.84
1538	Jr2	ctg1357	53	JM067J07		387	451		maturase [Mimulus guttatus]	5286.36																																	9964293	0
1539	Jr2	ctg1357	53	JM059I11		430	507		Modifier of snc1, putative isoform 1 [Theobroma cacao] >gi|508773549|gb|EOY20805.1| Modifier of snc1, putative isoform 1 [Theobroma cacao]	5356.81
1540	Jr2	ctg1357	53	JM013P01		463	565		hypothetical protein VITISV_007982 [Vitis vinifera]	5429.77																		56559															10167001	0
1541	Jr2	ctg1357	53	JH032J07		462	580		Mitochondrial import inner membrane translocase subunit Tim17/Tim22/Tim23 family protein [Theobroma cacao] >gi|508773501|gb|EOY20757.1| Mitochondrial import inner membrane translocase subunit Tim17/Tim22/Tim23 family protein [Theobroma cacao]	5448.64																																	9919405	0
1542	Jr2	ctg1634	20	JH014D19		0	86	354	hypothetical protein VITISV_018358 [Vitis vinifera]	5557.19										2356081																							9805985	0
1543	Jr2	ctg1634	20	JM055I03	7.146	1	112		n/a	5589.9
1544	Jr2	ctg685	94	JM019C16		126	198	1322	PREDICTED: serine/threonine protein phosphatase 2A 55 kDa regulatory subunit B beta isoform-like [Fragaria vesca subsp. vesca]	6052.08																						2038926											10037582	0
1545	Jr2	ctg685	94	JM019M03		134	238		hypothetical chloroplast RF2 [Nandina domestica] >gi|114330032|ref|YP_740713.1| hypothetical chloroplast RF2 [Nandina domestica] >gi|122165906|sp|Q09FP8.1|YCF2_NANDO RecName: Full=Protein Ycf2 >gi|114054515|gb|ABI49908.1| hypothetical chloroplast RF2 [Nandina domestica] >gi|114054534|gb|ABI49927.1| hypothetical chloroplast RF2 [Nandina domestica]	6102.4
1546	Jr2	ctg685	94	JH011B15		151	293		PREDICTED: anthranilate phosphoribosyltransferase, chloroplastic [Vitis vinifera] >gi|297733759|emb|CBI15006.3| unnamed protein product [Vitis vinifera]	6171.59																																	9936625	0
1547	Jr2	ctg685	94	JM003I11		319	413		hypothetical protein VITISV_018571 [Vitis vinifera]	6322.55									24368368	0														15254459															20767117
1548	Jr2	ctg685	94	JH062E07		306	449		hypothetical protein PRUPE_ppa000124mg [Prunus persica] >gi|462406173|gb|EMJ11637.1| hypothetical protein PRUPE_ppa000124mg [Prunus persica]	6367.84																																	9403896	0
1549	Jr2	ctg685	94	JM085B13		320	453		hypothetical protein VITISV_023947 [Vitis vinifera]	6372.87																					15274983	0
1550	Jr2	ctg685	94	JH058F14		342	490		Peroxisomal membrane protein PEX14 [Morus notabilis]	6419.42																																	9610562	0
1551	Jr2	ctg685	94	JH013I23		483	597		hypothetical protein VITISV_024658 [Vitis vinifera]	6554.03			5157582	0								15076740																											20894658
1552	Jr2	ctg685	94	JH057C12		620	714		hypothetical protein VITISV_031906 [Vitis vinifera]	6701.21																	3567294	0								8875297
1553	Jr2	ctg685	94	JM011A04		597	736		hypothetical protein VITISV_031323 [Vitis vinifera]	6728.89																			16910115	0
1554	Jr2	ctg685	94	JM065H04		648	737		PREDICTED: uncharacterized protein LOC100854333 [Vitis vinifera]	6730.15									6966891	0																				8695586
1555	Jr2	ctg685	94	JH036B19		612	773		PREDICTED: tripeptidyl-peptidase 2 [Vitis vinifera]	6775.43										16656212																					17397188	0
1556	Jr2	ctg685	94	JH013C16		735	838		expressed protein [Arabidopsis lyrata subsp. lyrata] >gi|297333043|gb|EFH63461.1| expressed protein [Arabidopsis lyrata subsp. lyrata]	6857.2
1557	Jr2	ctg685	94	JH024A18		786	889		unknown [Zea mays]	6921.36																																	9590379	0
1558	Jr2	ctg685	94	JM017N20	9.488	795	895		putative carbonic anhydrase [Cupressus sempervirens]	6928.91																												27702554					9661925	0
1559	Jr2	ctg685	94	JM026E10		834	917		PREDICTED: uncharacterized protein LOC100255253 [Vitis vinifera]	6956.59																												27744569					9345961	0
1560	Jr2	ctg685	94	JM025M01		867	950		PREDICTED: uncharacterized protein LOC101299087 [Fragaria vesca subsp. vesca]	6998.1																																	9201475	0
1561	Jr2	ctg685	94	JM028M09		922	1022		hypothetical protein VITISV_020654 [Vitis vinifera]	7088.68											18154263	0		10765211																									39845903
1562	Jr2	ctg371	122	JM002N20		179	288	1347	hypothetical protein VITISV_015869 [Vitis vinifera]	7487.3																8172675																					6321572	0
1563	Jr2	ctg371	122	JM057F13		207	291		hypothetical protein VITISV_015869 [Vitis vinifera]	7491.08
1564	Jr2	ctg371	122	JH025I03		198	308		PREDICTED: uncharacterized protein LOC101226861 [Cucumis sativus]	7512.46																																	7226865	0
1565	Jr2	ctg371	122	JH027K03		222	324		PREDICTED: putative nuclease HARBI1-like [Solanum lycopersicum]	7532.59
1566	Jr2	ctg371	122	JH032F20		383	459		hypothetical protein OsJ_28290 [Oryza sativa Japonica Group]	7702.42			5157582	0								15076740
1567	Jr2	ctg371	122	JM032B12	15.894	442	536		n/a	7799.29
1568	Jr2	ctg371	122	JH061M17		435	543		hypothetical protein VITISV_042324 [Vitis vinifera]	7808.09																															1398377
1569	Jr2	ctg371	122	JH007C15		573	650		hypothetical protein VITISV_007671 [Vitis vinifera]	7942.7
1570	Jr2	ctg371	122	JH056K03		686	782		hypothetical protein AMTR_s00008p00243030 [Amborella trichopoda] >gi|548832643|gb|ERM95424.1| hypothetical protein AMTR_s00008p00243030 [Amborella trichopoda]	8108.76
1571	Jr2	ctg371	122	JH040F16		695	792		hypothetical protein AMTR_s00008p00243030 [Amborella trichopoda] >gi|548832643|gb|ERM95424.1| hypothetical protein AMTR_s00008p00243030 [Amborella trichopoda]	8121.34
1572	Jr2	ctg371	122	JM028C11		684	810		hypothetical protein VITISV_008771 [Vitis vinifera]	8143.98																																					6321572	0
1573	Jr2	ctg371	122	JM055G04	18.795	815	894		PREDICTED: cyclic nucleotide-gated ion channel 1-like [Solanum lycopersicum]	8249.65																														18036291	19529594	0
1574	Jr2	ctg371	122	JH043A08		791	942		Uncharacterized protein TCM_036737 [Theobroma cacao] >gi|508725616|gb|EOY17513.1| Uncharacterized protein TCM_036737 [Theobroma cacao]	8310.04
1575	Jr2	ctg371	122	JM071B03		893	957		Uncharacterized protein TCM_011923 [Theobroma cacao] >gi|508710339|gb|EOY02236.1| Uncharacterized protein TCM_011923 [Theobroma cacao]	8328.91													20659641	0
1576	Jr2	ctg371	122	JH045P22		827	959		conserved hypothetical protein [Ricinus communis] >gi|223546321|gb|EEF47823.1| conserved hypothetical protein [Ricinus communis]	8331.42
1577	Jr2	ctg371	122	JH078P08		863	959		PREDICTED: U3 small nucleolar ribonucleoprotein protein IMP4 [Vitis vinifera] >gi|147790699|emb|CAN61017.1| hypothetical protein VITISV_041221 [Vitis vinifera] >gi|296081284|emb|CBI17728.3| unnamed protein product [Vitis vinifera]	8331.42																																							1834750
1578	Jr2	ctg371	122	JH056D09		916	1027		hypothetical protein MTR_5g097590 [Medicago truncatula] >gi|355519312|gb|AET00936.1| hypothetical protein MTR_5g097590 [Medicago truncatula]	8416.97
1579	Jr2	ctg371	122	JM032J10		922	1070		PREDICTED: U3 small nucleolar ribonucleoprotein protein IMP4-like [Cucumis sativus]	8471.06																																							1834750
1580	Jr2	ctg232	292	JH016N10		103	190	2323	hypothetical protein VITISV_033119 [Vitis vinifera]	8711.02														15166126													10937899	0
1581	Jr2	ctg232	292	JH055O02		141	190		hypothetical protein VITISV_020018 [Vitis vinifera]	8711.02
1582	Jr2	ctg232	292	JH057H11		178	240		PREDICTED: phosphoserine phosphatase, chloroplastic [Vitis vinifera] >gi|297733874|emb|CBI15121.3| unnamed protein product [Vitis vinifera]	8773.92																																	8174940	0
1583	Jr2	ctg232	292	JM017P10	20.116	182	246		hypothetical protein VITISV_008771 [Vitis vinifera]	8781.47													20659641	0														10937899
1584	Jr2	ctg232	292	JM062J09		178	264		Clathrin, heavy chain isoform 5 [Theobroma cacao] >gi|508787266|gb|EOY34522.1| Clathrin, heavy chain isoform 5 [Theobroma cacao]	8804.11											7583498	0														733275
1585	Jr2	ctg232	292	JM047K11		251	348		PREDICTED: cyclic nucleotide-gated ion channel 1-like [Solanum tuberosum]	8909.78																														18036291	19529594	0
1586	Jr2	ctg232	292	JH063E21		259	355		hypothetical protein OrsaiPp07 [Oryza sativa Indica Group] >gi|289065044|ref|YP_003433855.1| hypothetical protein OrrupM_p18 [Oryza rufipogon] >gi|74100111|gb|AAZ99275.1| hypothetical protein (mitochondrion) [Oryza sativa Indica Group] >gi|74100166|gb|AAZ99329.1| hypothetical protein (mitochondrion) [Oryza sativa Japonica Group] >gi|74100220|gb|AAZ99382.1| hypothetical protein (mitochondrion) [Or…	8918.59									6966891	0																						16695150
1587	Jr2	ctg232	292	JH030M05		257	359		hypothetical protein VITISV_024577 [Vitis vinifera]	8923.62																															1398377
1588	Jr2	ctg232	292	JM009C21		269	365		PREDICTED: histone deacetylase 5-like [Fragaria vesca subsp. vesca]	8931.17																																	8144795	0
1589	Jr2	ctg232	292	JM043G11		294	403		hypothetical protein PRUPE_ppa001411mg [Prunus persica] >gi|462407040|gb|EMJ12504.1| hypothetical protein PRUPE_ppa001411mg [Prunus persica]	8978.97						17818134																	9908324	0
1590	Jr2	ctg232	292	JH056G14	20.732	290	415		n/a	8994.07
1591	Jr2	ctg232	292	JM071L12		419	515		PREDICTED: cyclic nucleotide-gated ion channel 1-like [Solanum lycopersicum]	9119.87																						7957611							18036291	0
1592	Jr2	ctg232	292	JH047J20		396	521		hypothetical protein PRUPE_ppa004540mg [Prunus persica] >gi|462405662|gb|EMJ11126.1| hypothetical protein PRUPE_ppa004540mg [Prunus persica]	9127.42										404183																							5580163	0
1593	Jr2	ctg232	292	JH012A15		433	539		PREDICTED: cyclic nucleotide-gated ion channel 1-like [Fragaria vesca subsp. vesca]	9150.06																						7957611									19529594	0
1594	Jr2	ctg232	292	JH037E06		439	541		retrotransposon protein, putative, Ty3-gypsy subclass, expressed [Oryza sativa Japonica Group]	9152.58
1595	Jr2	ctg232	292	JH038I07		388	546		Flavonoid 3'-hydroxylase isoform 1 [Theobroma cacao] >gi|508774792|gb|EOY22048.1| Flavonoid 3'-hydroxylase isoform 1 [Theobroma cacao]	9158.87															19083201	0		829349
1596	Jr2	ctg232	292	JH076L24		427	569		hypothetical protein OsI_36954 [Oryza sativa Indica Group]	9187.8
1597	Jr2	ctg232	292	JM053M22		482	595		PREDICTED: glucan endo-1,3-beta-glucosidase-like protein 3 [Vitis vinifera] >gi|297733880|emb|CBI15127.3| unnamed protein product [Vitis vinifera]	9220.51																																	8111068	0
1598	Jr2	ctg232	292	JH062C23		467	623		hypothetical protein PRUPE_ppa004747mg [Prunus persica] >gi|462405679|gb|EMJ11143.1| hypothetical protein PRUPE_ppa004747mg [Prunus persica]	9255.73																																	7961696	0
1599	Jr2	ctg232	292	JH031M17		608	706		PREDICTED: uncharacterized protein LOC101291061 [Fragaria vesca subsp. vesca]	9360.15
1600	Jr2	ctg232	292	JM026I11		644	747		U5 small nuclear ribonucleoprotein helicase isoform 1 [Theobroma cacao] >gi|508774798|gb|EOY22054.1| U5 small nuclear ribonucleoprotein helicase isoform 1 [Theobroma cacao]	9411.73										22433673																							8103821	0
1601	Jr2	ctg232	292	JH003K05		757	860		hypothetical protein VITISV_017409 [Vitis vinifera]	9553.88						2805318													16910115	0
1602	Jr2	ctg232	292	JH054I02		798	901		hypothetical protein PRUPE_ppa020120mg [Prunus persica] >gi|462423643|gb|EMJ27906.1| hypothetical protein PRUPE_ppa020120mg [Prunus persica]	9605.46																											10937899	0
1603	Jr2	ctg232	292	JH045L03	20.911	819	913		n/a	9620.55
1604	Jr2	ctg232	292	JM012C13		815	928		hypothetical protein PRUPE_ppa009310mg [Prunus persica] >gi|462405151|gb|EMJ10615.1| hypothetical protein PRUPE_ppa009310mg [Prunus persica]	9639.42																																	8174940	0
1605	Jr2	ctg232	292	JH032N13		853	944		hypothetical protein VITISV_010061 [Vitis vinifera]	9659.55														15166126													10937899	0
1606	Jr2	ctg232	292	JH045H14		879	945		integrase [Populus trichocarpa]	9660.81																															4296618	0
1607	Jr2	ctg232	292	JH077C17		860	979		hypothetical protein CICLE_v100211692mg, partial [Citrus clementina] >gi|557543014|gb|ESR53992.1| hypothetical protein CICLE_v100211692mg, partial [Citrus clementina]	9703.58																																	8166163	0
1608	Jr2	ctg232	292	JH076O11		914	982		Phototropic-responsive NPH3 family protein, putative [Theobroma cacao] >gi|508722326|gb|EOY14223.1| Phototropic-responsive NPH3 family protein, putative [Theobroma cacao]	9707.36
1609	Jr2	ctg232	292	JH034L19		940	1050		hypothetical protein PRUPE_ppa025483mg [Prunus persica] >gi|462416144|gb|EMJ20881.1| hypothetical protein PRUPE_ppa025483mg [Prunus persica]	9792.9
1610	Jr2	ctg232	292	JH061H13		964	1073		hypothetical protein VITISV_026810 [Vitis vinifera]	9821.83																		3567294
1611	Jr2	ctg232	292	JH044J01		1059	1134		hypothetical protein VITISV_017992 [Vitis vinifera]	9898.57
1612	Jr2	ctg232	292	JH075E18	21.124	1000	1138		n/a	9903.6
1613	Jr2	ctg232	292	JM039M11		1048	1148		Replication factor A protein 1 [Morus notabilis]	9916.18																					8705144	0												8383025
1614	Jr2	ctg232	292	JH063F11		1057	1155		hypothetical protein CICLE_v10023278mg [Citrus clementina] >gi|557543641|gb|ESR54619.1| hypothetical protein CICLE_v10023278mg [Citrus clementina]	9924.99																																					2754665	0
1615	Jr2	ctg232	292	JH029H14		1008	1158		hypothetical protein VITISV_042083 [Vitis vinifera]	9928.76													20659641	0														10937899
1616	Jr2	ctg232	292	JH061H06		1047	1183		hypothetical protein VITISV_026810 [Vitis vinifera]	9960.21																		19131227
1617	Jr2	ctg232	292	JM012H12		1050	1188		hypothetical protein POPTR_0013s06635g [Populus trichocarpa] >gi|550325124|gb|ERP53741.1| hypothetical protein POPTR_0013s06635g [Populus trichocarpa]	9966.5
1618	Jr2	ctg232	292	JM058E22		1082	1236		Galactose oxidase/kelch repeat superfamily protein isoform 1 [Theobroma cacao] >gi|508774850|gb|EOY22106.1| Galactose oxidase/kelch repeat superfamily protein isoform 1 [Theobroma cacao]	10026.9																																	5641390	0
1619	Jr2	ctg232	292	JH070C03		1146	1270		hypothetical protein L484_016828 [Morus notabilis]	10069.7		8002071																															5580163	0
1620	Jr2	ctg232	292	JH062M24		1169	1279		hypothetical protein L484_016828 [Morus notabilis]	10081		8002071																															5580163	0
1621	Jr2	ctg232	292	JM052E06		1167	1295		hypothetical protein VITISV_033187 [Vitis vinifera]	10101.1																																							45938649
1622	Jr2	ctg232	292	JH046F06		1162	1330		hypothetical protein VITISV_031733 [Vitis vinifera]	10145.1					3554244
1623	Jr2	ctg232	292	JH062N15		1260	1370		COBRA-like extracellular glycosyl-phosphatidyl inositol-anchored protein family isoform 2 [Theobroma cacao] >gi|508774862|gb|EOY22118.1| COBRA-like extracellular glycosyl-phosphatidyl inositol-anchored protein family isoform 2 [Theobroma cacao]	10195.5																												23532718					5548284	0
1624	Jr2	ctg232	292	JH013J02		1245	1381		hypothetical protein PRUPE_ppa023969mg, partial [Prunus persica] >gi|462394737|gb|EMJ00536.1| hypothetical protein PRUPE_ppa023969mg, partial [Prunus persica]	10209.3
1625	Jr2	ctg232	292	JH020C10		1300	1394		hypothetical protein VITISV_010143 [Vitis vinifera]	10225.7														10765211			3567294	0
1626	Jr2	ctg232	292	JH023G05		1342	1425		PREDICTED: retrotransposon-derived protein PEG10-like [Glycine max]	10264.6																											26179543	0
1627	Jr2	ctg232	292	JM076B11		1276	1436		hypothetical protein SORBIDRAFT_06g001875 [Sorghum bicolor] >gi|241938674|gb|EES11819.1| hypothetical protein SORBIDRAFT_06g001875 [Sorghum bicolor]	10278.5									9426104
1628	Jr2	ctg232	292	JM064F14		1340	1440		hypothetical protein VITISV_044100 [Vitis vinifera]	10283.5
1629	Jr2	ctg232	292	JH064D14		1346	1515		hypothetical protein SORBIDRAFT_01g022921 [Sorghum bicolor] >gi|241918512|gb|EER91656.1| hypothetical protein SORBIDRAFT_01g022921 [Sorghum bicolor]	10377.9																									4186201
1630	Jr2	ctg232	292	JM032B23		1420	1524		Receptor-like protein 12 [Morus notabilis]	10389.2
1631	Jr2	ctg232	292	JM056H01		1451	1528		dienelactone hydrolase family protein [Populus trichocarpa] >gi|222852560|gb|EEE90107.1| dienelactone hydrolase family protein [Populus trichocarpa]	10394.2									4226424	0				1683603
1632	Jr2	ctg232	292	JH034O08		1385	1533		Transposase-like protein [Theobroma cacao] >gi|508702024|gb|EOX93920.1| Transposase-like protein [Theobroma cacao]	10400.5
1633	Jr2	ctg232	292	JM018B03		1447	1547		PREDICTED: uncharacterized protein LOC102596481 [Solanum tuberosum]	10418.1			5157582	0								15076740
1634	Jr2	ctg232	292	JH025B11		1447	1565		PREDICTED: putative ribonuclease H protein At1g65750-like [Solanum tuberosum]	10440.8
1635	Jr2	ctg232	292	JM019L07		1503	1614		hypothetical protein PRUPE_ppa020080mg, partial [Prunus persica] >gi|462410445|gb|EMJ15779.1| hypothetical protein PRUPE_ppa020080mg, partial [Prunus persica]	10502.4
1636	Jr2	ctg232	292	JH063L05		1435	1615		hypothetical protein POPTR_2796s00200g, partial [Populus trichocarpa] >gi|550303373|gb|ERP45863.1| hypothetical protein POPTR_2796s00200g, partial [Populus trichocarpa]	10503.7
1637	Jr2	ctg232	292	JH036D16		1447	1619		Uncharacterized protein TCM_033752 [Theobroma cacao] >gi|508722459|gb|EOY14356.1| Uncharacterized protein TCM_033752 [Theobroma cacao]	10508.7																																					6321572	0
1638	Jr2	ctg232	292	JH008F02		1479	1659		Uncharacterized protein TCM_042329 [Theobroma cacao] >gi|508787493|gb|EOY34749.1| Uncharacterized protein TCM_042329 [Theobroma cacao]	10559
1639	Jr2	ctg232	292	JH057L08		1659	1703		PREDICTED: ALA-interacting subunit 3-like [Fragaria vesca subsp. vesca]	10614.4																				6739758																	23318736	0
1640	Jr2	ctg232	292	JH023G01		1628	1713		putative non-LTR retroelement reverse transcriptase [Arabidopsis thaliana]	10627
1641	Jr2	ctg232	292	JH059P03		1595	1715		PREDICTED: succinate-semialdehyde dehydrogenase, mitochondrial-like isoform X1 [Solanum tuberosum] >gi|565375846|ref|XP_006354426.1| PREDICTED: succinate-semialdehyde dehydrogenase, mitochondrial-like isoform X2 [Solanum tuberosum]	10629.5																																					23341372	23353908
1642	Jr2	ctg232	292	JH057L14		1644	1718		PREDICTED: ALA-interacting subunit 3-like [Fragaria vesca subsp. vesca]	10633.2																				6739758																	23318736	0
1643	Jr2	ctg232	292	JH016L02		1655	1756		hypothetical protein PRUPE_ppa020282mg [Prunus persica] >gi|462398875|gb|EMJ04543.1| hypothetical protein PRUPE_ppa020282mg [Prunus persica]	10681
1644	Jr2	ctg232	292	JH029F21		1603	1760		hypothetical protein PRUPE_ppa020282mg [Prunus persica] >gi|462398875|gb|EMJ04543.1| hypothetical protein PRUPE_ppa020282mg [Prunus persica]	10686.1
1645	Jr2	ctg232	292	JH077H12		1659	1778		hypothetical protein PRUPE_ppa024128mg [Prunus persica] >gi|462416205|gb|EMJ20942.1| hypothetical protein PRUPE_ppa024128mg [Prunus persica]	10708.7
1646	Jr2	ctg232	292	JM025O15		1700	1795		steroid 22-alpha-hydroxylase [Gossypium hirsutum]	10730.1							18166917
1647	Jr2	ctg232	292	JM078H21		1738	1822		hypothetical protein VITISV_026680 [Vitis vinifera]	10764.1
1648	Jr2	ctg181	208	JH015J16		4	74	2463	hypothetical protein VITISV_041689 [Vitis vinifera]	10888.1									24368368	0														15254459															8791965
1649	Jr2	ctg181	208	JM013H14		11	104		hypothetical protein POPTR_0012s046402g, partial [Populus trichocarpa] >gi|550326389|gb|ERP54518.1| hypothetical protein POPTR_0012s046402g, partial [Populus trichocarpa]	10925.8									2654801	0																3337584
1650	Jr2	ctg181	208	JM066B05		11	117		hypothetical protein VITISV_020072 [Vitis vinifera]	10942.2
1651	Jr2	ctg181	208	JH062E15		73	164		PREDICTED: uncharacterized protein LOC100854333 [Vitis vinifera]	11001.3
1652	Jr2	ctg181	208	JH062I18		66	167		hypothetical protein VITISV_005690 [Vitis vinifera]	11005.1					3850849	0
1653	Jr2	ctg181	208	JH002P20		151	237		hypothetical protein VITISV_019487 [Vitis vinifera]	11093.1														6348702
1654	Jr2	ctg181	208	JM023A09		342	476		PREDICTED: probable LRR receptor-like serine/threonine-protein kinase At1g56130-like [Vitis vinifera]	11393.8																							13758979	13636163
1655	Jr2	ctg181	208	JH033N02		347	485		hypothetical protein VITISV_013254 [Vitis vinifera]	11405.1
1656	Jr2	ctg181	208	JM073C22		351	491		PREDICTED: probable LRR receptor-like serine/threonine-protein kinase At1g56130-like [Vitis vinifera]	11412.7																							13758979	13636163
1657	Jr2	ctg181	208	JH026C03		396	508		hypothetical protein VITISV_004754 [Vitis vinifera]	11434.1																													8695586	0
1658	Jr2	ctg181	208	JH008F13		388	515		Leucine-rich repeat transmembrane protein kinase [Theobroma cacao] >gi|508722015|gb|EOY13912.1| Leucine-rich repeat transmembrane protein kinase [Theobroma cacao]	11442.9																							13758979	13636163
1659	Jr2	ctg181	208	JH031B07	23.347	339	530		hypothetical protein VITISV_037079 [Vitis vinifera]	11461.7										6966891																					16695150	0
1660	Jr2	ctg181	208	JH010C09		426	534		hypothetical protein VITISV_001550 [Vitis vinifera]	11466.8																													8695586	0
1661	Jr2	ctg181	208	JH051L21		441	549		PREDICTED: repetitive proline-rich cell wall protein 2-like [Solanum tuberosum]	11485.6
1662	Jr2	ctg181	208	JH039M19		439	564		retrotransposon protein, putative, Ty3-gypsy subclass [Oryza sativa Japonica Group]	11504.5							19932426	0
1663	Jr2	ctg181	208	JH002N24		552	655		Uncharacterized protein TCM_016763 [Theobroma cacao] >gi|508710342|gb|EOY02239.1| Uncharacterized protein TCM_016763 [Theobroma cacao]	11619
1664	Jr2	ctg181	208	JM067H16		685	792		hypothetical protein VITISV_026939 [Vitis vinifera]	11791.3													20659641
1665	Jr2	ctg181	208	JM027H08		680	807		hypothetical protein OsJ_23127 [Oryza sativa Japonica Group]	11810.2
1666	Jr2	ctg181	208	JH059K08		703	835		hypothetical protein VITISV_015014 [Vitis vinifera]	11845.4							19932426	0
1667	Jr2	ctg181	208	JH011D04		772	916		orf57 gene product (mitochondrion) [Daucus carota subsp. sativus] >gi|374082010|gb|AEY81202.1| orf57 (mitochondrion) [Daucus carota subsp. sativus]	11947.3
1668	Jr2	ctg181	208	JH067H10		925	975		hypothetical protein POPTR_0005s099701g, partial [Populus trichocarpa] >gi|550338514|gb|EEE93403.2| hypothetical protein POPTR_0005s099701g, partial [Populus trichocarpa]	12021.5																																					22301684	0
1669	Jr2	ctg181	208	JH057D04		921	1003		unknown [Solanum lycopersicum]	12056.8														15166126													10937899	0
1670	Jr2	ctg181	208	JH076B17		934	1049		hypothetical protein PRUPE_ppa023217mg [Prunus persica] >gi|462410083|gb|EMJ15417.1| hypothetical protein PRUPE_ppa023217mg [Prunus persica]	12114.6
1671	Jr2	ctg181	208	JM066B10		1022	1143		PREDICTED: nucleolar complex protein 3 homolog [Glycine max]	12232.9																																					22301684	0
1672	Jr2	ctg181	208	JH077G10		1236	1355		Uncharacterized protein TCM_031959 [Theobroma cacao] >gi|508721500|gb|EOY13397.1| Uncharacterized protein TCM_031959 [Theobroma cacao]	12499.6
1673	Jr2	ctg181	208	JH063H08		1241	1373		PREDICTED: putative ribonuclease H protein At1g65750-like isoform X2 [Citrus sinensis]	12522.2											15076740	0
1674	Jr2	ctg181	208	JM062L11		1300	1426		hypothetical protein L484_023650 [Morus notabilis]	12588.9
1675	Jr2	ctg181	208	JH027E16		1317	1430		hypothetical protein VITISV_031057 [Vitis vinifera]	12593.9										6966891																					16695150	0
1676	Jr2	ctg181	208	JH022G05		1279	1448		hypothetical protein VITISV_029435 [Vitis vinifera]	12616.6					3850849	0																				20299051
1677	Jr2	ctg181	208	JM045F15		1322	1480		hypothetical protein PRUPE_ppa016403mg, partial [Prunus persica] >gi|462401931|gb|EMJ07488.1| hypothetical protein PRUPE_ppa016403mg, partial [Prunus persica]	12656.8
1678	Jr2	ctg181	208	JM001A13		1371	1490		PREDICTED: uncharacterized protein LOC102614166 [Citrus sinensis]	12669.4
1679	Jr2	ctg181	208	JH045A04		1303	1491		hypothetical protein VITISV_043198 [Vitis vinifera]	12670.7							19932426
1680	Jr2	ctg181	208	JH021F08		1349	1498		PREDICTED: putative ribonuclease H protein At1g65750-like isoform X1 [Citrus sinensis]	12679.5																																					6321572	0
1681	Jr2	ctg181	208	JH056G19		1622	1678		hypothetical protein VITISV_021168 [Vitis vinifera]	12905.9																															16695150	1398377							47624016
1682	Jr2	ctg181	208	JH014I20		1550	1748		PREDICTED: uncharacterized protein LOC102626627 [Citrus sinensis]	12994																															16695150	1398377
1683	Jr2	ctg181	208	JH040P08		1650	1768		Uncharacterized protein TCM_036737 [Theobroma cacao] >gi|508725616|gb|EOY17513.1| Uncharacterized protein TCM_036737 [Theobroma cacao]	13019.1																																					6321572	0
1684	Jr2	ctg181	208	JM054N11		1691	1772		hypothetical protein VITISV_016481 [Vitis vinifera]	13024.2
1685	Jr2	ctg181	208	JM024C04		1687	1792		hypothetical protein MTR_4g035030 [Medicago truncatula] >gi|357471517|ref|XP_003606043.1| hypothetical protein MTR_4g051230 [Medicago truncatula] >gi|358349395|ref|XP_003638723.1| hypothetical protein MTR_141s0027 [Medicago truncatula] >gi|355504658|gb|AES85861.1| hypothetical protein MTR_141s0027 [Medicago truncatula] >gi|355506677|gb|AES87819.1| hypothetical protein MTR_4g035030 [Medicago trunc…	13049.3
1686	Jr2	ctg181	208	JM073A04		1690	1792		hypothetical protein PRUPE_ppa019733mg [Prunus persica] >gi|462413471|gb|EMJ18520.1| hypothetical protein PRUPE_ppa019733mg [Prunus persica]	13049.3
1687	Jr2	ctg181	208	JM039C23		1843	1928		serine/threonine protein kinase, putative [Ricinus communis] >gi|223547271|gb|EEF48766.1| serine/threonine protein kinase, putative [Ricinus communis]	13220.4		1303636																																			22935504	0
1688	Jr2	ctg181	208	JH034F13		1867	1937		hypothetical protein POPTR_0003s20970g [Populus trichocarpa] >gi|550343671|gb|EEE78968.2| hypothetical protein POPTR_0003s20970g [Populus trichocarpa]	13231.7																																					19051526	0
1689	Jr2	ctg181	208	JM085M15		1849	1944		thiosulfate sulfurtransferase [Datisca glomerata]	13240.6																																					22558794	0
1690	Jr2	ctg3836	4	JH059C14	24.617	2	113	143	PREDICTED: uncharacterized protein LOC102610887 [Citrus sinensis]	13400.2
1691	Jr2	ctg55	499	JM057M09		33	110	3194	hypothetical protein VITISV_034834 [Vitis vinifera]	13539.4
1692	Jr2	ctg55	499	JH067L20		45	128		polyprotein [Primula vulgaris]	13562
1693	Jr2	ctg55	499	JM059N13		37	140		hypothetical protein VITISV_003191 [Vitis vinifera]	13577.1														10765211											8875297	0
1694	Jr2	ctg55	499	JH011F13		87	157		Uncharacterized protein TCM_008289 [Theobroma cacao] >gi|508707683|gb|EOX99579.1| Uncharacterized protein TCM_008289 [Theobroma cacao]	13598.5
1695	Jr2	ctg55	499	JM001L01		40	159		PREDICTED: globulin-1 S allele-like [Glycine max]	13601					2992544	0																12789437
1696	Jr2	ctg55	499	JH010D11		75	166		hypothetical protein VITISV_041099 [Vitis vinifera]	13609.8
1697	Jr2	ctg55	499	JM058A07		117	187		hypothetical protein AMTR_s04653p00000520, partial [Amborella trichopoda] >gi|548833479|gb|ERM96088.1| hypothetical protein AMTR_s04653p00000520, partial [Amborella trichopoda]	13636.2
1698	Jr2	ctg55	499	JM067E09		92	191		hypothetical protein VITISV_017554 [Vitis vinifera]	13641.3							19932426
1699	Jr2	ctg55	499	JH032P04		131	228		integrase [Populus trichocarpa]	13687.8
1700	Jr2	ctg55	499	JM013N22		157	256		PREDICTED: glutamate receptor 2.7-like [Vitis vinifera]	13723					3850849	0																				20299051
1701	Jr2	ctg55	499	JM017K09		158	286		hypothetical protein VITISV_026680 [Vitis vinifera]	13760.8
1702	Jr2	ctg55	499	JH075O09		155	289		hypothetical protein VITISV_026408 [Vitis vinifera]	13764.6
1703	Jr2	ctg55	499	JH042D10		153	343		PREDICTED: putative ribonuclease H protein At1g65750-like [Solanum lycopersicum]	13832.5
1704	Jr2	ctg55	499	JH002L19		299	440		hypothetical protein POPTR_0011s04040g [Populus trichocarpa] >gi|550327546|gb|EEE97864.2| hypothetical protein POPTR_0011s04040g [Populus trichocarpa]	13954.5					15262808	15200149
1705	Jr2	ctg55	499	JH009K20		292	464		hypothetical protein AMTR_s04653p00000520, partial [Amborella trichopoda] >gi|548833479|gb|ERM96088.1| hypothetical protein AMTR_s04653p00000520, partial [Amborella trichopoda]	13984.7
1706	Jr2	ctg55	499	JH073C14		342	464		PREDICTED: uncharacterized protein LOC102626455 [Citrus sinensis]	13984.7
1707	Jr2	ctg55	499	JH054I17		323	482		PREDICTED: uncharacterized protein LOC102610265 [Citrus sinensis]	14007.4
1708	Jr2	ctg55	499	JH001M18		346	498		Uncharacterized protein TCM_016763 [Theobroma cacao] >gi|508710342|gb|EOY02239.1| Uncharacterized protein TCM_016763 [Theobroma cacao]	14027.5
1709	Jr2	ctg55	499	JH002O04		343	500		Uncharacterized protein TCM_016763 [Theobroma cacao] >gi|508710342|gb|EOY02239.1| Uncharacterized protein TCM_016763 [Theobroma cacao]	14030
1710	Jr2	ctg55	499	JM058H14		443	524		hypothetical protein VITISV_035077 [Vitis vinifera]	14060.2							19932426	0
1711	Jr2	ctg55	499	JM021D06		416	532		hypothetical protein VITISV_001083 [Vitis vinifera]	14070.3			5400661	0																										12377853									12770110
1712	Jr2	ctg55	499	JH023J24		445	536		hypothetical protein PRUPE_ppa015748mg, partial [Prunus persica] >gi|462394192|gb|EMJ00096.1| hypothetical protein PRUPE_ppa015748mg, partial [Prunus persica]	14075.3
1713	Jr2	ctg55	499	JH017L05		448	539		PREDICTED: uncharacterized protein LOC101260844, partial [Solanum lycopersicum]	14079.1							19932426	0
1714	Jr2	ctg55	499	JM008B19		481	589		hypothetical protein VITISV_003191 [Vitis vinifera]	14142																					18975176	0
1715	Jr2	ctg55	499	JM085F20		566	669		hypothetical protein PRUPE_ppa018739mg [Prunus persica] >gi|462406522|gb|EMJ11986.1| hypothetical protein PRUPE_ppa018739mg [Prunus persica]	14242.6																													12547221	0
1716	Jr2	ctg55	499	JH026P02		570	676		hypothetical protein VITISV_003191 [Vitis vinifera]	14251.4											18154263	0																										456680	22480041
1717	Jr2	ctg55	499	JM022O08		673	759		hypothetical protein [Beta vulgaris subsp. vulgaris]	14355.8				5157582																																	6321572	0
1718	Jr2	ctg55	499	JM003N15		673	760		hypothetical protein L484_003885 [Morus notabilis]	14357.1
1719	Jr2	ctg55	499	JH039B19		832	915		hypothetical protein VITISV_037907 [Vitis vinifera]	14552.1																									20299051	0										9288920
1720	Jr2	ctg55	499	JM063I20		846	926		integrase [Populus trichocarpa]	14565.9							19932426	0
1721	Jr2	ctg55	499	JM029F22		802	929		hypothetical protein CICLE_v10024559mg [Citrus clementina] >gi|557542767|gb|ESR53745.1| hypothetical protein CICLE_v10024559mg [Citrus clementina]	14569.7																															21089370	0
1722	Jr2	ctg55	499	JM017D09		919	998		hypothetical protein CICLE_v10014941mg [Citrus clementina] >gi|557552377|gb|ESR63006.1| hypothetical protein CICLE_v10014941mg [Citrus clementina]	14656.5																				634034																	6878047	0
1723	Jr2	ctg55	499	JM062J23		908	1018		predicted protein [Arabidopsis lyrata subsp. lyrata] >gi|297329950|gb|EFH60369.1| predicted protein [Arabidopsis lyrata subsp. lyrata]	14681.6
1724	Jr2	ctg55	499	JH043P15		935	1019		hypothetical protein VITISV_008191 [Vitis vinifera]	14682.9																		3567294
1725	Jr2	ctg55	499	JM085I20		977	1069		PREDICTED: uncharacterized protein LOC101304253 [Fragaria vesca subsp. vesca]	14745.8
1726	Jr2	ctg55	499	JM008B04		1041	1107		PREDICTED: uncharacterized protein LOC102607673 [Citrus sinensis]	14793.6																															4296618	0
1727	Jr2	ctg55	499	JM011G05		963	1153		Uncharacterized protein TCM_042330 [Theobroma cacao] >gi|508725617|gb|EOY17514.1| Uncharacterized protein TCM_042330 [Theobroma cacao]	14851.5
1728	Jr2	ctg55	499	JM028H01		1090	1173		O-fucosyltransferase family protein, putative isoform 2 [Theobroma cacao] >gi|508777022|gb|EOY24278.1| O-fucosyltransferase family protein, putative isoform 2 [Theobroma cacao]	14876.6
1729	Jr2	ctg55	499	JM045L23		1094	1177		predicted protein [Arabidopsis lyrata subsp. lyrata] >gi|297334817|gb|EFH65235.1| predicted protein [Arabidopsis lyrata subsp. lyrata]	14881.7																	5594288
1730	Jr2	ctg55	499	JM070M20		1094	1181		hypothetical protein POPTR_0001s31105g [Populus trichocarpa] >gi|550348604|gb|ERP66331.1| hypothetical protein POPTR_0001s31105g [Populus trichocarpa]	14886.7	12671769	0																																				344985
1731	Jr2	ctg55	499	JM065F05		1081	1186		PREDICTED: uncharacterized protein LOC102621413 [Citrus sinensis]	14893																																					6321572	0
1732	Jr2	ctg55	499	JM055B09		1109	1223		PREDICTED: uncharacterized protein LOC102607673 [Citrus sinensis]	14939.5																															4296618	0
1733	Jr2	ctg55	499	JM016F03		1163	1266		PREDICTED: uncharacterized protein LOC101504796 [Cicer arietinum]	14993.6
1734	Jr2	ctg55	499	JM060D02		1137	1278		hypothetical protein VITISV_035077 [Vitis vinifera]	15008.7							19932426
1735	Jr2	ctg55	499	JH039L13		1250	1316		hypothetical protein VITISV_018924 [Vitis vinifera]	15056.5
1736	Jr2	ctg55	499	JH045E12		1217	1328		putative polyprotein [Oryza sativa Japonica Group]	15071.6											18154263	0		10765211																									39845903
1737	Jr2	ctg55	499	JM001D14		1222	1347		Putative retrotransposon protein, identical [Solanum demissum]	15095.5
1738	Jr2	ctg55	499	JM061O12		1219	1357		hypothetical protein POPTR_0007s12680g [Populus trichocarpa] >gi|550334742|gb|ERP58551.1| hypothetical protein POPTR_0007s12680g [Populus trichocarpa]	15108.1						5671230	18102696	0
1739	Jr2	ctg55	499	JM085A11		1229	1366		PREDICTED: uncharacterized protein LOC102611294 [Citrus sinensis]	15119.4
1740	Jr2	ctg55	499	JH054G07		1268	1367		hypothetical protein VITISV_018924 [Vitis vinifera]	15120.7
1741	Jr2	ctg55	499	JH030M16		1241	1371		PREDICTED: uncharacterized protein LOC101304253 [Fragaria vesca subsp. vesca]	15125.7
1742	Jr2	ctg55	499	JH062M09		1220	1380		non-LTR retroelement reverse transcriptase-like protein [Arabidopsis thaliana]	15137
1743	Jr2	ctg55	499	JH070K22		1325	1424		PREDICTED: uncharacterized protein LOC101309260 [Fragaria vesca subsp. vesca]	15192.4
1744	Jr2	ctg55	499	JH032E06		1331	1430		hypothetical protein VITISV_023024 [Vitis vinifera]	15199.9
1745	Jr2	ctg55	499	JH011E12		1319	1431		hypothetical protein VITISV_023024 [Vitis vinifera]	15201.2
1746	Jr2	ctg55	499	JH031N17		1317	1435		hypothetical protein VITISV_020834 [Vitis vinifera]	15206.2			5157582	0																		15274983
1747	Jr2	ctg55	499	JM012J23		1349	1450		PREDICTED: putative ribonuclease H protein At1g65750-like [Fragaria vesca subsp. vesca]	15225.1											15076740	0
1748	Jr2	ctg55	499	JH054N12		1325	1482		hypothetical protein [Beta vulgaris subsp. vulgaris]	15265.4													20659641	0
1749	Jr2	ctg55	499	JM025L24		1501	1566		hypothetical protein VITISV_036399 [Vitis vinifera]	15371					2805318	0														16910115
1750	Jr2	ctg55	499	JH006O19		1487	1587		hypothetical protein VITISV_012926 [Vitis vinifera]	15397.4
1751	Jr2	ctg55	499	JM034M18		1495	1603		hypothetical protein PRUPE_ppa021229mg [Prunus persica] >gi|462408947|gb|EMJ14281.1| hypothetical protein PRUPE_ppa021229mg [Prunus persica]	15417.6							19932426	0
1752	Jr2	ctg55	499	JM019F06		1490	1615		hypothetical protein VITISV_037350 [Vitis vinifera]	15432.7
1753	Jr2	ctg55	499	JH020O12		1540	1663		hypothetical protein PRUPE_ppa015905mg, partial [Prunus persica] >gi|462412339|gb|EMJ17388.1| hypothetical protein PRUPE_ppa015905mg, partial [Prunus persica]	15493.1
1754	Jr2	ctg55	499	JH078J06		1579	1692		hypothetical protein PRUPE_ppa026368mg, partial [Prunus persica] >gi|462403415|gb|EMJ08972.1| hypothetical protein PRUPE_ppa026368mg, partial [Prunus persica]	15529.5
1755	Jr2	ctg55	499	JM053O18		1603	1710		hypothetical protein L484_019828 [Morus notabilis]	15552.2
1756	Jr2	ctg55	499	JH024E15		1630	1710		PREDICTED: uncharacterized protein LOC102626228 [Citrus sinensis]	15552.2
1757	Jr2	ctg55	499	JM071D10		1662	1765		hypothetical protein VITISV_021909 [Vitis vinifera]	15621.4									6966891	0																				8695586
1758	Jr2	ctg55	499	JM005P01		1628	1786		hypothetical protein VITISV_003343 [Vitis vinifera]	15647.8																																					456680
1759	Jr2	ctg55	499	JM011M02		1695	1811		hypothetical protein VITISV_042263 [Vitis vinifera]	15679.2
1760	Jr2	ctg55	499	JM047I17		1693	1828		hypothetical protein [Beta vulgaris subsp. vulgaris]	15700.6
1761	Jr2	ctg55	499	JM021D05		1801	1888		hypothetical protein PRUPE_ppa015715mg, partial [Prunus persica] >gi|462403623|gb|EMJ09180.1| hypothetical protein PRUPE_ppa015715mg, partial [Prunus persica]	15776.1
1762	Jr2	ctg55	499	JH045L05		1792	1892		aquaporin TIP1 [Quercus petraea]	15781.1															18763853	0										2428933													13016604
1763	Jr2	ctg55	499	JH020P17		1810	1897		hypothetical protein L484_003885 [Morus notabilis]	15787.4
1764	Jr2	ctg55	499	JH014O04		1807	1902		hypothetical protein VITISV_027787 [Vitis vinifera]	15793.7
1765	Jr2	ctg55	499	JM016J04		1834	1933		polyprotein [Primula vulgaris]	15832.7							19932426
1766	Jr2	ctg55	499	JM011E20		1848	1939		O-fucosyltransferase family protein isoform 2 [Theobroma cacao] >gi|508777060|gb|EOY24316.1| O-fucosyltransferase family protein isoform 2 [Theobroma cacao]	15840.3
1767	Jr2	ctg55	499	JM066A03		1825	1942		hypothetical protein VITISV_014666 [Vitis vinifera]	15844																																							41857149
1768	Jr2	ctg55	499	JM018E07		1835	1951		hypothetical protein VITISV_034834 [Vitis vinifera]	15855.4
1769	Jr2	ctg55	499	JM017M11		1840	1966		hypothetical protein OsJ_28290 [Oryza sativa Japonica Group]	15874.2				5157582							15076740	0
1770	Jr2	ctg55	499	JH017F18		1838	1969		RGPR-related, putative isoform 3 [Theobroma cacao] >gi|508777077|gb|EOY24333.1| RGPR-related, putative isoform 3 [Theobroma cacao]	15878																													13775360	0									13128714
1771	Jr2	ctg55	499	JM045F18		1883	1988		hypothetical protein PRUPE_ppa016706mg, partial [Prunus persica] >gi|462410369|gb|EMJ15703.1| hypothetical protein PRUPE_ppa016706mg, partial [Prunus persica]	15901.9												15076740									15274983	0
1772	Jr2	ctg55	499	JM004B11		1898	1998		PREDICTED: uncharacterized protein LOC102598401 [Solanum tuberosum]	15914.5
1773	Jr2	ctg55	499	JH002B24		1920	2022		hypothetical protein PRUPE_ppa016403mg, partial [Prunus persica] >gi|462401931|gb|EMJ07488.1| hypothetical protein PRUPE_ppa016403mg, partial [Prunus persica]	15944.7
1774	Jr2	ctg55	499	JM001H22		1990	2105		hypothetical protein VITISV_008771 [Vitis vinifera]	16049.1
1775	Jr2	ctg55	499	JH071P09		1987	2129		PREDICTED: uncharacterized protein LOC102626228 [Citrus sinensis]	16079.3
1776	Jr2	ctg55	499	JM030E17		2061	2160		hypothetical protein L484_009148 [Morus notabilis]	16118.3																																							47845171
1777	Jr2	ctg55	499	JH020E09		2116	2243		hypothetical protein PRUPE_ppa019733mg [Prunus persica] >gi|462413471|gb|EMJ18520.1| hypothetical protein PRUPE_ppa019733mg [Prunus persica]	16222.7														15166126													10937899	0
1778	Jr2	ctg55	499	JH064F22		2067	2246		hypothetical protein PRUPE_ppa003669mg [Prunus persica] >gi|462409816|gb|EMJ15150.1| hypothetical protein PRUPE_ppa003669mg [Prunus persica]	16226.5																			6940079	0																			36841350
1779	Jr2	ctg55	499	JH063H04	24.879	2111	2252		n/a	16234
1780	Jr2	ctg55	499	JM006B12	24.8	2102	2253		n/a	16235.3
1781	Jr2	ctg55	499	JH008F15		2137	2257		PREDICTED: pollen-specific leucine-rich repeat extensin-like protein 1-like [Glycine max]	16240.3																																							26859384
1782	Jr2	ctg55	499	JH024C21		2328	2425		putative retroelement pol polyprotein [Arabidopsis thaliana]	16451.7
1783	Jr2	ctg55	499	JH064L02		2285	2430		reverse transcriptase-like protein, partial [Camellia sinensis var. sinensis]	16457.9
1784	Jr2	ctg55	499	JH051E24	25.066	2366	2458		PREDICTED: uncharacterized protein LOC102621413 [Citrus sinensis]	16493.2
1785	Jr2	ctg110	49	JM061O11	25.373	0	203	920	n/a	16850.4
1786	Jr2	ctg110	49	JH005D15		121	209		PREDICTED: F-box protein At4g00755-like [Fragaria vesca subsp. vesca]	16857.9																													16036814	0		15995667
1787	Jr2	ctg110	49	JH073L11		109	228		Uncharacterized protein TCM_027285 [Theobroma cacao] >gi|508778658|gb|EOY25914.1| Uncharacterized protein TCM_027285 [Theobroma cacao]	16881.8																		14075271													8196198	0							5026623
1788	Jr2	ctg110	49	JH027D01		119	259		PREDICTED: LRR receptor-like serine/threonine-protein kinase FLS2-like [Vitis vinifera]	16920.8																	8019852	7943093
1789	Jr2	ctg110	49	JM043J23		315	410		hypothetical protein PRUPE_ppa019733mg [Prunus persica] >gi|462413471|gb|EMJ18520.1| hypothetical protein PRUPE_ppa019733mg [Prunus persica]	17110.8																																					6321572	0
1790	Jr2	ctg110	49	JH046L11		321	469		PREDICTED: F-box protein At4g00755-like [Fragaria vesca subsp. vesca]	17185																													16036814	0		15995667
1791	Jr2	ctg110	49	JM010H15		388	500		hypothetical protein PRUPE_ppa003145mg [Prunus persica] >gi|462417008|gb|EMJ21745.1| hypothetical protein PRUPE_ppa003145mg [Prunus persica]	17224																													16111659	16064252
1792	Jr2	ctg110	49	JH041B24		369	517		hypothetical protein PHAVU_010G094700g [Phaseolus vulgaris] >gi|561008059|gb|ESW07008.1| hypothetical protein PHAVU_010G094700g [Phaseolus vulgaris]	17245.4																													20179331	0
1793	Jr2	ctg110	49	JH055C10		557	659		unknown [Zea mays] >gi|194708318|gb|ACF88243.1| unknown [Zea mays]	17424			3670619	0																										16165482
1794	Jr2	ctg110	49	JM066K04		533	680		hypothetical protein VITISV_044100 [Vitis vinifera]	17450.4																											26179543	0
1795	Jr2	ctg110	49	JH042E05		522	711		PREDICTED: putative ribonuclease H protein At1g65750-like [Setaria italica]	17489.4																																					6321572	0
1796	Jr2	ctg1658	23	JM064D12	25.443	143	208	294	hypothetical protein OsI_13484 [Oryza sativa Indica Group]	17776.7
1797	Jr2	ctg32	254	JM024M16		29	108	2719	hypothetical protein CICLE_v10031879mg [Citrus clementina] >gi|557540433|gb|ESR51477.1| hypothetical protein CICLE_v10031879mg [Citrus clementina]	17944.9	7230367	0																										27739062											34777572
1798	Jr2	ctg32	254	JM043O05		33	147		PREDICTED: uncharacterized protein LOC101301486 [Fragaria vesca subsp. vesca]	17993.9
1799	Jr2	ctg32	254	JM004F15		135	234		hypothetical protein VITISV_038270 [Vitis vinifera]	18103.4										6966891																					16695150	0
1800	Jr2	ctg32	254	JH041I24		271	442		PREDICTED: uncharacterized protein LOC102598401 [Solanum tuberosum]	18365
1801	Jr2	ctg32	254	JM011K16		421	523		PREDICTED: uncharacterized protein LOC101261371 [Solanum lycopersicum]	18466.9					2805318	0
1802	Jr2	ctg32	254	JH011F01		570	674		polyprotein [Sorghum bicolor]	18656.9							19932426
1803	Jr2	ctg32	254	JH057B21		613	679		hypothetical protein VITISV_020846 [Vitis vinifera]	18663.2																			8228165	0
1804	Jr2	ctg32	254	JM066G17		643	703		PREDICTED: uncharacterized protein LOC100259900 [Vitis vinifera]	18693.4
1805	Jr2	ctg32	254	JM013D03		669	779		retrotransposon protein, putative, Ty1-copia subclass [Oryza sativa Japonica Group]	18789														10765211			3567294	0
1806	Jr2	ctg32	254	JM047A21		704	821		hypothetical protein VITISV_042324 [Vitis vinifera]	18841.8																		3567294							8875297	0
1807	Jr2	ctg32	254	JM043D16		672	828		hypothetical protein VITISV_018870 [Vitis vinifera]	18850.6
1808	Jr2	ctg32	254	JM001E18		784	908		PREDICTED: uncharacterized protein LOC101261371 [Solanum lycopersicum]	18951.3		9477097																									28084182	0
1809	Jr2	ctg32	254	JH074I03		870	934		Transducin/WD40 repeat-like superfamily protein [Theobroma cacao] >gi|508775449|gb|EOY22705.1| Transducin/WD40 repeat-like superfamily protein [Theobroma cacao]	18984																					18975176	0
1810	Jr2	ctg32	254	JH061A11		824	952		PREDICTED: uncharacterized protein LOC102598401 [Solanum tuberosum]	19006.6
1811	Jr2	ctg32	254	JH034I10		820	959		kelch repeat-containing serine/threonine phosphoesterase family protein [Morella rubra]	19015.4												10304621	2106326	0
1812	Jr2	ctg32	254	JM013H19		925	987		hypothetical protein AMTR_s04653p00000520, partial [Amborella trichopoda] >gi|548833479|gb|ERM96088.1| hypothetical protein AMTR_s04653p00000520, partial [Amborella trichopoda]	19050.6
1813	Jr2	ctg32	254	JH046C08		1017	1096		CLP protease R subunit 4 isoform 1 [Theobroma cacao] >gi|590676280|ref|XP_007039690.1| CLP protease R subunit 4 isoform 1 [Theobroma cacao] >gi|508776934|gb|EOY24190.1| CLP protease R subunit 4 isoform 1 [Theobroma cacao] >gi|508776935|gb|EOY24191.1| CLP protease R subunit 4 isoform 1 [Theobroma cacao]	19187.8
1814	Jr2	ctg32	254	JM019C11		1064	1119		putative transposase [Cucumis melo]	19216.7																					5262579	0																344985
1815	Jr2	ctg32	254	JH012C08		1064	1129		PREDICTED: uncharacterized protein LOC100249371 [Vitis vinifera]	19229.3			17748345	0
1816	Jr2	ctg32	254	JM046I04		1077	1155		integrase [Populus trichocarpa]	19262
1817	Jr2	ctg32	254	JH007C22		1098	1190		hypothetical protein PHAVU_002G177800g [Phaseolus vulgaris] >gi|561032151|gb|ESW30730.1| hypothetical protein PHAVU_002G177800g [Phaseolus vulgaris]	19306																			6940079	0																			36841350
1818	Jr2	ctg32	254	JM008D11		1098	1193		hypothetical protein VITISV_018584 [Vitis vinifera]	19309.8
1819	Jr2	ctg32	254	JH021M16		1179	1334		hypothetical protein PRUPE_ppa015539mg [Prunus persica] >gi|462405963|gb|EMJ11427.1| hypothetical protein PRUPE_ppa015539mg [Prunus persica]	19487.2											15076740	0
1820	Jr2	ctg32	254	JH069J24		1307	1355		hypothetical protein VITISV_010420 [Vitis vinifera]	19513.6														6348702
1821	Jr2	ctg32	254	JH067J02		1268	1364		hypothetical protein VITISV_042324 [Vitis vinifera]	19524.9																										8875297					1398377	0
1822	Jr2	ctg32	254	JM006E18	25.611	1248	1392		hypothetical protein VITISV_003711 [Vitis vinifera]	19560.1
1823	Jr2	ctg32	254	JH017P22		1297	1396		PREDICTED: uncharacterized protein LOC102598401 [Solanum tuberosum]	19565.2
1824	Jr2	ctg32	254	JH009G17		1339	1429		PREDICTED: uncharacterized protein LOC101500058 [Cicer arietinum]	19606.7		2241578			4817457	0																																	26859384
1825	Jr2	ctg32	254	JH072A18		1340	1437		PREDICTED: uncharacterized protein LOC101500058 [Cicer arietinum]	19616.7						4817457																													8352499	0			26859384
1826	Jr2	ctg32	254	JM038J15		1363	1441		hypothetical protein PRUPE_ppa002832mg [Prunus persica] >gi|462400619|gb|EMJ06176.1| hypothetical protein PRUPE_ppa002832mg [Prunus persica]	19621.8											4251511	0				13470515
1827	Jr2	ctg32	254	JH019I04		1331	1444		PREDICTED: uncharacterized protein LOC101500058 [Cicer arietinum]	19625.6						4817457																													8352499	0			26859384
1828	Jr2	ctg32	254	JH067G23		1540	1632		Transducin/WD40 repeat-like superfamily protein [Theobroma cacao] >gi|508775449|gb|EOY22705.1| Transducin/WD40 repeat-like superfamily protein [Theobroma cacao]	19862.1
1829	Jr2	ctg32	254	JM053M01		1653	1742		PREDICTED: uncharacterized protein LOC100243318 [Vitis vinifera]	20000.4
1830	Jr2	ctg32	254	JH030O13		1620	1763		hypothetical protein VITISV_010420 [Vitis vinifera]	20026.9																		3567294													1398377	0
1831	Jr2	ctg32	254	JM061H08		1689	1770		LRR receptor-like serine/threonine-protein kinase FEI [Medicago truncatula] >gi|355488358|gb|AES69561.1| LRR receptor-like serine/threonine-protein kinase FEI [Medicago truncatula]	20035.7																																			8151295	8166275
1832	Jr2	ctg32	254	JM034G12		1723	1833		PREDICTED: putative ribonuclease H protein At1g65750-like [Solanum lycopersicum]	20114.9
1833	Jr2	ctg32	254	JH024M03	25.631	1757	1879		PREDICTED: uncharacterized protein LOC100245099 [Vitis vinifera]	20172.8
1834	Jr2	ctg32	254	JH013I12		1765	1880		Cysteine-rich RLK (RECEPTOR-like protein kinase) 8 [Theobroma cacao] >gi|508721768|gb|EOY13665.1| Cysteine-rich RLK (RECEPTOR-like protein kinase) 8 [Theobroma cacao]	20174									6966891	0																				8695586
1835	Jr2	ctg32	254	JH061B21		1728	1901		PREDICTED: uncharacterized protein LOC102607922 [Citrus sinensis]	20200.5
1836	Jr2	ctg32	254	JM012F08		1903	2002		copia LTR rider [Solanum lycopersicum] >gi|133711819|gb|ABO36636.1| copia LTR rider [Solanum lycopersicum]	20327.5																															16695150	1398377
1837	Jr2	ctg32	254	JH056B15		1938	2053		hypothetical protein VITISV_005765 [Vitis vinifera]	20391.7
1838	Jr2	ctg32	254	JH056K20		2055	2148		PREDICTED: uncharacterized protein LOC101212632 [Cucumis sativus] >gi|449449869|ref|XP_004142687.1| PREDICTED: uncharacterized protein LOC101213831 [Cucumis sativus]	20511.2										24368368													6438818	0															20767117
1839	Jr2	ctg552	138	JM024L22		46	131	2193	unnamed protein product [Vitis vinifera]	20692.8																			1063119	0
1840	Jr2	ctg552	138	JH036C01	25.692	41	228		n/a	20814.8
1841	Jr2	ctg552	138	JM033L16		250	334		hypothetical protein VITISV_038270 [Vitis vinifera]	20948.2																										20299051									9288920	0
1842	Jr2	ctg552	138	JH071K05		410	506		PREDICTED: uncharacterized protein LOC101304253 [Fragaria vesca subsp. vesca]	21164.5
1843	Jr2	ctg552	138	JH024L01		553	689		PREDICTED: retrotransposon-derived protein PEG10-like [Cucumis sativus]	21394.8
1844	Jr2	ctg552	138	JH076H01		652	738		hypothetical protein PRUPE_ppa020180mg [Prunus persica] >gi|462408665|gb|EMJ13999.1| hypothetical protein PRUPE_ppa020180mg [Prunus persica]	21456.4
1845	Jr2	ctg552	138	JM008F16		777	919		PREDICTED: uncharacterized protein LOC102666935 [Glycine max]	21684.1																																							10412664
1846	Jr2	ctg552	138	JH008B15		1011	1107		Uncharacterized protein TCM_011923 [Theobroma cacao] >gi|508710339|gb|EOY02236.1| Uncharacterized protein TCM_011923 [Theobroma cacao]	21920.6
1847	Jr2	ctg552	138	JM056M17		1043	1154		RNA-directed DNA polymerase (Reverse transcriptase) [Medicago truncatula]	21979.7
1848	Jr2	ctg552	138	JM001H23		1091	1206		hypothetical protein VITISV_026680 [Vitis vinifera]	22045.1
1849	Jr2	ctg552	138	JM001E13		1074	1212		hypothetical protein VITISV_026680 [Vitis vinifera]	22052.7
1850	Jr2	ctg552	138	JH011B05		1099	1216		PREDICTED: uncharacterized protein LOC101260201 [Solanum lycopersicum]	22057.7													20659641	0														10937899
1851	Jr2	ctg552	138	JM006P17	25.967	1124	1231		n/a	22076.6
1852	Jr2	ctg552	138	JH017K14		1164	1256		PREDICTED: uncharacterized protein LOC100810672 [Glycine max]	22108			17584459	17602444
1853	Jr2	ctg552	138	JH002G16		1175	1282		hypothetical protein VITISV_009865 [Vitis vinifera]	22140.8
1854	Jr2	ctg552	138	JM020G19		1313	1415		PREDICTED: threonine--tRNA ligase, mitochondrial-like [Cucumis sativus]	22308.1	9040526	0																																				8558949
1855	Jr2	ctg552	138	JM070H18		1309	1454		hypothetical protein PRUPE_ppa006337mg [Prunus persica] >gi|462419616|gb|EMJ23879.1| hypothetical protein PRUPE_ppa006337mg [Prunus persica]	22357.1
1856	Jr2	ctg552	138	JH013P13		1290	1475		PREDICTED: putative ribonuclease H protein At1g65750-like [Solanum tuberosum]	22383.5				5157582							15076740	0
1857	Jr2	ctg552	138	JH045N07		1567	1670		hypothetical protein ARALYDRAFT_894035 [Arabidopsis lyrata subsp. lyrata] >gi|297334219|gb|EFH64637.1| hypothetical protein ARALYDRAFT_894035 [Arabidopsis lyrata subsp. lyrata]	22628.9
1858	Jr2	ctg552	138	JH030H18		1552	1699		putative non-LTR retroelement reverse transcriptase [Arabidopsis thaliana]	22665.3
1859	Jr2	ctg552	138	JM045I18		1649	1722		PREDICTED: uncharacterized protein LOC101305474 isoform 3 [Fragaria vesca subsp. vesca]	22694.3			17738721	0
1860	Jr2	ctg344	24	JM063M04	29.539	35	119	266	n/a	22870.7
1861	Jr2	ctg344	24	JM009N12		53	169		hypothetical protein CICLE_v10033615mg, partial [Citrus clementina] >gi|557539029|gb|ESR50073.1| hypothetical protein CICLE_v10033615mg, partial [Citrus clementina]	22933.6			6318076	0
1862	Jr2	ctg344	24	JM019G01		82	177		hypothetical protein VITISV_017554 [Vitis vinifera]	22943.7							19932426
1863	Jr2	ctg344	24	JM067E12		96	179		hypothetical protein MIMGU_mgv1a020432mg [Mimulus guttatus]	22946.2									22368714	22392732
1864	Jr2	ctg344	24	JH002A01		81	192		retrotransposon protein, putative, unclassified [Oryza sativa Japonica Group]	22962.5
1865	Jr2	ctg344	24	JM064A01		105	195		Endonuclease/exonuclease/phosphatase family protein [Theobroma cacao] >gi|508698952|gb|EOX90848.1| Endonuclease/exonuclease/phosphatase family protein [Theobroma cacao]	22966.3							20015677	0
1866	Jr2	ctg344	24	JH003O07		67	202		retrotransposon protein, putative, unclassified [Oryza sativa Japonica Group]	22975.1
1867	Jr2	ctg344	24	JM067N13		58	203		hypothetical protein MtrDRAFT_AC160516g49v2 [Medicago truncatula]	22976.4
1868	Jr2	ctg208	463	JH009N17		95	220	4035	hypothetical protein PRUPE_ppa020120mg [Prunus persica] >gi|462423643|gb|EMJ27906.1| hypothetical protein PRUPE_ppa020120mg [Prunus persica]	23263.8																											10937899
1869	Jr2	ctg208	463	JH029E16		135	259		hypothetical protein CICLE_v10011655mg [Citrus clementina] >gi|557532951|gb|ESR44134.1| hypothetical protein CICLE_v10011655mg [Citrus clementina]	23312.8			18251549	0		3944462
1870	Jr2	ctg208	463	JH012F15		259	364		hypothetical protein VITISV_008538 [Vitis vinifera]	23444.9														20659641													10937899	0
1871	Jr2	ctg208	463	JH010F05		226	372		hypothetical protein PRUPE_ppa020120mg [Prunus persica] >gi|462423643|gb|EMJ27906.1| hypothetical protein PRUPE_ppa020120mg [Prunus persica]	23455																											10937899
1872	Jr2	ctg208	463	JH067E19		328	398		hypothetical protein PRUPE_ppa007356mg [Prunus persica] >gi|462414611|gb|EMJ19348.1| hypothetical protein PRUPE_ppa007356mg [Prunus persica]	23487.7			18191084	0
1873	Jr2	ctg208	463	JM016B11		338	449		hypothetical protein PRUPE_ppb016510mg, partial [Prunus persica] >gi|462399104|gb|EMJ04772.1| hypothetical protein PRUPE_ppb016510mg, partial [Prunus persica]	23551.8
1874	Jr2	ctg208	463	JH038M02		356	456		hypothetical protein PRUPE_ppa022115mg [Prunus persica] >gi|462398983|gb|EMJ04651.1| hypothetical protein PRUPE_ppa022115mg [Prunus persica]	23560.6
1875	Jr2	ctg208	463	JM078F12		373	474		hypothetical protein L484_003885 [Morus notabilis]	23583.3
1876	Jr2	ctg208	463	JH047K04		366	476		hypothetical protein PRUPE_ppa026368mg, partial [Prunus persica] >gi|462403415|gb|EMJ08972.1| hypothetical protein PRUPE_ppa026368mg, partial [Prunus persica]	23585.8
1877	Jr2	ctg208	463	JM065M06		372	478		copia-type polyprotein, putative [Arabidopsis thaliana]	23588.3																									20299051	0
1878	Jr2	ctg208	463	JM005C13		391	479		hypothetical protein VITISV_035622 [Vitis vinifera]	23589.6										5145293																	6466040	0
1879	Jr2	ctg208	463	JH010M01		390	480		hypothetical protein L484_001628 [Morus notabilis]	23590.8
1880	Jr2	ctg208	463	JH015K08		423	513		PREDICTED: AP-4 complex subunit epsilon-like [Fragaria vesca subsp. vesca]	23632.4			18191084	0
1881	Jr2	ctg208	463	JM055J05		436	517		PREDICTED: uncharacterized protein LOC102607673 [Citrus sinensis]	23637.4
1882	Jr2	ctg208	463	JM061N21		457	559		hypothetical protein SORBIDRAFT_04g017843 [Sorghum bicolor] >gi|241931892|gb|EES05037.1| hypothetical protein SORBIDRAFT_04g017843 [Sorghum bicolor]	23690.2
1883	Jr2	ctg208	463	JM076H09		503	587		hypothetical protein VITISV_018838 [Vitis vinifera]	23725.4
1884	Jr2	ctg208	463	JM057L03		542	637		hypothetical protein VITISV_042364 [Vitis vinifera]	23788.3
1885	Jr2	ctg208	463	JM032A19		498	655		hypothetical protein VITISV_035856 [Vitis vinifera]	23811
1886	Jr2	ctg208	463	JH020B08		650	755		putative methyltransferase TARBP1 [Morus notabilis]	23936.8																																							12446810
1887	Jr2	ctg208	463	JH033M17		623	756		PREDICTED: uncharacterized protein LOC102607673 [Citrus sinensis]	23938
1888	Jr2	ctg208	463	JH064L17		638	759		hypothetical protein VITISV_017409 [Vitis vinifera]	23941.8					2805318	0
1889	Jr2	ctg208	463	JH037J24		703	783		hypothetical protein VITISV_042364 [Vitis vinifera]	23972
1890	Jr2	ctg208	463	JM009E24		761	853		PREDICTED: uncharacterized protein LOC100266428 [Vitis vinifera]	24060.1
1891	Jr2	ctg208	463	JH004C03		760	870		unnamed protein product [Vitis vinifera]	24081.5					2805318	0														16910115
1892	Jr2	ctg208	463	JM046J01		802	917		PREDICTED: uncharacterized protein LOC101501982, partial [Cicer arietinum]	24140.6
1893	Jr2	ctg208	463	JM042P07		975	1074		hypothetical protein POPTR_0003s08200g [Populus trichocarpa] >gi|550342699|gb|ERP63369.1| hypothetical protein POPTR_0003s08200g [Populus trichocarpa]	24338.1		987272																							13065164	0
1894	Jr2	ctg208	463	JH002F04		996	1075		putative methyltransferase TARBP1 [Morus notabilis]	24339.3																																							12446810
1895	Jr2	ctg208	463	JM008O22		995	1108		putative helicase [Oryza sativa Japonica Group] >gi|31432486|gb|AAP54108.1| AT hook motif-containing protein, putative [Oryza sativa Japonica Group]	24380.9
1896	Jr2	ctg208	463	JH014B04		1015	1119		hypothetical protein VITISV_016971 [Vitis vinifera]	24394.7
1897	Jr2	ctg208	463	JH068O20		1042	1135		hypothetical protein VITISV_013403 [Vitis vinifera]	24414.8																																					6321572	0
1898	Jr2	ctg208	463	JM010M24		1052	1143		PREDICTED: calcium-transporting ATPase 8, plasma membrane-type-like [Glycine max]	24424.9																		20128267			17591728	0
1899	Jr2	ctg208	463	JM022D24		1059	1158		unnamed protein product [Vitis vinifera]	24443.8		2545036																							13065164	0													12416903
1900	Jr2	ctg208	463	JH044B08		1093	1161		hypothetical protein PRUPE_ppa019733mg [Prunus persica] >gi|462413471|gb|EMJ18520.1| hypothetical protein PRUPE_ppa019733mg [Prunus persica]	24447.5				5157582							15076740	0
1901	Jr2	ctg208	463	JH030B23		1111	1214		hypothetical protein OsI_00297 [Oryza sativa Indica Group]	24514.2
1902	Jr2	ctg208	463	JM059I10		1132	1239		hypothetical protein PHAVU_002G001800g [Phaseolus vulgaris] >gi|561030006|gb|ESW28585.1| hypothetical protein PHAVU_002G001800g [Phaseolus vulgaris]	24545.7		2545036																							13065164	0													12416903
1903	Jr2	ctg208	463	JM071J17		1152	1239		hypothetical protein CICLE_v100309242mg, partial [Citrus clementina] >gi|557541259|gb|ESR52303.1| hypothetical protein CICLE_v100309242mg, partial [Citrus clementina]	24545.7																									23295905	0
1904	Jr2	ctg208	463	JH078J12		1148	1298		hypothetical protein [Beta vulgaris subsp. vulgaris]	24619.9																																					6321572	0
1905	Jr2	ctg208	463	JM055L14		1188	1304		hypothetical protein AMTR_s04653p00000520, partial [Amborella trichopoda] >gi|548833479|gb|ERM96088.1| hypothetical protein AMTR_s04653p00000520, partial [Amborella trichopoda]	24627.4
1906	Jr2	ctg208	463	JH074E18		1190	1306		retrotransposon protein, putative, unclassified [Oryza sativa Japonica Group]	24629.9																																					6321572	0
1907	Jr2	ctg208	463	JH020J07		1220	1309		PREDICTED: uncharacterized protein LOC102596481 [Solanum tuberosum]	24633.7																																					6321572	0
1908	Jr2	ctg208	463	JH073D24		1221	1334		PREDICTED: uncharacterized protein LOC102596481 [Solanum tuberosum]	24665.2																																					6321572	0
1909	Jr2	ctg208	463	JH059K12		1196	1336		PREDICTED: putative ribonuclease H protein At1g65750-like [Fragaria vesca subsp. vesca]	24667.7
1910	Jr2	ctg208	463	JM025H15		1257	1342		Uncharacterized protein TCM_011612 [Theobroma cacao] >gi|508709900|gb|EOY01797.1| Uncharacterized protein TCM_011612 [Theobroma cacao]	24675.2
1911	Jr2	ctg208	463	JM078G15		1250	1351		hypothetical protein VITISV_026408 [Vitis vinifera]	24686.6
1912	Jr2	ctg208	463	JH040B14		1274	1373		Uncharacterized protein TCM_042328 [Theobroma cacao] >gi|508787492|gb|EOY34748.1| Uncharacterized protein TCM_042328 [Theobroma cacao]	24714.2
1913	Jr2	ctg208	463	JM029M19		1363	1462		Uncharacterized protein TCM_008287 [Theobroma cacao] >gi|508707682|gb|EOX99578.1| Uncharacterized protein TCM_008287 [Theobroma cacao]	24826.2
1914	Jr2	ctg208	463	JM062B23		1399	1462		Uncharacterized protein TCM_011612 [Theobroma cacao] >gi|508709900|gb|EOY01797.1| Uncharacterized protein TCM_011612 [Theobroma cacao]	24826.2
1915	Jr2	ctg208	463	JH064N15		1433	1523		PREDICTED: uncharacterized protein LOC100854178, partial [Vitis vinifera]	24902.9
1916	Jr2	ctg208	463	JH077F17		1524	1588		PREDICTED: uncharacterized protein LOC101261371 [Solanum lycopersicum]	24984.7
1917	Jr2	ctg208	463	JM039O17		1674	1751		Gag-pol polyprotein-like protein [Theobroma cacao] >gi|508700275|gb|EOX92171.1| Gag-pol polyprotein-like protein [Theobroma cacao]	25189.8
1918	Jr2	ctg208	463	JH050L01		1665	1754		PREDICTED: uncharacterized protein LOC101261371 [Solanum lycopersicum]	25193.5					2805318	0
1919	Jr2	ctg208	463	JH015L19		1714	1847		hypothetical protein SORBIDRAFT_01g015975 [Sorghum bicolor] >gi|241918165|gb|EER91309.1| hypothetical protein SORBIDRAFT_01g015975 [Sorghum bicolor]	25310.5																									4186201
1920	Jr2	ctg208	463	JH022I01		1780	1865		60S ribosomal protein L15 [Populus trichocarpa] >gi|566200621|ref|XP_006376227.1| 60S ribosomal protein L15 [Populus trichocarpa] >gi|118483198|gb|ABK93503.1| unknown [Populus trichocarpa] >gi|550325502|gb|ERP54024.1| 60S ribosomal protein L15 [Populus trichocarpa] >gi|550342649|gb|EEE79264.2| 60S ribosomal protein L15 [Populus trichocarpa]	25333.2																													13469630	0		9645484							12948489
1921	Jr2	ctg208	463	JH008J01		1771	1866		hypothetical protein M569_09903, partial [Genlisea aurea]	25334.4
1922	Jr2	ctg208	463	JM030B21		1810	1925		hypothetical protein VITISV_023024 [Vitis vinifera]	25408.7													20659641
1923	Jr2	ctg208	463	JM062L22		1868	1951		PREDICTED: uncharacterized protein LOC100256501 isoform 2 [Vitis vinifera]	25441.4																	22849196	0
1924	Jr2	ctg208	463	JM051A10		1878	1974		hypothetical protein VITISV_026287 [Vitis vinifera]	25470.3																						15274983
1925	Jr2	ctg208	463	JM022F10		1905	1991		hypothetical protein POPTR_0007s00640g [Populus trichocarpa] >gi|550333834|gb|ERP58059.1| hypothetical protein POPTR_0007s00640g [Populus trichocarpa]	25491.7	12671769	0																																				344985
1926	Jr2	ctg208	463	JM078L14		1894	1995		PREDICTED: uncharacterized protein LOC102598429 [Solanum tuberosum]	25496.7
1927	Jr2	ctg208	463	JH016P10		1934	2056		Lon protease 1 family protein [Populus trichocarpa] >gi|550342722|gb|EEE79341.2| Lon protease 1 family protein [Populus trichocarpa]	25573.4			6092736	0																								969017
1928	Jr2	ctg208	463	JH045K18		2115	2240		hypothetical protein CICLE_v10020716mg [Citrus clementina] >gi|557542385|gb|ESR53363.1| hypothetical protein CICLE_v10020716mg [Citrus clementina]	25804.9			6077850	0
1929	Jr2	ctg208	463	JM034G02		2145	2245		hypothetical protein VITISV_044100 [Vitis vinifera]	25811.2							19932426	0
1930	Jr2	ctg208	463	JH022D20		2145	2249		PREDICTED: putative ribonuclease H protein At1g65750-like [Solanum lycopersicum]	25816.2			5157582	0								15076740
1931	Jr2	ctg208	463	JH027P16	29.322	2155	2347		PREDICTED: lon protease homolog 2, peroxisomal [Vitis vinifera] >gi|297742183|emb|CBI33970.3| unnamed protein product [Vitis vinifera]	25939.5			6092736	0																								969017
1932	Jr2	ctg208	463	JM053E19		2272	2371		PREDICTED: BUD13 homolog [Glycine max]	25969.7			6739053	0
1933	Jr2	ctg208	463	JH033L22		2265	2396		hypothetical protein PRUPE_ppa024909mg, partial [Prunus persica] >gi|462421662|gb|EMJ25925.1| hypothetical protein PRUPE_ppa024909mg, partial [Prunus persica]	26001.2																		7393594			5262579	0
1934	Jr2	ctg208	463	JH066N18		2282	2404		PREDICTED: uncharacterized protein LOC102617447 [Citrus sinensis]	26011.2
1935	Jr2	ctg208	463	JM056D02		2349	2453		hypothetical protein POPTR_0012s08930g [Populus trichocarpa] >gi|550326696|gb|EEE96299.2| hypothetical protein POPTR_0012s08930g [Populus trichocarpa]	26072.9																																	9964293	0
1936	Jr2	ctg208	463	JH036M13		2387	2490		hypothetical protein VITISV_016971 [Vitis vinifera]	26119.4
1937	Jr2	ctg208	463	JM010P22		2490	2589		Cyclin-like F-box; FAR1; Zinc finger, SWIM-type [Medicago truncatula]	26244							5171733
1938	Jr2	ctg208	463	JH004B10	29.857	2499	2600		n/a	26257.8
1939	Jr2	ctg208	463	JM071J02		2482	2607		hypothetical protein SORBIDRAFT_05g000453 [Sorghum bicolor] >gi|241935938|gb|EES09083.1| hypothetical protein SORBIDRAFT_05g000453 [Sorghum bicolor]	26266.6
1940	Jr2	ctg208	463	JM029J19		2535	2642		putative pyridoxal biosynthesis protein PDX1 [Morus notabilis]	26310.6											7357338	0						4073327
1941	Jr2	ctg208	463	JH050J10		2590	2680		hypothetical protein VITISV_024648 [Vitis vinifera]	26358.4																	3567294	0
1942	Jr2	ctg208	463	JM009J12		2596	2685		Type I inositol polyphosphate 5-phosphatase, putative isoform 1 [Theobroma cacao] >gi|590675870|ref|XP_007039572.1| Type I inositol polyphosphate 5-phosphatase, putative isoform 1 [Theobroma cacao] >gi|508776816|gb|EOY24072.1| Type I inositol polyphosphate 5-phosphatase, putative isoform 1 [Theobroma cacao] >gi|508776817|gb|EOY24073.1| Type I inositol polyphosphate 5-phosphatase, putative isoform…	26364.7			6414734	0																																19051176
1943	Jr2	ctg208	463	JM028E11		2577	2689		putative gag-pol polyprotein [Oryza sativa Japonica Group] >gi|31433472|gb|AAP54977.1| retrotransposon protein, putative, Ty1-copia subclass [Oryza sativa Japonica Group]	26369.8					3850849	0
1944	Jr2	ctg208	463	JH067A21	31.171	2736	2836		n/a	26554.7
1945	Jr2	ctg208	463	JH038N15	31.232	2774	2876		PREDICTED: uncharacterized protein LOC101314569 [Fragaria vesca subsp. vesca]	26605			7117056	0
1946	Jr2	ctg208	463	JM012B08		2824	2884		hypothetical protein PRUPE_ppa004753mg [Prunus persica] >gi|462405681|gb|EMJ11145.1| hypothetical protein PRUPE_ppa004753mg [Prunus persica]	26615.1																													9801608	9768588
1947	Jr2	ctg208	463	JM063D13		2816	2892		Protein phosphatase 2C 29 [Morus notabilis]	26625.1			7078684	0								5573899																											11767053
1948	Jr2	ctg208	463	JH062F09		2837	2916		Non-intrinsic ABC protein 6, putative isoform 2 [Theobroma cacao] >gi|508776790|gb|EOY24046.1| Non-intrinsic ABC protein 6, putative isoform 2 [Theobroma cacao]	26655.3			7019468	0
1949	Jr2	ctg208	463	JH078D01	31.316	2829	2931		Uncharacterized protein TCM_016762 [Theobroma cacao] >gi|508710341|gb|EOY02238.1| Uncharacterized protein TCM_016762 [Theobroma cacao]	26674.2
1950	Jr2	ctg208	463	JM066H22		2869	2944		hypothetical protein CICLE_v10032942mg [Citrus clementina] >gi|557538954|gb|ESR49998.1| hypothetical protein CICLE_v10032942mg [Citrus clementina]	26690.6			7118008	0		17875981																																	11782517
1951	Jr2	ctg208	463	JM020K08	31.536	2865	2956		n/a	26705.6
1952	Jr2	ctg208	463	JH006H05		2935	2992		PREDICTED: leucine-rich repeat protein SHOC-2-like [Fragaria vesca subsp. vesca]	26750.9																																							11711083
1953	Jr2	ctg208	463	JH029F14		2980	3097		hypothetical protein VITISV_032383 [Vitis vinifera]	26883					3850849	0																				20299051
1954	Jr2	ctg208	463	JH015N10		2993	3105		hypothetical protein VITISV_032383 [Vitis vinifera]	26893.1					3850849	0																				20299051
1955	Jr2	ctg208	463	JH050F03	31.737	3024	3126		hypothetical protein VITISV_011582 [Vitis vinifera]	26919.5
1956	Jr2	ctg208	463	JM078L18		3074	3170		hypothetical protein VITISV_026680 [Vitis vinifera]	26974.9
1957	Jr2	ctg208	463	JH058C06	31.86	3029	3184		n/a	26992.5
1958	Jr2	ctg208	463	JH033K21		3070	3198		hypothetical protein VITISV_017554 [Vitis vinifera]	27010.1
1959	Jr2	ctg276	307	JH028K05		2	155	3716	PREDICTED: two-component response regulator ARR2-like [Vitis vinifera]	27217	5599548	0
1960	Jr2	ctg276	307	JM023J04		128	210		hypothetical protein VITISV_039922 [Vitis vinifera]	27286.2								4881183																									8977900	0
1961	Jr2	ctg276	307	JM039C24		310	403		pol protein [Cucumis melo subsp. melo]	27529							19932426	0
1962	Jr2	ctg276	307	JM016I07		336	432		PREDICTED: RNA-dependent RNA polymerase 1-like [Fragaria vesca subsp. vesca]	27565.5	5627438	5650814
1963	Jr2	ctg276	307	JH066P17		355	448		hypothetical protein VITISV_037041 [Vitis vinifera]	27585.6
1964	Jr2	ctg276	307	JM031A08		640	743		hypothetical protein VITISV_012059 [Vitis vinifera]	27956.7									6966891	0																						16695150
1965	Jr2	ctg276	307	JH018K07		668	771		hypothetical protein VOLCADRAFT_99082 [Volvox carteri f. nagariensis] >gi|300256696|gb|EFJ40956.1| hypothetical protein VOLCADRAFT_99082 [Volvox carteri f. nagariensis]	27991.9										1924623							8752055	0																					19716997
1966	Jr2	ctg276	307	JH075D23	33.776	988	1078		hypothetical protein MIMGU_mgv1a022287mg, partial [Mimulus guttatus]	28378.1																	19131227	0
1967	Jr2	ctg276	307	JM079D24		1018	1089		hypothetical protein PRUPE_ppb020037mg [Prunus persica] >gi|462394119|gb|EMJ00023.1| hypothetical protein PRUPE_ppb020037mg [Prunus persica]	28392							19932426
1968	Jr2	ctg276	307	JM008I15		1021	1101		hypothetical protein VITISV_003256 [Vitis vinifera]	28407.1														6348702																									24037632
1969	Jr2	ctg276	307	JM078N07		1075	1173		PREDICTED: putative ribonuclease H protein At1g65750-like [Solanum lycopersicum]	28497.6					2805318	0
1970	Jr2	ctg276	307	JM058A18		1168	1297		Uncharacterized protein TCM_042327 [Theobroma cacao] >gi|508787491|gb|EOY34747.1| Uncharacterized protein TCM_042327 [Theobroma cacao]	28653.6
1971	Jr2	ctg276	307	JH021I06		1280	1379		ABC transporter B family member 2 [Morus notabilis]	28756.8			7972650	0						2719817
1972	Jr2	ctg276	307	JH050N23		1286	1381		ABC transporter B family member 10 [Morus notabilis]	28759.3			7972650	0						2719817
1973	Jr2	ctg276	307	JM024D03		1287	1396		hypothetical protein PRUPE_ppa002625mg [Prunus persica] >gi|462418129|gb|EMJ22616.1| hypothetical protein PRUPE_ppa002625mg [Prunus persica]	28778.2												19430381													9023618	0
1974	Jr2	ctg276	307	JH077H08		1288	1406		FAD-binding domain-containing family protein [Populus trichocarpa] >gi|550349675|gb|ERP67051.1| FAD-binding domain-containing family protein [Populus trichocarpa]	28790.7																				9951741			2402145	0															47236913
1975	Jr2	ctg276	307	JH076H16		1336	1434		hypothetical protein VITISV_014888 [Vitis vinifera]	28826			8173950	0																																			11158904
1976	Jr2	ctg276	307	JM066M07		1347	1469		Uncharacterized protein TCM_031959 [Theobroma cacao] >gi|508721500|gb|EOY13397.1| Uncharacterized protein TCM_031959 [Theobroma cacao]	28870
1977	Jr2	ctg276	307	JM052A22	34.514	1466	1552		hypothetical protein OsI_19535 [Oryza sativa Indica Group]	28974.4
1978	Jr2	ctg276	307	JH037N20		1504	1581		hypothetical protein VITISV_044100 [Vitis vinifera]	29010.9							19932426																																45942903
1979	Jr2	ctg276	307	JH041N03		1435	1611		hypothetical protein PRUPE_ppa023095mg, partial [Prunus persica] >gi|462395001|gb|EMJ00800.1| hypothetical protein PRUPE_ppa023095mg, partial [Prunus persica]	29048.6
1980	Jr2	ctg276	307	JH076I03		1659	1744		leucine-rich repeat transmembrane protein kinase [Populus trichocarpa] >gi|222846753|gb|EEE84300.1| leucine-rich repeat transmembrane protein kinase [Populus trichocarpa]	29216			1009740	0																												19368456							7495973
1981	Jr2	ctg276	307	JH035F03		1691	1811		Uncharacterized protein TCM_014810 [Theobroma cacao] >gi|508775470|gb|EOY22726.1| Uncharacterized protein TCM_014810 [Theobroma cacao]	29300.2
1982	Jr2	ctg276	307	JM009O21		1688	1817		hypothetical protein VITISV_041689 [Vitis vinifera]	29307.8														10765211			3567294	0
1983	Jr2	ctg276	307	JM009G17		1911	1993		PREDICTED: probable xyloglucan endotransglucosylase/hydrolase protein 30-like [Cucumis sativus]	29529.2			9055651	0
1984	Jr2	ctg276	307	JM064O16		1881	2008		PREDICTED: uncharacterized protein LOC102607673 [Citrus sinensis]	29548.1
1985	Jr2	ctg276	307	JM055C15		1964	2083		PREDICTED: cellulose synthase-like protein D3-like [Fragaria vesca subsp. vesca]	29642.4			9012195	0																												2093624
1986	Jr2	ctg276	307	JM027K08		1930	2100		hypothetical protein POPTR_0005s06540g [Populus trichocarpa] >gi|550338257|gb|EEE93253.2| hypothetical protein POPTR_0005s06540g [Populus trichocarpa]	29663.8													17760860	17780654
1987	Jr2	ctg276	307	JH033C05		2002	2100		BZIP domain class transcription factor isoform 1 [Theobroma cacao] >gi|590679948|ref|XP_007040725.1| BZIP domain class transcription factor isoform 1 [Theobroma cacao] >gi|508777969|gb|EOY25225.1| BZIP domain class transcription factor isoform 1 [Theobroma cacao] >gi|508777970|gb|EOY25226.1| BZIP domain class transcription factor isoform 1 [Theobroma cacao]	29663.8			9153416	0																																			10905666
1988	Jr2	ctg276	307	JM085C08		2067	2236		Cellulose synthase-like protein D3 [Morus notabilis]	29834.9						2985909																					7252898	0
1989	Jr2	ctg276	307	JH061A07		2140	2257		hypothetical protein VITISV_034261 [Vitis vinifera]	29861.3			5157582	0																				6463726
1990	Jr2	ctg276	307	JH061N06		2245	2383		DNAJ heat shock N-terminal domain-containing protein, putative [Theobroma cacao] >gi|508777971|gb|EOY25227.1| DNAJ heat shock N-terminal domain-containing protein, putative [Theobroma cacao]	30019.8
1991	Jr2	ctg276	307	JH061O08		2248	2403		hypothetical protein VITISV_044100 [Vitis vinifera]	30045							19932426	0
1992	Jr2	ctg276	307	JH021D15		2280	2403		hypothetical protein VITISV_017554 [Vitis vinifera]	30045
1993	Jr2	ctg276	307	JH018M09		2295	2403		integrase [Populus trichocarpa]	30045
1994	Jr2	ctg276	307	JM013G12		2318	2415		hypothetical protein PRUPE_ppa006484mg [Prunus persica] >gi|462404937|gb|EMJ10401.1| hypothetical protein PRUPE_ppa006484mg [Prunus persica]	30060.1			9153416	0																																			10905666
1995	Jr2	ctg276	307	JM076A24		2399	2500		PREDICTED: cyclin-D-binding Myb-like transcription factor 1-like [Citrus sinensis]	30167							3139639	3117976
1996	Jr2	ctg276	307	JH030I07		2399	2510		hypothetical protein VITISV_033389 [Vitis vinifera]	30179.6									6966891	0																				8695586
1997	Jr2	ctg276	307	JH006G11		2475	2551		hypothetical protein M569_09903, partial [Genlisea aurea]	30231.2
1998	Jr2	ctg276	307	JM012J03		2467	2576		PREDICTED: SGF14B [Glycine max]	30262.6																																			4457940	0		1489145
1999	Jr2	ctg276	307	JH031I20		2457	2578		hypothetical protein VITISV_028342 [Vitis vinifera]	30265.1													10765211	0												8875297
[truncated: 13,204 more rows]
[truncated: 101 more columns]

## Sheet: check for duuplicate contigs
1254	1	2	2
7571	2	2	2
17705	3	2	2
10647	5	2	2
14897	6	2	2
17237	7	2	2
12147	9	2	2
3507	10	2	2
11655	12	2	2
756	13	2	2
17569	14	2	2
17089	15	2	2
996	16	2	2
5141	17	2	2
6113	18	2	2
3277	19	2	2
649	21	2	2
11832	22	2	2
13199	23	2	2
18186	24	2	2
18247	25	2	2
2638	27	2	2
6009	28	2	2
12266	29	2	2
16715	30	2	2
7620	31	2	2
1932	32	2	2
7521	33	2	2
13394	34	2	2
11846	35	2	2
16865	36	2	2
4901	37	2	2
2410	38	2	2
4435	39	2	2
16427	40	2	2
13748	41	2	2
11800	42	2	2
319	43	2	2
8995	44	2	2
11066	47	2	2
13910	48	2	2
3825	49	2	2
5968	52	2	2
1555	54	2	2
1878	55	2	2
9320	56	2	2
4368	57	2	2
1396	58	2	2
436	59	2	2
17976	60	2	2
7341	61	2	2
12653	62	2	2
9277	63	2	2
4961	64	2	2
3157	65	2	2
5391	66	2	2
10462	67	2	2
13956	68	2	2
6738	69	2	2
523	71	2	2
18041	73	2	2
9926	74	2	2
17504	75	2	2
8643	77	2	2
4811	78	2	2
12458	79	2	2
218	80	2	2
1525	81	2	2
14349	82	2	2
3282	83	2	2
7106	84	2	2
17475	86	2	2
4701	87	2	2
12314	88	2	2
9175	90	2	2
5558	91	2	2
10414	92	2	2
11108	93	2	2
9491	94	2	2
7762	95	2	2
12966	96	2	2
9852	97	2	2
5920	98	2	2
14564	99	2	2
7371	101	2	2
8202	102	2	2
15983	104	2	2
9191	105	2	2
4564	106	2	2
1048	108	2	2
4232	109	2	2
1889	110	2	2
3837	111	2	2
8003	112	2	2
4567	113	2	2
5501	114	2	2
10730	116	2	2
6483	117	2	2
5660	118	2	2
10233	119	2	2
4678	120	2	2
7063	121	2	2
12777	122	2	2
3309	123	2	2
6224	124	2	2
13108	125	2	2
15847	126	2	2
11310	127	2	2
979	128	2	2
15796	129	2	2
14592	130	2	2
11105	132	2	2
10709	133	2	2
14675	134	2	2
2921	135	2	2
14566	136	2	2
13220	138	2	2
9050	139	2	2
13006	141	2	2
13052	142	2	2
9570	143	2	2
780	144	2	2
624	145	2	2
5249	146	2	2
5707	147	2	2
17258	149	2	2
13530	150	2	2
8455	151	2	2
9433	152	2	2
5955	153	2	2
4347	154	2	2
2257	155	2	2
12633	156	2	2
8307	157	2	2
6174	158	2	2
14726	159	2	2
4973	160	2	2
6048	161	2	2
12603	162	2	2
9966	163	2	2
59	164	2	2
13780	165	2	2
11912	166	2	2
3179	167	2	2
14004	169	2	2
366	171	2	2
16097	172	2	2
3709	173	2	2
3464	175	2	2
1331	179	2	2
4664	180	2	2
1781	181	2	2
13930	182	2	2
7134	184	2	2
4928	185	2	2
11248	187	2	2
8389	188	2	2
1302	189	2	2
17517	190	2	2
11179	191	2	2
4071	192	2	2
8119	193	2	2
17739	194	2	2
10528	197	2	2
12411	199	2	2
11383	200	2	2
12998	201	2	2
12819	202	2	2
16309	205	2	2
1665	206	2	2
6617	207	2	2
2099	208	2	2
3551	210	2	2
8882	212	2	2
17788	214	2	2
4730	215	2	2
8786	216	2	2
10970	218	2	2
5576	221	2	2
11505	222	2	2
8329	223	2	2
7736	224	2	2
10129	227	2	2
199	228	2	2
958	229	2	2
10419	230	2	2
1739	232	2	2
7068	233	2	2
3912	234	2	2
14504	235	2	2
7602	237	2	2
968	238	2	2
2315	239	2	2
3556	243	2	1
3559	243	2	1
3563	243	2	1
3565	243	2	1
3567	243	2	1
3573	243	2	1
3579	243	2	1
3583	243	2	1
3592	243	2	1
3600	243	2	1
3629	243	2	2
13263	244	2	2
6283	246	2	2
11947	247	2	2
9947	248	2	2
4787	249	2	2
2805	250	2	2
17440	251	2	2
12572	253	2	2
17844	254	2	2
18070	257	2	2
12376	259	2	2
6380	260	2	2
16359	261	2	2
3260	262	2	2
17125	263	2	2
3553	264	2	1
3557	264	2	1
3562	264	2	1
3564	264	2	1
3566	264	2	1
3569	264	2	1
3576	264	2	1
3581	264	2	1
3585	264	2	1
3595	264	2	1
3601	264	2	2
15895	265	2	2
3648	266	2	2
7427	267	2	2
8420	269	2	2
5805	271	2	2
7239	274	2	2
6523	275	2	2
2191	276	2	2
5316	277	2	2
13123	280	2	2
6903	281	2	2
5406	283	2	2
7190	284	2	2
6437	288	2	2
9827	291	2	2
6994	293	2	2
6366	294	2	2
14748	296	2	2
4850	297	2	2
15716	298	2	2
7164	300	2	2
6019	302	2	2
5521	304	2	2
14979	305	2	2
12702	307	2	2
10913	309	2	2
915	311	2	2
7684	315	2	2
14101	317	2	2
13587	318	2	2
10816	319	2	2
10780	321	2	2
1354	323	2	2
8080	324	2	2
18072	327	2	2
17404	328	2	2
11452	329	2	2
7978	331	2	2
6881	332	2	2
15676	334	2	2
207	336	2	2
11669	337	2	2
5835	339	2	2
10872	340	2	2
16174	342	2	2
1961	344	2	2
13403	346	2	2
9691	348	2	2
10553	349	2	2
14422	350	2	2
16117	351	2	2
11342	352	2	2
10374	353	2	2
7020	355	2	2
16327	356	2	2
6359	357	2	2
2332	358	2	2
6328	362	2	2
10668	364	2	2
17863	366	2	2
3949	369	2	2
1654	371	2	2
9736	374	2	2
9657	375	2	2
8245	378	2	2
7559	379	2	2
4609	385	2	2
14057	388	2	2
1581	392	2	2
2124	397	2	2
6715	399	2	2
3790	402	2	2
10920	404	2	2
8753	408	2	2
10285	411	2	2
5160	412	2	2
13067	414	2	2
4579	416	2	2
10393	417	2	2
16905	419	2	2
11697	420	2	2
7860	421	2	2
876	422	2	2
4202	423	2	2
9638	424	2	2
4228	425	2	2
11102	428	2	2
6469	430	2	2
6690	434	2	2
3043	435	2	2
9771	437	2	2
9809	444	2	2
910	446	2	2
12510	447	2	2
2710	448	2	2
9796	454	2	2
5341	465	2	2
6812	469	2	2
9440	473	2	2
11468	476	2	2
9714	477	2	2
346	481	2	2
15919	485	2	2
3636	486	2	2
13446	491	2	2
3288	499	2	2
11415	500	2	2
9087	503	2	2
16882	508	2	2
10832	512	2	2
8917	513	2	2
3762	515	2	2
851	517	2	2
6829	520	2	2
1178	521	2	2
4933	525	2	2
5673	527	2	2
7355	532	2	2
9149	533	2	2
13137	535	2	2
11891	538	2	2
10148	542	2	2
6942	547	2	2
15831	550	2	2
1953	552	2	2
10808	553	2	2
14600	555	2	2
5549	563	2	2
17359	566	2	2
2220	574	2	2
3383	575	2	2
17322	576	2	2
11032	579	2	2
13295	581	2	2
3998	583	2	2
7925	586	2	2
6144	591	2	2
4620	596	2	2
10300	597	2	2
11199	604	2	2
12589	606	2	2
10351	610	2	2
8722	620	2	2
3484	621	2	2
8400	625	2	2
193	627	2	2
16729	628	2	2
6203	629	2	2
17296	631	2	2
9866	632	2	2
7797	638	2	2
15733	640	2	2
13538	645	2	2
655	648	2	2
1073	653	2	2
1616	655	2	2
11385	660	2	2
15790	661	2	2
14682	666	2	2
5759	682	2	2
1636	685	2	2
11876	688	2	2
12724	690	2	2
8134	693	2	2
6234	695	2	2
17991	698	2	2
10878	699	2	2
141	702	2	2
14051	704	2	2
10857	712	2	2
7157	714	2	2
939	716	2	2
15805	718	2	2
8034	720	2	2
13592	723	2	2
7869	724	2	2
9238	725	2	2
17765	728	2	2
2740	734	2	2
3089	738	2	2
8652	739	2	2
8759	741	2	2
13607	748	2	2
7451	752	2	2
4300	758	2	2
9962	763	2	2
7548	764	2	2
3342	766	2	2
4591	771	2	2
3662	772	2	2
6502	774	2	2
9217	775	2	2
4184	776	2	2
13211	777	2	2
7629	778	2	2
6240	787	2	2
8047	792	2	2
10557	798	2	2
1099	801	2	2
4097	805	2	2
17579	811	2	2
7049	813	2	2
10982	829	2	2
14162	838	2	2
13425	848	2	2
2965	849	2	2
11720	852	2	2
14119	860	2	2
5639	864	2	2
7120	869	2	2
1014	871	2	2
13473	873	2	2
5422	875	2	2
1598	878	2	2
17151	882	2	2
11425	883	2	2
4147	888	2	2
9619	889	2	2
2669	895	2	2
13975	903	2	2
2864	906	2	2
7250	908	2	2
8804	914	2	2
4625	923	2	2
4795	933	2	2
4085	943	2	2
14189	944	2	2
6725	948	2	2
8461	956	2	2
234	959	2	2
11071	965	2	2
16736	972	2	2
13788	976	2	2
7083	978	2	2
9158	984	2	2
8938	985	2	2
2146	987	2	2
5347	988	2	2
12465	1002	2	2
2306	1010	2	2
5780	1015	2	2
12327	1022	2	2
15840	1027	2	2
14429	1044	2	2
11821	1053	2	2
18289	1061	2	2
2416	1073	2	2
3192	1075	2	2
243	1096	2	2
17266	1105	2	2
10757	1143	2	2
3196	1145	2	2
3301	1146	2	2
12533	1156	2	2
2882	1159	2	2
10561	1188	2	2
11448	1191	2	2
2866	1193	2	2
1113	1195	2	2
439	1203	2	2
7361	1213	2	2
14762	1216	2	2
14951	1221	2	2
3936	1223	2	2
11212	1258	2	2
6525	1260	2	2
2756	1263	2	2
14066	1272	2	2
8253	1295	2	2
5745	1306	2	2
17875	1310	2	2
14014	1313	2	2
5214	1339	2	2
14677	1350	2	2
1970	1357	2	2
8346	1377	2	2
12787	1382	2	2
8249	1406	2	2
5783	1451	2	2
10440	1454	2	2
16318	1471	2	2
2641	1480	2	2
6035	1483	2	2
951	1507	2	2
4854	1513	2	2
16002	1523	2	2
10567	1526	2	2
8428	1566	2	2
11070	1587	2	2
102	1594	2	2
10938	1598	2	2
1671	1618	2	2
7367	1631	2	2
1618	1634	2	2
1890	1658	2	2
4817	1662	2	2
16730	1664	2	2
8310	1670	2	2
14171	1678	2	2
1004	1697	2	2
3240	1701	2	2
2008	1705	2	2
10332	1731	2	2
3345	1737	2	2
14015	1753	2	2
4307	1773	2	2
14952	1774	2	2
2868	1780	2	2
5551	1790	2	2
1180	1869	2	2
4005	1878	2	2
5553	1895	2	2
9645	1963	2	2
11949	2012	2	2
12634	2046	2	2
3842	2113	2	2
2412	2127	2	2
4806	2137	2	2
9536	2246	2	2
14766	2293	2	2
7906	2314	2	2
204	2438	2	2
4373	2495	2	2
13139	2527	2	2
9279	2747	2	2
9593	2898	2	2
4250	2903	2	2
6226	2962	2	2
10926	2976	2	2
14542	2989	2	2
8362	3028	2	2
10480	3043	2	2
6050	3047	2	2
3343	3052	2	2
1783	3111	2	2
14928	3126	2	2
2125	3151	2	2
9106	3274	2	2
6955	3346	2	2
358	3383	2	2
4265	3396	2	2
13013	3407	2	2
14128	3458	2	2
4304	3483	2	2
4476	3522	2	2
6727	3526	2	2
1107	3571	2	2
6780	3666	2	2
17587	3715	2	2
1784	3836	2	2
6784	3846	2	2
1181	1	1	1
1182	1	1	1
1183	1	1	1
1184	1	1	1
1185	1	1	1
1186	1	1	1
1187	1	1	1
1188	1	1	1
1189	1	1	1
1190	1	1	1
1191	1	1	1
1192	1	1	1
1193	1	1	1
1194	1	1	1
1195	1	1	1
1196	1	1	1
1197	1	1	1
1198	1	1	1
1199	1	1	1
1200	1	1	1
1201	1	1	1
1202	1	1	1
1203	1	1	1
1204	1	1	1
1205	1	1	1
1206	1	1	1
1207	1	1	1
1208	1	1	1
1209	1	1	1
1210	1	1	1
1211	1	1	1
1212	1	1	1
1213	1	1	1
1214	1	1	1
1215	1	1	1
1216	1	1	1
1217	1	1	1
1218	1	1	1
1219	1	1	1
1220	1	1	1
1221	1	1	1
1222	1	1	1
1223	1	1	1
1224	1	1	1
1225	1	1	1
1226	1	1	1
1227	1	1	1
1228	1	1	1
1229	1	1	1
1230	1	1	1
1231	1	1	1
1232	1	1	1
1233	1	1	1
1234	1	1	1
1235	1	1	1
1236	1	1	1
1237	1	1	1
1238	1	1	1
1239	1	1	1
1240	1	1	1
1241	1	1	1
1242	1	1	1
1243	1	1	1
1244	1	1	1
1245	1	1	1
1246	1	1	1
1247	1	1	1
1248	1	1	1
1249	1	1	1
1250	1	1	1
1251	1	1	1
1252	1	1	1
1253	1	1	2
7560	2	1	1
7561	2	1	1
7562	2	1	1
7563	2	1	1
7564	2	1	1
7565	2	1	1
7566	2	1	1
7567	2	1	1
7568	2	1	1
7569	2	1	1
7570	2	1	2
17588	3	1	1
17589	3	1	1
17590	3	1	1
17591	3	1	1
17592	3	1	1
17593	3	1	1
17594	3	1	1
17595	3	1	1
17596	3	1	1
17597	3	1	1
17598	3	1	1
17599	3	1	1
17600	3	1	1
17601	3	1	1
17602	3	1	1
17603	3	1	1
17604	3	1	1
17605	3	1	1
17606	3	1	1
17607	3	1	1
17608	3	1	1
17609	3	1	1
17610	3	1	1
17611	3	1	1
17612	3	1	1
17613	3	1	1
17614	3	1	1
17615	3	1	1
17616	3	1	1
17617	3	1	1
17618	3	1	1
17619	3	1	1
17620	3	1	1
17621	3	1	1
17622	3	1	1
17623	3	1	1
17624	3	1	1
17625	3	1	1
17626	3	1	1
17627	3	1	1
17628	3	1	1
17629	3	1	1
17630	3	1	1
17631	3	1	1
17632	3	1	1
17633	3	1	1
17634	3	1	1
17635	3	1	1
17636	3	1	1
17637	3	1	1
17638	3	1	1
17639	3	1	1
17640	3	1	1
17641	3	1	1
17642	3	1	1
17643	3	1	1
17644	3	1	1
17645	3	1	1
17646	3	1	1
17647	3	1	1
17648	3	1	1
17649	3	1	1
17650	3	1	1
17651	3	1	1
17652	3	1	1
17653	3	1	1
17654	3	1	1
17655	3	1	1
17656	3	1	1
17657	3	1	1
17658	3	1	1
17659	3	1	1
17660	3	1	1
17661	3	1	1
17662	3	1	1
17663	3	1	1
17664	3	1	1
17665	3	1	1
17666	3	1	1
17667	3	1	1
17668	3	1	1
17669	3	1	1
17670	3	1	1
17671	3	1	1
17672	3	1	1
17673	3	1	1
17674	3	1	1
17675	3	1	1
17676	3	1	1
17677	3	1	1
17678	3	1	1
17679	3	1	1
17680	3	1	1
17681	3	1	1
17682	3	1	1
17683	3	1	1
17684	3	1	1
17685	3	1	1
17686	3	1	1
17687	3	1	1
17688	3	1	1
17689	3	1	1
17690	3	1	1
17691	3	1	1
17692	3	1	1
17693	3	1	1
17694	3	1	1
17695	3	1	1
17696	3	1	1
17697	3	1	1
17698	3	1	1
17699	3	1	1
17700	3	1	1
17701	3	1	1
17702	3	1	1
17703	3	1	1
17704	3	1	2
10568	5	1	1
10569	5	1	1
10570	5	1	1
10571	5	1	1
10572	5	1	1
10573	5	1	1
10574	5	1	1
10575	5	1	1
10576	5	1	1
10577	5	1	1
10578	5	1	1
10579	5	1	1
10580	5	1	1
10581	5	1	1
10582	5	1	1
10583	5	1	1
10584	5	1	1
10585	5	1	1
10586	5	1	1
10587	5	1	1
10588	5	1	1
10589	5	1	1
10590	5	1	1
10591	5	1	1
10592	5	1	1
10593	5	1	1
10594	5	1	1
10595	5	1	1
10596	5	1	1
10597	5	1	1
10598	5	1	1
10599	5	1	1
10600	5	1	1
10601	5	1	1
10602	5	1	1
10603	5	1	1
10604	5	1	1
10605	5	1	1
10606	5	1	1
10607	5	1	1
10608	5	1	1
10609	5	1	1
10610	5	1	1
10611	5	1	1
10612	5	1	1
10613	5	1	1
10614	5	1	1
10615	5	1	1
10616	5	1	1
10617	5	1	1
10618	5	1	1
10619	5	1	1
10620	5	1	1
10621	5	1	1
10622	5	1	1
10623	5	1	1
10624	5	1	1
10625	5	1	1
10626	5	1	1
10627	5	1	1
10628	5	1	1
10629	5	1	1
10630	5	1	1
10631	5	1	1
10632	5	1	1
10633	5	1	1
10634	5	1	1
10635	5	1	1
10636	5	1	1
10637	5	1	1
10638	5	1	1
10639	5	1	1
10640	5	1	1
10641	5	1	1
10642	5	1	1
10643	5	1	1
10644	5	1	1
10645	5	1	1
10646	5	1	2
14767	6	1	1
14768	6	1	1
14769	6	1	1
14770	6	1	1
14771	6	1	1
14772	6	1	1
14773	6	1	1
14774	6	1	1
14775	6	1	1
14776	6	1	1
14777	6	1	1
14778	6	1	1
14779	6	1	1
14780	6	1	1
14781	6	1	1
14782	6	1	1
14783	6	1	1
14784	6	1	1
14785	6	1	1
14786	6	1	1
14787	6	1	1
14788	6	1	1
14789	6	1	1
14790	6	1	1
14791	6	1	1
14792	6	1	1
14793	6	1	1
14794	6	1	1
14795	6	1	1
14796	6	1	1
14797	6	1	1
14798	6	1	1
14799	6	1	1
14800	6	1	1
14801	6	1	1
14802	6	1	1
14803	6	1	1
14804	6	1	1
14805	6	1	1
14806	6	1	1
14807	6	1	1
14808	6	1	1
14809	6	1	1
14810	6	1	1
14811	6	1	1
14812	6	1	1
14813	6	1	1
14814	6	1	1
14815	6	1	1
14816	6	1	1
14817	6	1	1
14818	6	1	1
14819	6	1	1
14820	6	1	1
14821	6	1	1
14822	6	1	1
14823	6	1	1
14824	6	1	1
14825	6	1	1
14826	6	1	1
14827	6	1	1
14828	6	1	1
14829	6	1	1
14830	6	1	1
14831	6	1	1
14832	6	1	1
14833	6	1	1
14834	6	1	1
14835	6	1	1
14836	6	1	1
14837	6	1	1
14838	6	1	1
14839	6	1	1
14840	6	1	1
14841	6	1	1
14842	6	1	1
14843	6	1	1
14844	6	1	1
14845	6	1	1
14846	6	1	1
14847	6	1	1
14848	6	1	1
14849	6	1	1
14850	6	1	1
14851	6	1	1
14852	6	1	1
14853	6	1	1
14854	6	1	1
14855	6	1	1
14856	6	1	1
14857	6	1	1
14858	6	1	1
14859	6	1	1
14860	6	1	1
14861	6	1	1
14862	6	1	1
14863	6	1	1
14864	6	1	1
14865	6	1	1
14866	6	1	1
14867	6	1	1
14868	6	1	1
14869	6	1	1
14870	6	1	1
14871	6	1	1
14872	6	1	1
14873	6	1	1
14874	6	1	1
14875	6	1	1
14876	6	1	1
14877	6	1	1
14878	6	1	1
14879	6	1	1
14880	6	1	1
14881	6	1	1
14882	6	1	1
14883	6	1	1
14884	6	1	1
14885	6	1	1
14886	6	1	1
14887	6	1	1
14888	6	1	1
14889	6	1	1
14890	6	1	1
14891	6	1	1
14892	6	1	1
14893	6	1	1
14894	6	1	1
14895	6	1	1
14896	6	1	2
17152	7	1	1
17153	7	1	1
17154	7	1	1
17155	7	1	1
17156	7	1	1
17157	7	1	1
17158	7	1	1
17159	7	1	1
17160	7	1	1
17161	7	1	1
17162	7	1	1
17163	7	1	1
17164	7	1	1
17165	7	1	1
17166	7	1	1
17167	7	1	1
17168	7	1	1
17169	7	1	1
17170	7	1	1
17171	7	1	1
17172	7	1	1
17173	7	1	1
17174	7	1	1
17175	7	1	1
17176	7	1	1
17177	7	1	1
17178	7	1	1
17179	7	1	1
17180	7	1	1
17181	7	1	1
17182	7	1	1
17183	7	1	1
17184	7	1	1
17185	7	1	1
17186	7	1	1
17187	7	1	1
17188	7	1	1
17189	7	1	1
17190	7	1	1
17191	7	1	1
17192	7	1	1
17193	7	1	1
17194	7	1	1
17195	7	1	1
17196	7	1	1
17197	7	1	1
17198	7	1	1
17199	7	1	1
17200	7	1	1
17201	7	1	1
17202	7	1	1
17203	7	1	1
17204	7	1	1
17205	7	1	1
17206	7	1	1
17207	7	1	1
17208	7	1	1
17209	7	1	1
17210	7	1	1
17211	7	1	1
17212	7	1	1
17213	7	1	1
17214	7	1	1
17215	7	1	1
17216	7	1	1
17217	7	1	1
17218	7	1	1
17219	7	1	1
17220	7	1	1
17221	7	1	1
17222	7	1	1
17223	7	1	1
17224	7	1	1
17225	7	1	1
17226	7	1	1
17227	7	1	1
17228	7	1	1
17229	7	1	1
17230	7	1	1
17231	7	1	1
17232	7	1	1
17233	7	1	1
17234	7	1	1
17235	7	1	1
17236	7	1	2
11950	9	1	1
11951	9	1	1
11952	9	1	1
11953	9	1	1
11954	9	1	1
11955	9	1	1
11956	9	1	1
11957	9	1	1
11958	9	1	1
11959	9	1	1
11960	9	1	1
11961	9	1	1
11962	9	1	1
11963	9	1	1
11964	9	1	1
11965	9	1	1
11966	9	1	1
11967	9	1	1
11968	9	1	1
11969	9	1	1
11970	9	1	1
11971	9	1	1
11972	9	1	1
11973	9	1	1
11974	9	1	1
11975	9	1	1
11976	9	1	1
11977	9	1	1
11978	9	1	1
11979	9	1	1
11980	9	1	1
11981	9	1	1
11982	9	1	1
11983	9	1	1
11984	9	1	1
11985	9	1	1
11986	9	1	1
11987	9	1	1
11988	9	1	1
11989	9	1	1
11990	9	1	1
11991	9	1	1
11992	9	1	1
11993	9	1	1
11994	9	1	1
11995	9	1	1
11996	9	1	1
11997	9	1	1
11998	9	1	1
11999	9	1	1
12000	9	1	1
12001	9	1	1
12002	9	1	1
12003	9	1	1
12004	9	1	1
12005	9	1	1
12006	9	1	1
12007	9	1	1
12008	9	1	1
12009	9	1	1
12010	9	1	1
12011	9	1	1
12012	9	1	1
12013	9	1	1
12014	9	1	1
12015	9	1	1
12016	9	1	1
12017	9	1	1
12018	9	1	1
12019	9	1	1
12020	9	1	1
12021	9	1	1
12022	9	1	1
12023	9	1	1
12024	9	1	1
12025	9	1	1
12026	9	1	1
12027	9	1	1
12028	9	1	1
12029	9	1	1
12030	9	1	1
12031	9	1	1
12032	9	1	1
12033	9	1	1
12034	9	1	1
12035	9	1	1
12036	9	1	1
12037	9	1	1
12038	9	1	1
12039	9	1	1
12040	9	1	1
12041	9	1	1
12042	9	1	1
12043	9	1	1
12044	9	1	1
12045	9	1	1
12046	9	1	1
12047	9	1	1
12048	9	1	1
12049	9	1	1
12050	9	1	1
12051	9	1	1
12052	9	1	1
12053	9	1	1
12054	9	1	1
12055	9	1	1
12056	9	1	1
12057	9	1	1
12058	9	1	1
12059	9	1	1
12060	9	1	1
12061	9	1	1
12062	9	1	1
12063	9	1	1
12064	9	1	1
12065	9	1	1
12066	9	1	1
12067	9	1	1
12068	9	1	1
12069	9	1	1
12070	9	1	1
12071	9	1	1
12072	9	1	1
12073	9	1	1
12074	9	1	1
12075	9	1	1
12076	9	1	1
12077	9	1	1
12078	9	1	1
12079	9	1	1
12080	9	1	1
12081	9	1	1
12082	9	1	1
12083	9	1	1
12084	9	1	1
12085	9	1	1
12086	9	1	1
12087	9	1	1
12088	9	1	1
12089	9	1	1
12090	9	1	1
12091	9	1	1
12092	9	1	1
12093	9	1	1
12094	9	1	1
12095	9	1	1
12096	9	1	1
12097	9	1	1
12098	9	1	1
12099	9	1	1
12100	9	1	1
12101	9	1	1
12102	9	1	1
12103	9	1	1
12104	9	1	1
12105	9	1	1
12106	9	1	1
12107	9	1	1
12108	9	1	1
12109	9	1	1
12110	9	1	1
12111	9	1	1
12112	9	1	1
12113	9	1	1
12114	9	1	1
12115	9	1	1
12116	9	1	1
12117	9	1	1
12118	9	1	1
12119	9	1	1
12120	9	1	1
12121	9	1	1
12122	9	1	1
12123	9	1	1
12124	9	1	1
12125	9	1	1
12126	9	1	1
12127	9	1	1
12128	9	1	1
12129	9	1	1
12130	9	1	1
12131	9	1	1
12132	9	1	1
12133	9	1	1
12134	9	1	1
12135	9	1	1
12136	9	1	1
12137	9	1	1
12138	9	1	1
12139	9	1	1
12140	9	1	1
12141	9	1	1
12142	9	1	1
12143	9	1	1
12144	9	1	1
12145	9	1	1
12146	9	1	2
3485	10	1	1
3486	10	1	1
3487	10	1	1
3488	10	1	1
3489	10	1	1
3490	10	1	1
3491	10	1	1
3492	10	1	1
3493	10	1	1
3494	10	1	1
3495	10	1	1
3496	10	1	1
3497	10	1	1
3498	10	1	1
3499	10	1	1
3500	10	1	1
3501	10	1	1
3502	10	1	1
3503	10	1	1
3504	10	1	1
3505	10	1	1
3506	10	1	2
11506	12	1	1
11507	12	1	1
11508	12	1	1
11509	12	1	1
11510	12	1	1
11511	12	1	1
11512	12	1	1
11513	12	1	1
11514	12	1	1
11515	12	1	1
11516	12	1	1
11517	12	1	1
11518	12	1	1
11519	12	1	1
11520	12	1	1
11521	12	1	1
11522	12	1	1
11523	12	1	1
11524	12	1	1
11525	12	1	1
11526	12	1	1
11527	12	1	1
11528	12	1	1
11529	12	1	1
11530	12	1	1
11531	12	1	1
11532	12	1	1
11533	12	1	1
11534	12	1	1
11535	12	1	1
11536	12	1	1
11537	12	1	1
11538	12	1	1
11539	12	1	1
11540	12	1	1
11541	12	1	1
11542	12	1	1
11543	12	1	1
11544	12	1	1
11545	12	1	1
11546	12	1	1
11547	12	1	1
11548	12	1	1
11549	12	1	1
11550	12	1	1
11551	12	1	1
11552	12	1	1
11553	12	1	1
11554	12	1	1
11555	12	1	1
11556	12	1	1
11557	12	1	1
11558	12	1	1
11559	12	1	1
11560	12	1	1
11561	12	1	1
11562	12	1	1
11563	12	1	1
11564	12	1	1
11565	12	1	1
11566	12	1	1
11567	12	1	1
11568	12	1	1
11569	12	1	1
11570	12	1	1
11571	12	1	1
11572	12	1	1
11573	12	1	1
11574	12	1	1
11575	12	1	1
11576	12	1	1
11577	12	1	1
11578	12	1	1
11579	12	1	1
11580	12	1	1
11581	12	1	1
11582	12	1	1
11583	12	1	1
11584	12	1	1
11585	12	1	1
11586	12	1	1
11587	12	1	1
11588	12	1	1
11589	12	1	1
11590	12	1	1
11591	12	1	1
11592	12	1	1
11593	12	1	1
11594	12	1	1
11595	12	1	1
11596	12	1	1
11597	12	1	1
11598	12	1	1
11599	12	1	1
11600	12	1	1
11601	12	1	1
11602	12	1	1
11603	12	1	1
11604	12	1	1
11605	12	1	1
11606	12	1	1
11607	12	1	1
11608	12	1	1
11609	12	1	1
11610	12	1	1
11611	12	1	1
11612	12	1	1
11613	12	1	1
11614	12	1	1
11615	12	1	1
11616	12	1	1
11617	12	1	1
11618	12	1	1
11619	12	1	1
11620	12	1	1
11621	12	1	1
11622	12	1	1
11623	12	1	1
11624	12	1	1
11625	12	1	1
11626	12	1	1
11627	12	1	1
11628	12	1	1
11629	12	1	1
11630	12	1	1
11631	12	1	1
11632	12	1	1
11633	12	1	1
11634	12	1	1
11635	12	1	1
11636	12	1	1
11637	12	1	1
11638	12	1	1
11639	12	1	1
11640	12	1	1
11641	12	1	1
11642	12	1	1
11643	12	1	1
11644	12	1	1
11645	12	1	1
11646	12	1	1
11647	12	1	1
11648	12	1	1
11649	12	1	1
11650	12	1	1
11651	12	1	1
11652	12	1	1
11653	12	1	1
11654	12	1	2
656	13	1	1
657	13	1	1
658	13	1	1
659	13	1	1
660	13	1	1
661	13	1	1
662	13	1	1
663	13	1	1
664	13	1	1
665	13	1	1
666	13	1	1
667	13	1	1
668	13	1	1
669	13	1	1
670	13	1	1
671	13	1	1
672	13	1	1
673	13	1	1
674	13	1	1
675	13	1	1
676	13	1	1
677	13	1	1
678	13	1	1
679	13	1	1
680	13	1	1
681	13	1	1
682	13	1	1
683	13	1	1
684	13	1	1
685	13	1	1
686	13	1	1
687	13	1	1
688	13	1	1
689	13	1	1
690	13	1	1
691	13	1	1
692	13	1	1
693	13	1	1
694	13	1	1
695	13	1	1
696	13	1	1
697	13	1	1
698	13	1	1
699	13	1	1
700	13	1	1
701	13	1	1
702	13	1	1
703	13	1	1
704	13	1	1
705	13	1	1
706	13	1	1
707	13	1	1
708	13	1	1
709	13	1	1
710	13	1	1
711	13	1	1
712	13	1	1
713	13	1	1
714	13	1	1
715	13	1	1
716	13	1	1
717	13	1	1
718	13	1	1
719	13	1	1
720	13	1	1
721	13	1	1
722	13	1	1
723	13	1	1
724	13	1	1
725	13	1	1
726	13	1	1
727	13	1	1
728	13	1	1
729	13	1	1
730	13	1	1
731	13	1	1
732	13	1	1
733	13	1	1
734	13	1	1
735	13	1	1
736	13	1	1
737	13	1	1
738	13	1	1
739	13	1	1
740	13	1	1
741	13	1	1
742	13	1	1
743	13	1	1
744	13	1	1
745	13	1	1
746	13	1	1
747	13	1	1
748	13	1	1
749	13	1	1
750	13	1	1
751	13	1	1
752	13	1	1
753	13	1	1
754	13	1	1
755	13	1	2
17518	14	1	1
17519	14	1	1
17520	14	1	1
17521	14	1	1
17522	14	1	1
17523	14	1	1
17524	14	1	1
17525	14	1	1
17526	14	1	1
17527	14	1	1
17528	14	1	1
17529	14	1	1
17530	14	1	1
17531	14	1	1
17532	14	1	1
17533	14	1	1
17534	14	1	1
17535	14	1	1
17536	14	1	1
17537	14	1	1
17538	14	1	1
17539	14	1	1
17540	14	1	1
17541	14	1	1
17542	14	1	1
17543	14	1	1
17544	14	1	1
17545	14	1	1
17546	14	1	1
17547	14	1	1
17548	14	1	1
17549	14	1	1
17550	14	1	1
17551	14	1	1
17552	14	1	1
17553	14	1	1
17554	14	1	1
17555	14	1	1
17556	14	1	1
17557	14	1	1
17558	14	1	1
17559	14	1	1
17560	14	1	1
17561	14	1	1
17562	14	1	1
17563	14	1	1
17564	14	1	1
17565	14	1	1
17566	14	1	1
17567	14	1	1
17568	14	1	2
16906	15	1	1
16907	15	1	1
16908	15	1	1
16909	15	1	1
16910	15	1	1
16911	15	1	1
16912	15	1	1
16913	15	1	1
16914	15	1	1
16915	15	1	1
16916	15	1	1
16917	15	1	1
16918	15	1	1
16919	15	1	1
16920	15	1	1
16921	15	1	1
16922	15	1	1
16923	15	1	1
16924	15	1	1
16925	15	1	1
16926	15	1	1
16927	15	1	1
16928	15	1	1
16929	15	1	1
16930	15	1	1
16931	15	1	1
16932	15	1	1
16933	15	1	1
16934	15	1	1
16935	15	1	1
16936	15	1	1
16937	15	1	1
16938	15	1	1
16939	15	1	1
16940	15	1	1
16941	15	1	1
16942	15	1	1
16943	15	1	1
16944	15	1	1
16945	15	1	1
16946	15	1	1
16947	15	1	1
16948	15	1	1
16949	15	1	1
16950	15	1	1
16951	15	1	1
16952	15	1	1
16953	15	1	1
16954	15	1	1
16955	15	1	1
16956	15	1	1
16957	15	1	1
16958	15	1	1
16959	15	1	1
16960	15	1	1
16961	15	1	1
16962	15	1	1
16963	15	1	1
16964	15	1	1
16965	15	1	1
16966	15	1	1
16967	15	1	1
16968	15	1	1
16969	15	1	1
16970	15	1	1
16971	15	1	1
16972	15	1	1
16973	15	1	1
16974	15	1	1
16975	15	1	1
16976	15	1	1
16977	15	1	1
16978	15	1	1
16979	15	1	1
16980	15	1	1
16981	15	1	1
16982	15	1	1
16983	15	1	1
16984	15	1	1
16985	15	1	1
16986	15	1	1
16987	15	1	1
16988	15	1	1
16989	15	1	1
16990	15	1	1
16991	15	1	1
16992	15	1	1
16993	15	1	1
16994	15	1	1
16995	15	1	1
16996	15	1	1
16997	15	1	1
16998	15	1	1
16999	15	1	1
17000	15	1	1
17001	15	1	1
17002	15	1	1
17003	15	1	1
17004	15	1	1
17005	15	1	1
17006	15	1	1
17007	15	1	1
17008	15	1	1
17009	15	1	1
17010	15	1	1
17011	15	1	1
17012	15	1	1
17013	15	1	1
17014	15	1	1
17015	15	1	1
17016	15	1	1
17017	15	1	1
17018	15	1	1
17019	15	1	1
17020	15	1	1
17021	15	1	1
17022	15	1	1
17023	15	1	1
17024	15	1	1
17025	15	1	1
17026	15	1	1
17027	15	1	1
17028	15	1	1
17029	15	1	1
17030	15	1	1
17031	15	1	1
17032	15	1	1
17033	15	1	1
17034	15	1	1
17035	15	1	1
17036	15	1	1
17037	15	1	1
17038	15	1	1
17039	15	1	1
17040	15	1	1
17041	15	1	1
17042	15	1	1
17043	15	1	1
17044	15	1	1
17045	15	1	1
17046	15	1	1
17047	15	1	1
17048	15	1	1
17049	15	1	1
17050	15	1	1
17051	15	1	1
17052	15	1	1
17053	15	1	1
17054	15	1	1
17055	15	1	1
17056	15	1	1
17057	15	1	1
17058	15	1	1
17059	15	1	1
17060	15	1	1
17061	15	1	1
17062	15	1	1
17063	15	1	1
17064	15	1	1
17065	15	1	1
17066	15	1	1
17067	15	1	1
17068	15	1	1
17069	15	1	1
17070	15	1	1
17071	15	1	1
17072	15	1	1
17073	15	1	1
17074	15	1	1
17075	15	1	1
17076	15	1	1
17077	15	1	1
17078	15	1	1
17079	15	1	1
17080	15	1	1
17081	15	1	1
17082	15	1	1
17083	15	1	1
17084	15	1	1
17085	15	1	1
17086	15	1	1
17087	15	1	1
17088	15	1	2
980	16	1	1
981	16	1	1
982	16	1	1
983	16	1	1
984	16	1	1
985	16	1	1
986	16	1	1
987	16	1	1
988	16	1	1
989	16	1	1
990	16	1	1
991	16	1	1
992	16	1	1
993	16	1	1
994	16	1	1
995	16	1	2
4974	17	1	1
4975	17	1	1
4976	17	1	1
4977	17	1	1
4978	17	1	1
4979	17	1	1
4980	17	1	1
4981	17	1	1
4982	17	1	1
4983	17	1	1
4984	17	1	1
4985	17	1	1
4986	17	1	1
4987	17	1	1
4988	17	1	1
4989	17	1	1
4990	17	1	1
4991	17	1	1
4992	17	1	1
4993	17	1	1
4994	17	1	1
4995	17	1	1
4996	17	1	1
4997	17	1	1
4998	17	1	1
4999	17	1	1
5000	17	1	1
5001	17	1	1
5002	17	1	1
5003	17	1	1
5004	17	1	1
5005	17	1	1
5006	17	1	1
5007	17	1	1
5008	17	1	1
5009	17	1	1
5010	17	1	1
5011	17	1	1
5012	17	1	1
5013	17	1	1
5014	17	1	1
5015	17	1	1
5016	17	1	1
5017	17	1	1
5018	17	1	1
5019	17	1	1
5020	17	1	1
5021	17	1	1
5022	17	1	1
5023	17	1	1
5024	17	1	1
5025	17	1	1
5026	17	1	1
5027	17	1	1
5028	17	1	1
5029	17	1	1
5030	17	1	1
5031	17	1	1
5032	17	1	1
5033	17	1	1
5034	17	1	1
5035	17	1	1
5036	17	1	1
5037	17	1	1
5038	17	1	1
5039	17	1	1
5040	17	1	1
5041	17	1	1
5042	17	1	1
5043	17	1	1
5044	17	1	1
5045	17	1	1
5046	17	1	1
5047	17	1	1
5048	17	1	1
5049	17	1	1
5050	17	1	1
5051	17	1	1
5052	17	1	1
5053	17	1	1
5054	17	1	1
5055	17	1	1
5056	17	1	1
5057	17	1	1
5058	17	1	1
5059	17	1	1
5060	17	1	1
5061	17	1	1
5062	17	1	1
5063	17	1	1
5064	17	1	1
5065	17	1	1
5066	17	1	1
5067	17	1	1
5068	17	1	1
5069	17	1	1
5070	17	1	1
5071	17	1	1
5072	17	1	1
5073	17	1	1
5074	17	1	1
5075	17	1	1
5076	17	1	1
5077	17	1	1
5078	17	1	1
5079	17	1	1
5080	17	1	1
5081	17	1	1
5082	17	1	1
5083	17	1	1
5084	17	1	1
5085	17	1	1
5086	17	1	1
5087	17	1	1
5088	17	1	1
5089	17	1	1
5090	17	1	1
5091	17	1	1
5092	17	1	1
5093	17	1	1
5094	17	1	1
5095	17	1	1
5096	17	1	1
5097	17	1	1
5098	17	1	1
5099	17	1	1
5100	17	1	1
5101	17	1	1
5102	17	1	1
5103	17	1	1
5104	17	1	1
5105	17	1	1
5106	17	1	1
5107	17	1	1
5108	17	1	1
5109	17	1	1
5110	17	1	1
5111	17	1	1
5112	17	1	1
5113	17	1	1
5114	17	1	1
5115	17	1	1
5116	17	1	1
5117	17	1	1
5118	17	1	1
5119	17	1	1
5120	17	1	1
5121	17	1	1
5122	17	1	1
5123	17	1	1
5124	17	1	1
5125	17	1	1
5126	17	1	1
5127	17	1	1
5128	17	1	1
5129	17	1	1
5130	17	1	1
5131	17	1	1
5132	17	1	1
5133	17	1	1
5134	17	1	1
5135	17	1	1
5136	17	1	1
5137	17	1	1
5138	17	1	1
5139	17	1	1
5140	17	1	2
6051	18	1	1
6052	18	1	1
6053	18	1	1
6054	18	1	1
6055	18	1	1
6056	18	1	1
6057	18	1	1
6058	18	1	1
6059	18	1	1
6060	18	1	1
6061	18	1	1
6062	18	1	1
6063	18	1	1
6064	18	1	1
6065	18	1	1
6066	18	1	1
6067	18	1	1
6068	18	1	1
6069	18	1	1
6070	18	1	1
6071	18	1	1
6072	18	1	1
6073	18	1	1
6074	18	1	1
6075	18	1	1
6076	18	1	1
6077	18	1	1
6078	18	1	1
6079	18	1	1
6080	18	1	1
6081	18	1	1
6082	18	1	1
6083	18	1	1
6084	18	1	1
6085	18	1	1
6086	18	1	1
6087	18	1	1
6088	18	1	1
6089	18	1	1
[truncated: 16,289 more rows]

## Sheet: Gaps in map
Serial no.	cM	chromsome	gap	mao length	%				location
14270	33.346	Jr15	24.119	37.7	63.9761	8832.51	7351.88	1480.63	long arm			Jr1	14.9
8426	31.559	Jr9	14.444	69.3	20.8427	16297	15387.5	909.5	end L arm			Jr2	20.1
8594	56.308	Jr9	13.732	69.3	19.8153	22311.2	19197.7	3113.48				Jr3	0
2308	66.88	Jr2	13.717	70.5	19.4567	45655.9	41624	4031.89				Jr4	0
14873	29.564	Jr16	9.951	59.3	16.7808	27096	23672.3	3423.73				Jr5	9.1
8079	86.275	Jr8	9.753	93.5	10.431	33740.9	32142.3	1598.53	proximal			Jr6	0
4703	28.112	Jr5	9.125	45.7	19.9672	9231.89	8007.06	1224.83				Jr7	13
11717	31.811	Jr12	8.671	60.5	14.3322	25173.5	21645.4	3528.05				Jr8	30.8
8136	8.427	Jr9	8.427	69.3	12.1602	255.374	0	255.374				Jr9	36.5
252	20.956	Jr1	8.214	79.9	10.2804	10085.4	6034.59	4050.79				Jr10	0
7967	67.969	Jr8	7.735	93.5	8.27273	29908.1	29128.3	779.83	centr			Jr11	0
7779	54.056	Jr8	7.317	93.5	7.82567	16883.6	15025.9	1857.78				Jr12	14.4
7107	72.162	Jr7	7.016	97.3	7.21069	53375.4	51872.1	1503.31				Jr13	0
15063	49.904	Jr16	6.896	59.3	11.629	33794.8	33477.8	317.016				Jr14	0
1239	63.876	Jr1	6.695	79.9	8.37922	55717.2	54089.5	1627.71				Jr15	24.1
1567	15.894	Jr2	6.406	70.5	9.08652	7799.29	6928.91	870.378				Jr16	6.9
7016	63.361	Jr7	6.013	97.3	6.17986	49598.9	47130.7	2468.2
11240	6.336	Jr12	5.758	60.5	9.51736	2987.53	1041.62	1945.9
1425	78.884	Jr1	5.229
2200	53.163	Jr2	5.21	169.8	1049.5			34986.9					0.0475301
5394	28.195	Jr6	5.131					736100
14392	9.067	Jr16	5.112					0.0475301
7575	22.594	Jr8	5.091
273	26.311	Jr1	4.934
5002	45.722	Jr5	4.828
8718	68.832	Jr9	4.75
7717	41.302	Jr8	4.663
8480	36.569	Jr9	4.546
8088	90.796	Jr8	4.521
9166	38.755	Jr10	4.467
7666	36.639	Jr8	4.423
12905	56.941	Jr13	4.402
14281	37.675	Jr15	4.329
6586	32.663	Jr7	4.313
7388	96.918	Jr7	4.263
9000	25.969	Jr10	4.228
13384	21.372	Jr14	4.215
8487	41.309	Jr9	4.202
67	6.667	Jr1	4.198
11050	57.578	Jr11	4.156
357	31.265	Jr1	4.141
7722	45.38	Jr8	4.078
4869	34.995	Jr5	4.015
13213	8.529	Jr14	4.002
13656	39.445	Jr14	3.93
6380	22.511	Jr7	3.919
5441	33.027	Jr6	3.808
1305	71.273	Jr1	3.786
387	35.891	Jr1	3.751
11963	54.215	Jr12	3.628
11827	40.889	Jr12	3.594
12336	22.169	Jr13	3.573
12273	17.499	Jr13	3.497
2562	10.266	Jr3	3.439
12404	27.879	Jr13	3.405
4671	14.909	Jr5	3.368
1931	29.322	Jr2	3.355
6880	47.892	Jr7	3.332
13870	48.47	Jr14	3.314
10390	14.534	Jr11	3.278
10821	35.597	Jr11	3.262
14486	14.784	Jr16	3.179
2914	41.386	Jr3	3.136
7553	16.16	Jr8	3.099
13552	35.183	Jr14	3.093
4923	38.579	Jr5	3.077
12176	9.411	Jr13	3.068
7503	11.838	Jr8	3.065
5911	51.814	Jr6	3.045
13984	54.663	Jr14	3.029
11288	10.696	Jr12	2.966
5955	56.911	Jr6	2.924
4586	7.974	Jr5	2.923
1573	18.795	Jr2	2.901
8018	74.757	Jr8	2.843
6966	57.348	Jr7	2.83
14244	9.227	Jr15	2.825
3693	17.982	Jr4	2.816
14118	6.402	Jr15	2.811
12829	49.623	Jr13	2.788
1274	67.301	Jr1	2.737
4585	5.051	Jr5	2.686
8374	14.605	Jr9	2.67
8990	19.732	Jr10	2.65
11970	56.853	Jr12	2.638
6128	5.783	Jr7	2.628
426	38.514	Jr1	2.623
8608	58.871	Jr9	2.563
3901	36.286	Jr4	2.55
538	44.843	Jr1	2.528
7216	84.081	Jr7	2.511
8891	11.094	Jr10	2.51
4523	53.692	Jr4	2.507
13046	69.99	Jr13	2.46
10693	22.428	Jr11	2.449
14354	3.955	Jr16	2.439
15144	55.895	Jr16	2.433
9138	33.776	Jr10	2.423
5799	43.696	Jr6	2.414
6784	42.985	Jr7	2.409
9033	28.363	Jr10	2.394
7620	30.116	Jr8	2.348
1558	9.488	Jr2	2.342
6192	8.842	Jr7	2.334
14972	43.008	Jr16	2.327
11559	17.861	Jr12	2.318
6427	25.249	Jr7	2.305
7470	7.064	Jr8	2.249
5076	6.023	Jr6	2.231
1659	23.347	Jr2	2.223
3836	29.687	Jr4	2.223
2601	15.642	Jr3	2.189
7586	24.749	Jr8	2.155
10959	47.797	Jr11	2.128
10764	28.682	Jr11	2.119
6923	52.538	Jr7	2.094
12365	24.474	Jr13	2.069
12663	43.265	Jr13	2.064
2745	27.703	Jr3	2.06
3325	57.853	Jr3	2.059
8836	5.556	Jr10	2.054
6905	49.939	Jr7	2.047
12943	59.119	Jr13	2.046
12217	13.26	Jr13	1.985
2584	13.453	Jr3	1.946
2675	22.09	Jr3	1.933
12444	30.873	Jr13	1.932
3764	22.363	Jr4	1.927
14073	56.582	Jr14	1.919
1966	33.776	Jr2	1.916
3791	24.275	Jr4	1.912
3610	8.077	Jr4	1.904
11875	42.937	Jr12	1.872
1462	1.865	Jr2	1.865
13315	15.549	Jr14	1.838
2001	36.351	Jr2	1.837
5193	14.041	Jr6	1.824
7980	71.914	Jr8	1.808
13490	31.187	Jr14	1.804
10105	6.104	Jr11	1.802
7158	78.642	Jr7	1.798
2703	23.877	Jr3	1.787
9229	40.865	Jr10	1.78
448	40.277	Jr1	1.763
3277	54.678	Jr3	1.751
12843	51.368	Jr13	1.745
2340	70.452	Jr2	1.742
3906	38.016	Jr4	1.73
2984	44.563	Jr3	1.719
12982	63.483	Jr13	1.717
6226	12.102	Jr7	1.715
3580	4.964	Jr4	1.711
5105	7.734	Jr6	1.711
7135	76.733	Jr7	1.708
11766	35.424	Jr12	1.705
4614	10.479	Jr5	1.691
12102	4.142	Jr13	1.685
2532	4.604	Jr3	1.681
7801	55.732	Jr8	1.676
13469	28.533	Jr14	1.668
13026	66.492	Jr13	1.667
12468	32.714	Jr13	1.654
3214	52.116	Jr3	1.642
7970	70.106	Jr8	1.636
4468	51.185	Jr4	1.601
10749	26.563	Jr11	1.589
6929	54.518	Jr7	1.588
12967	61.309	Jr13	1.571
11145	65.257	Jr11	1.552
6219	10.387	Jr7	1.545
11075	60.696	Jr11	1.532
7463	2.839	Jr8	1.529
15101	53.097	Jr16	1.523
11780	37.003	Jr12	1.518
14158	2.109	Jr15	1.509
10866	39.279	Jr11	1.499
11915	49.633	Jr12	1.489
10996	51.437	Jr11	1.476
2710	25.529	Jr3	1.472
2329	68.71	Jr2	1.469
3841	31.311	Jr4	1.468
8994	21.741	Jr10	1.46
7113	73.614	Jr7	1.452
6496	27.823	Jr7	1.448
14916	35.919	Jr16	1.427
12193	10.837	Jr13	1.426
13734	41.585	Jr14	1.422
3679	15.166	Jr4	1.42
6078	2.086	Jr7	1.418
7592	26.166	Jr8	1.417
11098	63.418	Jr11	1.417
7131	75.025	Jr7	1.411
8041	76.522	Jr8	1.408
13878	49.972	Jr14	1.404
3564	1.86	Jr4	1.386
7269	91.123	Jr7	1.373
5296	20.275	Jr6	1.372
11574	20.606	Jr12	1.372
7727	46.739	Jr8	1.359
10138	8.369	Jr11	1.358
8881	8.108	Jr10	1.357
8674	64.082	Jr9	1.351
8407	16.636	Jr9	1.345
7560	17.503	Jr8	1.343
4570	1.341	Jr5	1.341
5861	47.433	Jr6	1.337
13416	25.399	Jr14	1.337
1583	20.116	Jr2	1.321
3807	26.387	Jr4	1.32
1944	31.171	Jr2	1.314
2559	6.827	Jr3	1.306
11103	62.001	Jr11	1.305
2060	43.188	Jr2	1.3
3728	20.436	Jr4	1.3
13280	13.711	Jr14	1.3
1503	3.447	Jr2	1.288
2817	34.427	Jr3	1.285
11584	23.14	Jr12	1.279
12555	37.534	Jr13	1.274
1690	24.617	Jr2	1.27
10892	42.462	Jr11	1.269
1535	6.855	Jr2	1.256
8141	9.683	Jr9	1.256
7277	92.378	Jr7	1.255
8492	42.576	Jr9	1.254
7185	81.008	Jr7	1.251
10708	23.661	Jr11	1.233
6299	17.035	Jr7	1.23
2907	38.25	Jr3	1.228
7879	57.95	Jr8	1.227
5980	58.272	Jr6	1.215
3605	6.173	Jr4	1.209
7247	87.864	Jr7	1.206
10095	4.121	Jr11	1.203
8634	62.187	Jr9	1.201
1516	5.008	Jr2	1.2
10201	10.714	Jr11	1.199
15184	58.893	Jr16	1.195
10845	36.783	Jr11	1.186
3609	9.262	Jr4	1.185
4683	17.041	Jr5	1.179
4414	47.926	Jr4	1.166
1041	52.964	Jr1	1.165
8353	11.935	Jr9	1.163
6286	15.52	Jr7	1.157
6283	14.363	Jr7	1.154
14534	17.869	Jr16	1.153
14934	38.231	Jr16	1.153
14883	30.711	Jr16	1.147
5826	45.59	Jr6	1.123
3567	2.982	Jr4	1.122
7268	89.75	Jr7	1.121
7537	13.061	Jr8	1.119
8931	15.155	Jr10	1.117
3311	55.794	Jr3	1.116
7189	79.757	Jr7	1.115
9806	54.452	Jr10	1.112
455	42.288	Jr1	1.109
11858	44.338	Jr12	1.098
5993	59.366	Jr6	1.094
3080	48.415	Jr3	1.088
7589	27.249	Jr8	1.083
11564	18.936	Jr12	1.075
2619	18.395	Jr3	1.066
4622	11.541	Jr5	1.062
7439	4.558	Jr8	1.062
14162	3.591	Jr15	1.06
5028	1.572	Jr6	1.055
10779	29.736	Jr11	1.054
13139	2.653	Jr14	1.051
15157	57.039	Jr16	1.046
10869	40.322	Jr11	1.043
14438	10.811	Jr16	1.041
11431	13.638	Jr12	1.04
4133	43.554	Jr4	1.039
4432	48.963	Jr4	1.037
11912	47.27	Jr12	1.035
12679	45.326	Jr13	1.034
8912	12.412	Jr10	1.033
13321	17.157	Jr14	1.032
6305	18.425	Jr7	1.03
1310	72.302	Jr1	1.029
3064	46.925	Jr3	1.028
5704	39.485	Jr6	1.025
112	9.839	Jr1	1.022
3351	59.444	Jr3	1.021
13036	67.513	Jr13	1.021
5055	3.792	Jr6	1.015
9055	29.374	Jr10	1.011
2785	31.093	Jr3	1.01
3667	13.746	Jr4	1.009
136	12.141	Jr1	1.006
6747	39.109	Jr7	1.003
9594	50.595	Jr10	1.003
10671	19.979	Jr11	1.003
5331	21.521	Jr6	1.001
63	7.665	Jr1	0.998
12088	1.693	Jr13	0.998
10861	37.78	Jr11	0.997
2926	42.451	Jr3	0.992
5335	22.512	Jr6	0.991
10995	52.423	Jr11	0.986
11907	45.316	Jr12	0.978
3862	32.288	Jr4	0.977
12300	18.596	Jr13	0.972
2790	30.083	Jr3	0.972
8098	91.763	Jr8	0.967
6780	40.074	Jr7	0.965
5167	11.654	Jr6	0.953
12586	39.173	Jr13	0.951
7230	85.032	Jr7	0.951
8756	2.169	Jr10	0.95
2795	32.07	Jr3	0.943
13412	23.27	Jr14	0.943
11585	21.616	Jr12	0.942
14941	40.093	Jr16	0.942
4378	46.333	Jr4	0.941
14899	33.621	Jr16	0.938
13146	3.588	Jr14	0.935
9270	43.838	Jr10	0.933
12991	64.415	Jr13	0.932
2010	37.283	Jr2	0.932
8957	17.082	Jr10	0.931
2005	38.212	Jr2	0.929
6742	38.106	Jr7	0.928
6681	36.894	Jr7	0.921
804	48.926	Jr1	0.92
14936	39.151	Jr16	0.92
10906	43.441	Jr11	0.917
7403	0.911	Jr8	0.911
2877	36.674	Jr3	0.905
2047	41.263	Jr2	0.904
5115	9.651	Jr6	0.903
13480	32.089	Jr14	0.902
1060	53.865	Jr1	0.901
12613	40.987	Jr13	0.896
11059	59.164	Jr11	0.88
14901	32.683	Jr16	0.88
9101	31.353	Jr10	0.878
2735	28.579	Jr3	0.876
11914	48.144	Jr12	0.874
10874	41.193	Jr11	0.871
2097	45.289	Jr2	0.862
4737	28.972	Jr5	0.86
2025	39.072	Jr2	0.86
14921	36.837	Jr16	0.849
6646	35.897	Jr7	0.849
11760	33.212	Jr12	0.848
9823	55.299	Jr10	0.847
12725	46.17	Jr13	0.844
11909	46.143	Jr12	0.827
2048	40.359	Jr2	0.826
12492	33.698	Jr13	0.822
5786	40.857	Jr6	0.817
11256	7.633	Jr12	0.817
9774	53.34	Jr10	0.809
640	46.204	Jr1	0.808
5198	15.049	Jr6	0.808
10918	45.147	Jr11	0.808
3944	39.081	Jr4	0.805
2801	32.88	Jr3	0.803
5214	16.375	Jr6	0.803
10799	30.539	Jr11	0.803
6849	44.317	Jr7	0.796
4690	17.835	Jr5	0.794
12152	6.343	Jr13	0.794
5889	48.733	Jr6	0.794
13418	24.062	Jr14	0.792
8920	13.536	Jr10	0.79
1317	73.081	Jr1	0.779
3641	10.988	Jr4	0.776
11003	53.422	Jr11	0.773
13087	0	Jr14	0.77
10729	24.428	Jr11	0.767
11296	11.46	Jr12	0.764
12096	2.457	Jr13	0.764
14778	19.457	Jr16	0.763
12859	52.13	Jr13	0.762
2186	47.953	Jr2	0.761
13253	12.006	Jr14	0.759
10983	48.552	Jr11	0.755
1185	57.036	Jr1	0.754
13221	9.283	Jr14	0.754
9989	63.512	Jr10	0.752
3668	12.737	Jr4	0.752
8807	3.147	Jr10	0.751
12676	44.292	Jr13	0.742
10932	44.339	Jr11	0.74
12107	5.325	Jr13	0.74
3531	63.19	Jr3	0.74
14339	1.516	Jr16	0.739
1977	34.514	Jr2	0.738
2625	19.132	Jr3	0.737
10814	31.81	Jr11	0.732
9940	60.432	Jr10	0.728
10487	17.056	Jr11	0.728
13744	42.874	Jr14	0.726
6147	6.508	Jr7	0.725
7037	64.118	Jr7	0.724
2567	10.988	Jr3	0.722
7640	31.38	Jr8	0.72
6604	34.494	Jr7	0.718
12508	34.411	Jr13	0.713
13795	44.517	Jr14	0.709
8613	60.229	Jr9	0.708
13104	0.986	Jr14	0.702
8616	60.986	Jr9	0.694
4160	44.247	Jr4	0.693
1123	55.896	Jr1	0.689
5050	2.44	Jr6	0.688
5938	53.244	Jr6	0.684
12045	60.458	Jr12	0.682
7070	64.799	Jr7	0.681
10116	6.784	Jr11	0.68
6594	33.342	Jr7	0.679
8942	15.83	Jr10	0.675
13904	51.459	Jr14	0.672
1121	55.207	Jr1	0.67
96	8.817	Jr1	0.669
9089	30.475	Jr10	0.669
6049	0.668	Jr7	0.668
5106	8.748	Jr6	0.668
10961	49.44	Jr11	0.668
9255	41.996	Jr10	0.667
12734	46.835	Jr13	0.665
7238	86.178	Jr7	0.664
7256	88.527	Jr7	0.663
2590	16.304	Jr3	0.662
4849	30.764	Jr5	0.661
4589	8.634	Jr5	0.66
8841	6.211	Jr10	0.655
443	40.921	Jr1	0.644
358	31.903	Jr1	0.638
14911	34.28	Jr16	0.637
4078	40.719	Jr4	0.636
10081	2.377	Jr11	0.636
9262	42.905	Jr10	0.63
2054	41.888	Jr2	0.625
12514	35.035	Jr13	0.624
9565	49.231	Jr10	0.621
4939	39.889	Jr5	0.62
10561	18.633	Jr11	0.62
12921	59.738	Jr13	0.619
13157	4.527	Jr14	0.618
2613	16.921	Jr3	0.617
4669	15.862	Jr5	0.617
1590	20.732	Jr2	0.616
3700	18.595	Jr4	0.613
2875	35.769	Jr3	0.611
5223	16.984	Jr6	0.609
3652	11.597	Jr4	0.609
3056	45.897	Jr3	0.598
2454	1.203	Jr3	0.596
13386	21.964	Jr14	0.592
1528	5.599	Jr2	0.591
2083	44.086	Jr2	0.589
4577	2.365	Jr5	0.588
13494	29.383	Jr14	0.588
14945	40.681	Jr16	0.588
10042	0.794	Jr11	0.585
886	50.784	Jr1	0.581
2094	45.869	Jr2	0.58
13310	16.125	Jr14	0.576
2421	0.574	Jr3	0.574
1324	73.655	Jr1	0.574
3406	60.87	Jr3	0.571
3321	58.423	Jr3	0.57
7876	58.519	Jr8	0.569
10491	17.623	Jr11	0.567
7477	8.773	Jr8	0.564
5426	12.217	Jr6	0.563
6240	12.839	Jr7	0.56
5298	18.903	Jr6	0.559
6087	2.639	Jr7	0.553
4940	40.442	Jr5	0.553
5241	17.537	Jr6	0.553
5351	23.064	Jr6	0.552
7644	31.931	Jr8	0.551
10730	24.974	Jr11	0.546
14887	31.803	Jr16	0.546
3216	52.66	Jr3	0.544
9949	61.285	Jr10	0.543
10090	2.918	Jr11	0.541
8848	6.751	Jr10	0.54
7848	56.679	Jr8	0.539
8478	37.107	Jr9	0.538
11305	12.012	Jr12	0.536
801	48.006	Jr1	0.535
12548	36.26	Jr13	0.535
12010	58.353	Jr12	0.533
4328	45.392	Jr4	0.531
13246	10.741	Jr14	0.53
5581	36.291	Jr6	0.528
6548	28.35	Jr7	0.527
1267	64.564	Jr1	0.526
10816	32.335	Jr11	0.525
5211	15.572	Jr6	0.523
11743	32.364	Jr12	0.522
2582	11.507	Jr3	0.519
5038	0.517	Jr6	0.517
3621	10.212	Jr4	0.516
4079	41.234	Jr4	0.515
9299	45.394	Jr10	0.515
3833	27.464	Jr4	0.515
109	10.352	Jr1	0.513
2645	19.91	Jr3	0.512
5119	10.445	Jr6	0.512
10809	31.078	Jr11	0.512
14884	31.257	Jr16	0.51
7494	7.572	Jr8	0.508
4875	35.502	Jr5	0.507
102	10.859	Jr1	0.507
11755	33.719	Jr12	0.507
5873	47.939	Jr6	0.506
13239	11.247	Jr14	0.506
5828	46.096	Jr6	0.506
12590	39.677	Jr13	0.504
837	49.915	Jr1	0.503
12216	13.763	Jr13	0.503
8917	14.038	Jr10	0.502
7968	68.47	Jr8	0.501
5440	29.219	Jr6	0.497
8730	69.329	Jr9	0.497
8614	59.521	Jr9	0.496
9977	62.381	Jr10	0.496
1426	79.82	Jr1	0.496
11152	65.887	Jr11	0.492
14316	0.777	Jr16	0.49
9862	57.09	Jr10	0.489
5655	37.366	Jr6	0.487
5937	53.731	Jr6	0.487
4457	49.584	Jr4	0.486
93	8.148	Jr1	0.483
13883	50.787	Jr14	0.482
9909	58.715	Jr10	0.48
3536	64.345	Jr3	0.48
11052	58.064	Jr11	0.479
3170	50.137	Jr3	0.478
8664	62.731	Jr9	0.477
2467	2.212	Jr3	0.476
8884	8.584	Jr10	0.476
4677	18.31	Jr5	0.475
3552	0.474	Jr4	0.474
3387	59.917	Jr3	0.473
6030	60.16	Jr6	0.473
12517	35.507	Jr13	0.472
768	46.97	Jr1	0.468
2107	46.402	Jr2	0.467
5459	33.492	Jr6	0.465
8431	32.023	Jr9	0.464
9233	41.329	Jr10	0.464
3891	33.736	Jr4	0.463
4007	39.736	Jr4	0.462
2033	39.533	Jr2	0.461
12011	58.94	Jr12	0.46
12042	59.617	Jr12	0.459
12972	61.766	Jr13	0.457
9840	55.755	Jr10	0.456
9945	61.805	Jr10	0.456
2829	34.878	Jr3	0.451
8993	20.183	Jr10	0.451
5667	38.041	Jr6	0.45
9290	44.879	Jr10	0.446
15093	51.211	Jr16	0.445
5811	44.138	Jr6	0.442
3770	24.716	Jr4	0.441
2128	46.841	Jr2	0.439
6596	33.776	Jr7	0.434
2538	5.135	Jr3	0.434
7488	8.005	Jr8	0.433
7953	59.823	Jr8	0.431
10182	11.256	Jr11	0.429
9690	51.777	Jr10	0.427
11985	57.314	Jr12	0.427
12569	38.044	Jr13	0.424
5463	33.956	Jr6	0.415
285	27.124	Jr1	0.415
3469	62.45	Jr3	0.413
5398	28.608	Jr6	0.413
7396	97.33	Jr7	0.412
7954	60.234	Jr8	0.411
13004	64.825	Jr13	0.41
14160	2.531	Jr15	0.409
7895	58.927	Jr8	0.408
9741	52.391	Jr10	0.408
13273	12.411	Jr14	0.405
13231	9.686	Jr14	0.403
3068	47.327	Jr3	0.402
11470	14.818	Jr12	0.402
14492	15.716	Jr16	0.402
7407	1.31	Jr8	0.399
12076	4.541	Jr13	0.399
9872	57.919	Jr10	0.396
6926	52.93	Jr7	0.392
13788	43.427	Jr14	0.392
8411	17.027	Jr9	0.391
9077	29.806	Jr10	0.39
12431	28.941	Jr13	0.389
13450	26.544	Jr14	0.388
3662	11.985	Jr4	0.388
2550	5.521	Jr3	0.386
1130	56.282	Jr1	0.386
1420	79.324	Jr1	0.382
9317	46.254	Jr10	0.382
13429	25.781	Jr14	0.382
8773	1.219	Jr10	0.38
9985	62.76	Jr10	0.379
4931	38.953	Jr5	0.374
10047	1.166	Jr11	0.372
10156	8.741	Jr11	0.372
3438	61.619	Jr3	0.37
5572	35.763	Jr6	0.37
12072	0.695	Jr13	0.369
3152	49.634	Jr3	0.366
4691	18.987	Jr5	0.366
7248	86.554	Jr7	0.366
13647	39.811	Jr14	0.366
13787	43.808	Jr14	0.365
13402	22.327	Jr14	0.363
12884	52.539	Jr13	0.359
10062	1.524	Jr11	0.358
8026	75.114	Jr8	0.357
11490	14.402	Jr12	0.357
14383	9.424	Jr16	0.357
8335	10.509	Jr9	0.356
8811	3.502	Jr10	0.355
8387	15.291	Jr9	0.352
3796	25.067	Jr4	0.351
2896	37.022	Jr3	0.348
9846	56.601	Jr10	0.348
11951	50.315	Jr12	0.348
4029	40.083	Jr4	0.347
7075	65.146	Jr7	0.347
5094	8.08	Jr6	0.346
7601	27.595	Jr8	0.346
8799	0.833	Jr10	0.346
11534	15.457	Jr12	0.345
7428	3.181	Jr8	0.342
10336	15.35	Jr11	0.341
3804	26.727	Jr4	0.34
14488	15.124	Jr16	0.34
5022	2.777	Jr6	0.337
13234	10.023	Jr14	0.337
5630	36.879	Jr6	0.336
6828	43.319	Jr7	0.334
8909	12.746	Jr10	0.334
11918	49.967	Jr12	0.334
9567	49.592	Jr10	0.33
5814	44.467	Jr6	0.329
11442	14.043	Jr12	0.328
13122	1.481	Jr14	0.327
261	21.377	Jr1	0.327
4776	29.299	Jr5	0.327
4975	40.768	Jr5	0.326
9829	56.08	Jr10	0.325
14085	0.324	Jr15	0.324
3864	32.847	Jr4	0.324
5793	41.282	Jr6	0.324
9894	59.432	Jr10	0.322
8956	16.151	Jr10	0.321
13148	3.909	Jr14	0.321
6005	59.687	Jr6	0.321
13462	26.865	Jr14	0.321
13800	45.156	Jr14	0.321
1938	29.857	Jr2	0.318
13792	44.835	Jr14	0.318
4165	44.564	Jr4	0.317
9865	58.235	Jr10	0.316
7623	30.66	Jr8	0.316
4938	39.269	Jr5	0.316
7433	3.496	Jr8	0.315
12197	11.275	Jr13	0.315
787	47.471	Jr1	0.314
4678	18.621	Jr5	0.311
6095	3.155	Jr7	0.311
10930	45.458	Jr11	0.311
9930	60.742	Jr10	0.31
15175	57.349	Jr16	0.31
13433	26.09	Jr14	0.309
2068	43.497	Jr2	0.309
1785	25.373	Jr2	0.307
11181	0.38	Jr12	0.307
1512	3.753	Jr2	0.306
5681	38.46	Jr6	0.305
11338	12.316	Jr12	0.304
2495	2.923	Jr3	0.302
2466	1.736	Jr3	0.301
15066	50.433	Jr16	0.3
9280	44.137	Jr10	0.299
13731	41.884	Jr14	0.299
11568	19.234	Jr12	0.298
7195	81.304	Jr7	0.296
7825	56.14	Jr8	0.296
9281	44.433	Jr10	0.296
9359	46.807	Jr10	0.296
6476	25.981	Jr7	0.295
11782	37.295	Jr12	0.292
6297	17.326	Jr7	0.291
1543	7.146	Jr2	0.291
3045	44.854	Jr3	0.291
2482	2.502	Jr3	0.29
2748	28.868	Jr3	0.289
14305	0.287	Jr16	0.287
4830	29.859	Jr5	0.285
6291	15.805	Jr7	0.285
7661	32.216	Jr8	0.285
8892	11.379	Jr10	0.285
13093	0.284	Jr14	0.284
6694	37.178	Jr7	0.284
12423	28.552	Jr13	0.284
144	12.423	Jr1	0.282
5121	9.933	Jr6	0.282
11350	12.598	Jr12	0.282
15178	57.63	Jr16	0.281
8366	14.886	Jr9	0.281
9632	51.311	Jr10	0.281
15109	53.462	Jr16	0.279
9250	42.275	Jr10	0.279
7281	92.655	Jr7	0.277
11164	66.164	Jr11	0.277
14065	56.858	Jr14	0.276
1851	25.967	Jr2	0.275
7229	85.422	Jr7	0.275
15098	51.574	Jr16	0.274
3525	63.463	Jr3	0.273
14499	15.989	Jr16	0.273
15067	50.766	Jr16	0.273
11106	63.69	Jr11	0.272
3569	3.253	Jr4	0.271
3081	48.685	Jr3	0.27
11854	43.24	Jr12	0.27
5266	18.059	Jr6	0.27
14447	11.605	Jr16	0.269
5907	52.081	Jr6	0.267
2666	19.398	Jr3	0.266
7202	81.57	Jr7	0.266
11950	50.579	Jr12	0.264
11255	6.816	Jr12	0.264
13740	42.148	Jr14	0.263
6395	22.774	Jr7	0.263
4107	42.332	Jr4	0.263
2814	33.142	Jr3	0.262
13473	28.795	Jr14	0.262
3926	38.276	Jr4	0.26
1083	54.125	Jr1	0.26
2611	17.329	Jr3	0.259
467	41.179	Jr1	0.258
10988	49.697	Jr11	0.257
7444	4.815	Jr8	0.257
278	26.709	Jr1	0.257
5146	10.701	Jr6	0.256
5950	53.987	Jr6	0.256
737	46.502	Jr1	0.254
2951	42.704	Jr3	0.253
3401	60.299	Jr3	0.252
5242	17.789	Jr6	0.252
6775	40.576	Jr7	0.252
3871	33.108	Jr4	0.251
14388	9.674	Jr16	0.25
8780	0.249	Jr10	0.249
2633	20.157	Jr3	0.247
11997	57.561	Jr12	0.247
5501	34.513	Jr6	0.246
5317	20.52	Jr6	0.245
11588	21.861	Jr12	0.245
10544	18.013	Jr11	0.244
4843	30.103	Jr5	0.244
8126	92.007	Jr8	0.244
6875	44.56	Jr7	0.243
126	11.101	Jr1	0.242
3619	9.504	Jr4	0.242
5552	34.9	Jr6	0.242
9340	45.872	Jr10	0.242
14924	37.078	Jr16	0.241
12219	14.002	Jr13	0.239
8754	0.487	Jr10	0.238
7922	59.164	Jr8	0.237
10381	14.771	Jr11	0.237
9308	45.63	Jr10	0.236
12341	22.405	Jr13	0.236
3867	32.523	Jr4	0.235
9215	39.085	Jr10	0.234
9587	51.03	Jr10	0.234
2087	44.319	Jr2	0.233
10385	16.073	Jr11	0.233
5742	40.04	Jr6	0.233
2442	1.435	Jr3	0.232
815	49.158	Jr1	0.232
12001	57.82	Jr12	0.231
10631	18.926	Jr11	0.231
10992	49.928	Jr11	0.231
4666	15.139	Jr5	0.23
11155	66.517	Jr11	0.23
3228	52.889	Jr3	0.229
7635	30.344	Jr8	0.228
8757	2.396	Jr10	0.227
11005	52.649	Jr11	0.226
5661	37.591	Jr6	0.225
12596	39.901	Jr13	0.224
12114	5.549	Jr13	0.224
3830	26.949	Jr4	0.222
13556	35.515	Jr14	0.222
1951	31.536	Jr2	0.22
9131	33.996	Jr10	0.22
10967	48.772	Jr11	0.22
11055	58.284	Jr11	0.22
3424	61.249	Jr3	0.218
12019	59.158	Jr12	0.218
12544	35.725	Jr13	0.218
8241	10.153	Jr9	0.218
1860	29.539	Jr2	0.217
10073	1.741	Jr11	0.217
13657	40.163	Jr14	0.217
4847	30.98	Jr5	0.216
11243	6.552	Jr12	0.216
524	45.059	Jr1	0.216
12621	41.201	Jr13	0.214
825	49.371	Jr1	0.213
6778	40.324	Jr7	0.213
6256	13.209	Jr7	0.213
1612	21.124	Jr2	0.213
3179	50.474	Jr3	0.212
14906	34.492	Jr16	0.212
10931	45.669	Jr11	0.211
4084	41.574	Jr4	0.21
6630	35.048	Jr7	0.21
14536	18.078	Jr16	0.209
1495	2.159	Jr2	0.207
10126	7.011	Jr11	0.206
9717	51.983	Jr10	0.206
13877	50.178	Jr14	0.206
6089	2.844	Jr7	0.205
2841	35.158	Jr3	0.204
14773	18.694	Jr16	0.204
7473	8.209	Jr8	0.204
4555	1.543	Jr5	0.202
15182	59.095	Jr16	0.202
9584	50.796	Jr10	0.201
10142	8.942	Jr11	0.201
1955	31.737	Jr2	0.201
5197	14.241	Jr6	0.2
9553	48.61	Jr10	0.199
2321	67.077	Jr2	0.197
3716	18.791	Jr4	0.196
14456	11.336	Jr16	0.196
3162	49.013	Jr3	0.195
14522	16.438	Jr16	0.195
5916	52.275	Jr6	0.194
15192	59.288	Jr16	0.193
3614	9.696	Jr4	0.192
2133	47.192	Jr2	0.191
9920	59.11	Jr10	0.191
5921	52.465	Jr6	0.19
14489	15.314	Jr16	0.19
12658	43.455	Jr13	0.189
13236	10.211	Jr14	0.188
765	47.157	Jr1	0.187
1784	25.066	Jr2	0.187
6486	26.168	Jr7	0.187
529	45.245	Jr1	0.186
1276	67.487	Jr1	0.186
5252	18.344	Jr6	0.185
1780	24.8	Jr2	0.183
4114	42.515	Jr4	0.183
10093	4.302	Jr11	0.181
4098	41.852	Jr4	0.181
5034	1.752	Jr6	0.18
2706	24.057	Jr3	0.18
9886	58.895	Jr10	0.18
1603	20.911	Jr2	0.179
6445	25.428	Jr7	0.179
910	50.992	Jr1	0.179
12562	38.222	Jr13	0.178
6605	34.672	Jr7	0.178
14087	0.501	Jr15	0.177
3720	19.136	Jr4	0.177
6235	12.279	Jr7	0.177
9902	59.607	Jr10	0.175
13906	51.634	Jr14	0.175
3503	63.798	Jr3	0.173
7597	27.768	Jr8	0.173
9824	56.253	Jr10	0.173
4806	29.524	Jr5	0.172
152	12.742	Jr1	0.171
10153	9.113	Jr11	0.171
6809	43.521	Jr7	0.17
10328	15.009	Jr11	0.169
13116	1.154	Jr14	0.168
1822	25.611	Jr2	0.168
2752	29.111	Jr3	0.168
3718	18.959	Jr4	0.168
6461	25.686	Jr7	0.168
9864	57.258	Jr10	0.168
6308	18.592	Jr7	0.167
3430	61.938	Jr3	0.166
6607	34.838	Jr7	0.166
6919	50.444	Jr7	0.166
12598	40.091	Jr13	0.166
12059	0.326	Jr13	0.166
11518	15.012	Jr12	0.165
5542	35.065	Jr6	0.165
2322	67.241	Jr2	0.164
1247	64.038	Jr1	0.162
3422	61.031	Jr3	0.161
13771	43.035	Jr14	0.161
3872	33.268	Jr4	0.16
5554	35.225	Jr6	0.16
12052	0.16	Jr13	0.16
2129	47.001	Jr2	0.16
12024	59.776	Jr12	0.159
6910	50.278	Jr7	0.159
9162	34.288	Jr10	0.158
1112	54.402	Jr1	0.157
6245	12.996	Jr7	0.157
14530	16.716	Jr16	0.157
3837	29.843	Jr4	0.156
14789	19.613	Jr16	0.156
12482	32.876	Jr13	0.155
4596	8.788	Jr5	0.154
8662	59.025	Jr9	0.154
10152	9.366	Jr11	0.152
618	45.396	Jr1	0.151
10163	9.515	Jr11	0.149
10039	0.209	Jr11	0.148
12460	31.06	Jr13	0.148
9871	57.523	Jr10	0.147
9402	47.053	Jr10	0.147
848	50.061	Jr1	0.146
2612	17.067	Jr3	0.146
5962	57.057	Jr6	0.146
5532	34.658	Jr6	0.145
6898	50.082	Jr7	0.143
955	51.289	Jr1	0.142
267	26.452	Jr1	0.141
7944	59.305	Jr8	0.141
4567	1.683	Jr5	0.14
9744	52.53	Jr10	0.139
11132	65.395	Jr11	0.138
10391	16.223	Jr11	0.137
8302	10.687	Jr9	0.136
10368	15.501	Jr11	0.136
9411	47.47	Jr10	0.136
1120	54.537	Jr1	0.135
4426	49.098	Jr4	0.135
4100	41.986	Jr4	0.134
10374	15.633	Jr11	0.132
3016	45.235	Jr3	0.132
12900	57.073	Jr13	0.132
14502	16.121	Jr16	0.132
5619	36.543	Jr6	0.13
9515	47.823	Jr10	0.13
4085	41.364	Jr4	0.13
14668	18.231	Jr16	0.129
15065	50.032	Jr16	0.128
12012	58.48	Jr12	0.127
8175	9.809	Jr9	0.126
4943	40.894	Jr5	0.126
374	32.028	Jr1	0.125
9549	48.282	Jr10	0.125
12293	17.624	Jr13	0.125
4376	46.679	Jr4	0.124
5466	34.154	Jr6	0.123
11161	66.287	Jr11	0.123
1957	31.86	Jr2	0.123
12195	10.96	Jr13	0.123
3132	49.245	Jr3	0.123
6414	22.897	Jr7	0.123
4214	44.702	Jr4	0.122
14515	16.243	Jr16	0.122
9414	47.658	Jr10	0.121
14525	16.559	Jr16	0.121
13127	1.602	Jr14	0.121
9332	46.374	Jr10	0.12
3050	45.07	Jr3	0.12
2469	2.621	Jr3	0.119
14454	10.929	Jr16	0.118
11183	0.498	Jr12	0.118
9857	57.376	Jr10	0.118
10370	15.763	Jr11	0.117
5727	39.687	Jr6	0.117
7231	85.147	Jr7	0.115
5675	38.155	Jr6	0.114
3318	25.643	Jr3	0.114
5407	28.722	Jr6	0.114
10174	10.827	Jr11	0.113
11831	41.065	Jr12	0.113
361	32.14	Jr1	0.112
7817	55.844	Jr8	0.112
9380	47.165	Jr10	0.112
7150	76.844	Jr7	0.111
13551	35.293	Jr14	0.11
3147	49.122	Jr3	0.109
14442	11.14	Jr16	0.108
2085	44.427	Jr2	0.108
6491	26.375	Jr7	0.106
4654	15.245	Jr5	0.106
1178	57.181	Jr1	0.106
10389	16.328	Jr11	0.105
12420	28.268	Jr13	0.105
854	50.165	Jr1	0.104
7241	86.658	Jr7	0.104
14455	11.032	Jr16	0.103
7253	88.629	Jr7	0.102
15053	50.133	Jr16	0.101
10161	9.214	Jr11	0.101
5561	35.393	Jr6	0.101
5783	40.958	Jr6	0.101
12418	28.163	Jr13	0.101
14753	18.332	Jr16	0.101
11522	15.112	Jr12	0.1
5264	18.159	Jr6	0.1
928	51.737	Jr1	0.099
14099	0.6	Jr15	0.099
3173	50.236	Jr3	0.099
3442	62.037	Jr3	0.099
9365	46.906	Jr10	0.099
8989	20.281	Jr10	0.098
13871	48.568	Jr14	0.098
15131	55.993	Jr16	0.098
4082	41.671	Jr4	0.097
9928	59.704	Jr10	0.097
11266	7.73	Jr12	0.097
2531	4.701	Jr3	0.097
3053	44.95	Jr3	0.096
9171	38.851	Jr10	0.096
982	51.144	Jr1	0.095
5931	52.56	Jr6	0.095
12653	43.55	Jr13	0.095
255	21.05	Jr1	0.094
4573	1.777	Jr5	0.094
5605	36.413	Jr6	0.094
6485	26.26	Jr7	0.092
1089	54.245	Jr1	0.092
7233	85.514	Jr7	0.092
11908	46.235	Jr12	0.092
6465	25.518	Jr7	0.09
993	51.498	Jr1	0.09
15089	51.3	Jr16	0.089
8412	17.115	Jr9	0.088
7943	59.392	Jr8	0.087
9535	48.01	Jr10	0.087
10917	43.599	Jr11	0.087
4377	46.555	Jr4	0.086
11549	15.543	Jr12	0.086
12528	37.62	Jr13	0.086
13651	39.897	Jr14	0.086
15102	53.183	Jr16	0.086
5710	39.57	Jr6	0.085
135	12.508	Jr1	0.085
1949	31.316	Jr2	0.084
4103	42.069	Jr4	0.083
9552	48.411	Jr10	0.082
14740	18.49	Jr16	0.082
3491	63.625	Jr3	0.081
9348	46.496	Jr10	0.081
8214	9.935	Jr9	0.081
3434	61.772	Jr3	0.081
4387	46.76	Jr4	0.081
11180	0.578	Jr12	0.08
4221	44.782	Jr4	0.08
8102	92.087	Jr8	0.08
9947	61.885	Jr10	0.08
1779	24.879	Jr2	0.079
4312	44.861	Jr4	0.079
14384	9.752	Jr16	0.078
3388	60.037	Jr3	0.078
10377	15.84	Jr11	0.077
11440	13.715	Jr12	0.077
9125	34.073	Jr10	0.077
2838	34.954	Jr3	0.076
2758	28.943	Jr3	0.075
12417	28.062	Jr13	0.075
5472	34.031	Jr6	0.075
6658	35.973	Jr7	0.075
3986	39.223	Jr4	0.074
4357	46.407	Jr4	0.074
2921	41.459	Jr3	0.073
5462	34.267	Jr6	0.073
11187	0.073	Jr12	0.073
3454	61.691	Jr3	0.072
5747	39.807	Jr6	0.072
971	51.382	Jr1	0.07
1796	25.443	Jr2	0.07
12411	27.987	Jr13	0.07
9475	48.079	Jr10	0.069
11573	20.674	Jr12	0.068
15179	57.698	Jr16	0.068
2943	42.771	Jr3	0.067
3093	48.752	Jr3	0.067
3511	63.865	Jr3	0.067
5553	35.292	Jr6	0.067
8628	62.254	Jr9	0.067
9502	47.537	Jr10	0.067
2095	45.935	Jr2	0.066
13434	26.156	Jr14	0.066
14707	18.398	Jr16	0.066
3104	48.818	Jr3	0.066
9413	47.923	Jr10	0.065
3046	45.299	Jr3	0.064
9966	61.349	Jr10	0.064
10329	14.835	Jr11	0.064
8618	60.292	Jr9	0.063
137	12.571	Jr1	0.063
10621	18.695	Jr11	0.062
1030	51.799	Jr1	0.062
10895	42.524	Jr11	0.062
11839	40.951	Jr12	0.062
10012	0.061	Jr11	0.061
1840	25.692	Jr2	0.061
1945	31.232	Jr2	0.061
10507	17.684	Jr11	0.061
11764	35.485	Jr12	0.061
13874	50.305	Jr14	0.06
15074	50.493	Jr16	0.06
9500	47.279	Jr10	0.059
1430	78.942	Jr1	0.058
9121	34.13	Jr10	0.057
1412	79.875	Jr1	0.055
923	51.047	Jr1	0.055
1511	3.808	Jr2	0.055
3954	39.136	Jr4	0.055
7508	11.942	Jr8	0.055
9407	47.334	Jr10	0.055
10903	43.512	Jr11	0.055
8346	10.772	Jr9	0.054
945	51.638	Jr1	0.054
4785	29.352	Jr5	0.053
8377	14.939	Jr9	0.053
4006	39.274	Jr4	0.051
1492	1.952	Jr2	0.051
10664	18.976	Jr11	0.05
12866	52.18	Jr13	0.05
7507	11.887	Jr8	0.049
5451	33.541	Jr6	0.049
5719	39.735	Jr6	0.048
943	51.584	Jr1	0.047
2978	42.844	Jr3	0.047
9481	48.329	Jr10	0.047
6421	22.944	Jr7	0.047
4820	29.57	Jr5	0.046
10504	17.769	Jr11	0.046
8178	9.854	Jr9	0.045
12075	4.585	Jr13	0.044
665	46.248	Jr1	0.044
7846	56.723	Jr8	0.044
6298	17.369	Jr7	0.043
9059	29.416	Jr10	0.042
13650	39.946	Jr14	0.042
826	49.412	Jr1	0.041
9354	46.415	Jr10	0.041
3480	63.544	Jr3	0.04
5467	34.194	Jr6	0.04
9491	48.119	Jr10	0.04
1179	57.075	Jr1	0.039
9396	47.204	Jr10	0.039
10502	17.723	Jr11	0.039
12463	30.912	Jr13	0.039
847	50.203	Jr1	0.038
12407	27.917	Jr13	0.038
3241	52.927	Jr3	0.038
9489	48.157	Jr10	0.038
6770	40.111	Jr7	0.037
6908	50.119	Jr7	0.037
13875	50.245	Jr14	0.037
14907	35.988	Jr16	0.037
5895	48.769	Jr6	0.036
14876	30.747	Jr16	0.036
1473	1.901	Jr2	0.036
4369	46.469	Jr4	0.035
131	11.135	Jr1	0.034
2781	31.127	Jr3	0.034
11978	56.887	Jr12	0.034
3039	45.103	Jr3	0.033
7025	63.394	Jr7	0.033
10991	49.961	Jr11	0.033
11852	42.97	Jr12	0.033
2433	0.607	Jr3	0.033
9505	47.858	Jr10	0.033
14912	35.951	Jr16	0.032
6801	43.351	Jr7	0.032
8322	10.718	Jr9	0.031
9582	49.262	Jr10	0.031
11727	31.842	Jr12	0.031
892	50.813	Jr1	0.029
3512	63.504	Jr3	0.029
5586	36.319	Jr6	0.028
1080	54.153	Jr1	0.028
3376	59.945	Jr3	0.028
12004	57.589	Jr12	0.028
473	42.315	Jr1	0.027
4379	46.434	Jr4	0.027
12	2.469	Jr1	0.027
10789	30.566	Jr11	0.027
987	51.408	Jr1	0.026
3167	50.262	Jr3	0.026
6301	17.395	Jr7	0.026
2975	42.797	Jr3	0.026
3163	49.659	Jr3	0.025
1021	51.537	Jr1	0.024
14537	18.102	Jr16	0.024
9907	58.919	Jr10	0.024
12599	39.925	Jr13	0.024
8247	10.532	Jr9	0.023
969	51.312	Jr1	0.023
3136	49.268	Jr3	0.022
9677	51.35	Jr10	0.021
10118	6.805	Jr11	0.021
11512	14.847	Jr12	0.021
1833	25.631	Jr2	0.02
8264	10.551	Jr9	0.019
9638	51.329	Jr10	0.018
14403	9.77	Jr16	0.018
13037	67.53	Jr13	0.017
11298	11.476	Jr12	0.016
4196	44.58	Jr4	0.016
9472	47.22	Jr10	0.016
10901	43.457	Jr11	0.016
13786	43.443	Jr14	0.016
1018	51.513	Jr1	0.015
9357	46.511	Jr10	0.015
10330	15.365	Jr11	0.015
11109	63.705	Jr11	0.015
3378	59.959	Jr3	0.014
11489	14.416	Jr12	0.014
9420	47.672	Jr10	0.014
9433	47.693	Jr10	0.014
14898	33.635	Jr16	0.014
8497	41.322	Jr9	0.013
13880	50.191	Jr14	0.013
10372	15.646	Jr11	0.013
14149	2.122	Jr15	0.013
3980	39.149	Jr4	0.013
10383	16.086	Jr11	0.013
3481	63.475	Jr3	0.012
13882	50.208	Jr14	0.012
7242	86.188	Jr7	0.01
14726	18.408	Jr16	0.01
3395	60.047	Jr3	0.01
6494	26.269	Jr7	0.009
11958	50.587	Jr12	0.008
14904	33.643	Jr16	0.008
11481	14.826	Jr12	0.008
9421	47.679	Jr10	0.007
2794	32.077	Jr3	0.007
11051	57.585	Jr11	0.007
12464	32.721	Jr13	0.007
3866	32.853	Jr4	0.006
13643	39.904	Jr14	0.006
8795	0.839	Jr10	0.006
3881	33.273	Jr4	0.005
10326	14.84	Jr11	0.005
13876	50.196	Jr14	0.005
4817	29.574	Jr5	0.004
3868	32.857	Jr4	0.004
1000	51.147	Jr1	0.003
2609	17.07	Jr3	0.003
921	51.049	Jr1	0.002
9461	47.825	Jr10	0.002
11457	14.045	Jr12	0.002
3118	49.246	Jr3	0.001
6645	35.898	Jr7	0.001
13496	32.09	Jr14	0.001
13649	39.898	Jr14	0.001
9743	52.531	Jr10	0.001
11841	40.952	Jr12	0.001
12648	43.266	Jr13	0.001
13743	41.885	Jr14	0.001
2		Jr1	0
4		Jr1	0
5		Jr1	0
6		Jr1	0
7		Jr1	0
8		Jr1	0
9		Jr1	0
10		Jr1	0
11		Jr1	0
13		Jr1	0
14		Jr1	0
15		Jr1	0
16		Jr1	0
17		Jr1	0
18		Jr1	0
19		Jr1	0
20		Jr1	0
21		Jr1	0
22		Jr1	0
23		Jr1	0
24		Jr1	0
25		Jr1	0
26		Jr1	0
27		Jr1	0
28		Jr1	0
29		Jr1	0
30		Jr1	0
31		Jr1	0
32		Jr1	0
33		Jr1	0
34		Jr1	0
35		Jr1	0
36		Jr1	0
37		Jr1	0
38		Jr1	0
39		Jr1	0
40		Jr1	0
41		Jr1	0
42		Jr1	0
43		Jr1	0
44		Jr1	0
45		Jr1	0
46		Jr1	0
47		Jr1	0
48		Jr1	0
49		Jr1	0
50		Jr1	0
51		Jr1	0
52		Jr1	0
53		Jr1	0
54		Jr1	0
55		Jr1	0
56		Jr1	0
57		Jr1	0
58		Jr1	0
59		Jr1	0
60		Jr1	0
61		Jr1	0
62		Jr1	0
64		Jr1	0
65		Jr1	0
66		Jr1	0
68		Jr1	0
69		Jr1	0
70		Jr1	0
71		Jr1	0
72		Jr1	0
73		Jr1	0
74		Jr1	0
75		Jr1	0
76		Jr1	0
77		Jr1	0
78		Jr1	0
79		Jr1	0
80		Jr1	0
81		Jr1	0
82		Jr1	0
83		Jr1	0
84		Jr1	0
85		Jr1	0
86		Jr1	0
87		Jr1	0
88		Jr1	0
89		Jr1	0
90		Jr1	0
91		Jr1	0
92		Jr1	0
94		Jr1	0
95		Jr1	0
97		Jr1	0
98		Jr1	0
99		Jr1	0
100		Jr1	0
101		Jr1	0
103		Jr1	0
104		Jr1	0
105		Jr1	0
106		Jr1	0
107		Jr1	0
108		Jr1	0
110		Jr1	0
111		Jr1	0
113		Jr1	0
114		Jr1	0
115		Jr1	0
116		Jr1	0
117		Jr1	0
118		Jr1	0
119		Jr1	0
120		Jr1	0
121		Jr1	0
122		Jr1	0
123		Jr1	0
124		Jr1	0
125		Jr1	0
127		Jr1	0
128		Jr1	0
129		Jr1	0
130		Jr1	0
132		Jr1	0
133		Jr1	0
134		Jr1	0
138		Jr1	0
139		Jr1	0
140		Jr1	0
141		Jr1	0
142		Jr1	0
143		Jr1	0
145		Jr1	0
146		Jr1	0
147		Jr1	0
148		Jr1	0
149		Jr1	0
150		Jr1	0
151		Jr1	0
153		Jr1	0
154		Jr1	0
155		Jr1	0
156		Jr1	0
157		Jr1	0
158		Jr1	0
159		Jr1	0
160		Jr1	0
161		Jr1	0
162		Jr1	0
163		Jr1	0
164		Jr1	0
165		Jr1	0
166		Jr1	0
167		Jr1	0
168		Jr1	0
169		Jr1	0
170		Jr1	0
171		Jr1	0
172		Jr1	0
173		Jr1	0
174		Jr1	0
175		Jr1	0
176		Jr1	0
177		Jr1	0
178		Jr1	0
179		Jr1	0
180		Jr1	0
181		Jr1	0
182		Jr1	0
183		Jr1	0
184		Jr1	0
185		Jr1	0
186		Jr1	0
187		Jr1	0
188		Jr1	0
189		Jr1	0
190		Jr1	0
191		Jr1	0
192		Jr1	0
193		Jr1	0
194		Jr1	0
195		Jr1	0
196		Jr1	0
197		Jr1	0
198		Jr1	0
199		Jr1	0
200		Jr1	0
201		Jr1	0
202		Jr1	0
203		Jr1	0
204		Jr1	0
205		Jr1	0
206		Jr1	0
207		Jr1	0
208		Jr1	0
209		Jr1	0
210		Jr1	0
211		Jr1	0
212		Jr1	0
213		Jr1	0
214		Jr1	0
215		Jr1	0
216		Jr1	0
217		Jr1	0
218		Jr1	0
219		Jr1	0
220		Jr1	0
221		Jr1	0
222		Jr1	0
223		Jr1	0
224		Jr1	0
225		Jr1	0
226		Jr1	0
227		Jr1	0
228		Jr1	0
229		Jr1	0
230		Jr1	0
231		Jr1	0
232		Jr1	0
233		Jr1	0
234		Jr1	0
235		Jr1	0
236		Jr1	0
237		Jr1	0
238		Jr1	0
239		Jr1	0
240		Jr1	0
241		Jr1	0
242		Jr1	0
243		Jr1	0
244		Jr1	0
245		Jr1	0
246		Jr1	0
247		Jr1	0
248		Jr1	0
249		Jr1	0
250		Jr1	0
251		Jr1	0
253		Jr1	0
254		Jr1	0
256		Jr1	0
257		Jr1	0
258		Jr1	0
259		Jr1	0
260		Jr1	0
262		Jr1	0
263		Jr1	0
264		Jr1	0
265		Jr1	0
266		Jr1	0
268		Jr1	0
269		Jr1	0
270		Jr1	0
271		Jr1	0
272		Jr1	0
274		Jr1	0
275		Jr1	0
276		Jr1	0
277		Jr1	0
279		Jr1	0
280		Jr1	0
281		Jr1	0
282		Jr1	0
283		Jr1	0
284		Jr1	0
286		Jr1	0
287		Jr1	0
288		Jr1	0
289		Jr1	0
290		Jr1	0
291		Jr1	0
292		Jr1	0
293		Jr1	0
294		Jr1	0
295		Jr1	0
296		Jr1	0
297		Jr1	0
298		Jr1	0
299		Jr1	0
300		Jr1	0
301		Jr1	0
302		Jr1	0
303		Jr1	0
304		Jr1	0
305		Jr1	0
306		Jr1	0
307		Jr1	0
308		Jr1	0
309		Jr1	0
310		Jr1	0
311		Jr1	0
312		Jr1	0
313		Jr1	0
314		Jr1	0
315		Jr1	0
316		Jr1	0
317		Jr1	0
318		Jr1	0
319		Jr1	0
320		Jr1	0
321		Jr1	0
322		Jr1	0
323		Jr1	0
324		Jr1	0
325		Jr1	0
326		Jr1	0
327		Jr1	0
328		Jr1	0
329		Jr1	0
330		Jr1	0
331		Jr1	0
332		Jr1	0
333		Jr1	0
334		Jr1	0
335		Jr1	0
336		Jr1	0
337		Jr1	0
338		Jr1	0
339		Jr1	0
340		Jr1	0
341		Jr1	0
342		Jr1	0
343		Jr1	0
344		Jr1	0
345		Jr1	0
346		Jr1	0
347		Jr1	0
348		Jr1	0
349		Jr1	0
350		Jr1	0
351		Jr1	0
352		Jr1	0
353		Jr1	0
354		Jr1	0
355		Jr1	0
356		Jr1	0
359		Jr1	0
360		Jr1	0
362		Jr1	0
363		Jr1	0
364		Jr1	0
365		Jr1	0
366		Jr1	0
367		Jr1	0
368		Jr1	0
369		Jr1	0
370		Jr1	0
371		Jr1	0
372		Jr1	0
373		Jr1	0
375		Jr1	0
376		Jr1	0
377		Jr1	0
378		Jr1	0
379		Jr1	0
380		Jr1	0
381		Jr1	0
382		Jr1	0
383		Jr1	0
384		Jr1	0
385		Jr1	0
386		Jr1	0
388		Jr1	0
389		Jr1	0
390		Jr1	0
391		Jr1	0
392		Jr1	0
393		Jr1	0
394		Jr1	0
395		Jr1	0
396		Jr1	0
397		Jr1	0
398		Jr1	0
399		Jr1	0
400		Jr1	0
401		Jr1	0
402		Jr1	0
403		Jr1	0
404		Jr1	0
405		Jr1	0
406		Jr1	0
407		Jr1	0
408		Jr1	0
409		Jr1	0
410		Jr1	0
411		Jr1	0
412		Jr1	0
413		Jr1	0
414		Jr1	0
415		Jr1	0
416		Jr1	0
417		Jr1	0
418		Jr1	0
419		Jr1	0
420		Jr1	0
421		Jr1	0
422		Jr1	0
423		Jr1	0
424		Jr1	0
425		Jr1	0
427		Jr1	0
428		Jr1	0
429		Jr1	0
430		Jr1	0
431		Jr1	0
432		Jr1	0
433		Jr1	0
434		Jr1	0
435		Jr1	0
436		Jr1	0
437		Jr1	0
438		Jr1	0
439		Jr1	0
440		Jr1	0
441		Jr1	0
442		Jr1	0
444		Jr1	0
445		Jr1	0
446		Jr1	0
447		Jr1	0
449		Jr1	0
450		Jr1	0
451		Jr1	0
452		Jr1	0
453		Jr1	0
454		Jr1	0
456		Jr1	0
457		Jr1	0
458		Jr1	0
459		Jr1	0
460		Jr1	0
461		Jr1	0
462		Jr1	0
463		Jr1	0
464		Jr1	0
465		Jr1	0
466		Jr1	0
468		Jr1	0
469		Jr1	0
470		Jr1	0
471		Jr1	0
472		Jr1	0
474		Jr1	0
475		Jr1	0
476		Jr1	0
477		Jr1	0
478		Jr1	0
479		Jr1	0
480		Jr1	0
481		Jr1	0
482		Jr1	0
483		Jr1	0
484		Jr1	0
485		Jr1	0
486		Jr1	0
487		Jr1	0
488		Jr1	0
489		Jr1	0
490		Jr1	0
491		Jr1	0
492		Jr1	0
493		Jr1	0
494		Jr1	0
495		Jr1	0
496		Jr1	0
497		Jr1	0
498		Jr1	0
499		Jr1	0
500		Jr1	0
501		Jr1	0
502		Jr1	0
503		Jr1	0
504		Jr1	0
505		Jr1	0
506		Jr1	0
507		Jr1	0
508		Jr1	0
509		Jr1	0
510		Jr1	0
511		Jr1	0
512		Jr1	0
513		Jr1	0
514		Jr1	0
515		Jr1	0
516		Jr1	0
517		Jr1	0
518		Jr1	0
519		Jr1	0
520		Jr1	0
521		Jr1	0
522		Jr1	0
523		Jr1	0
525		Jr1	0
526		Jr1	0
527		Jr1	0
528		Jr1	0
530		Jr1	0
531		Jr1	0
532		Jr1	0
533		Jr1	0
534		Jr1	0
535		Jr1	0
536		Jr1	0
537		Jr1	0
539		Jr1	0
540		Jr1	0
541		Jr1	0
542		Jr1	0
543		Jr1	0
544		Jr1	0
545		Jr1	0
546		Jr1	0
547		Jr1	0
548		Jr1	0
549		Jr1	0
550		Jr1	0
551		Jr1	0
552		Jr1	0
553		Jr1	0
554		Jr1	0
555		Jr1	0
556		Jr1	0
557		Jr1	0
558		Jr1	0
559		Jr1	0
560		Jr1	0
561		Jr1	0
562		Jr1	0
563		Jr1	0
564		Jr1	0
565		Jr1	0
566		Jr1	0
567		Jr1	0
568		Jr1	0
569		Jr1	0
570		Jr1	0
571		Jr1	0
572		Jr1	0
573		Jr1	0
574		Jr1	0
575		Jr1	0
576		Jr1	0
577		Jr1	0
578		Jr1	0
579		Jr1	0
580		Jr1	0
581		Jr1	0
582		Jr1	0
583		Jr1	0
584		Jr1	0
585		Jr1	0
586		Jr1	0
587		Jr1	0
588		Jr1	0
589		Jr1	0
590		Jr1	0
591		Jr1	0
592		Jr1	0
593		Jr1	0
594		Jr1	0
595		Jr1	0
596		Jr1	0
597		Jr1	0
598		Jr1	0
599		Jr1	0
600		Jr1	0
601		Jr1	0
602		Jr1	0
603		Jr1	0
604		Jr1	0
605		Jr1	0
606		Jr1	0
607		Jr1	0
608		Jr1	0
609		Jr1	0
610		Jr1	0
611		Jr1	0
612		Jr1	0
613		Jr1	0
614		Jr1	0
615		Jr1	0
616		Jr1	0
617		Jr1	0
619		Jr1	0
620		Jr1	0
621		Jr1	0
622		Jr1	0
623		Jr1	0
624		Jr1	0
625		Jr1	0
626		Jr1	0
627		Jr1	0
628		Jr1	0
629		Jr1	0
630		Jr1	0
631		Jr1	0
632		Jr1	0
633		Jr1	0
634		Jr1	0
635		Jr1	0
636		Jr1	0
637		Jr1	0
638		Jr1	0
639		Jr1	0
641		Jr1	0
642		Jr1	0
643		Jr1	0
644		Jr1	0
645		Jr1	0
646		Jr1	0
647		Jr1	0
648		Jr1	0
649		Jr1	0
650		Jr1	0
651		Jr1	0
652		Jr1	0
653		Jr1	0
654		Jr1	0
655		Jr1	0
656		Jr1	0
657		Jr1	0
658		Jr1	0
659		Jr1	0
660		Jr1	0
661		Jr1	0
662		Jr1	0
663		Jr1	0
664		Jr1	0
666		Jr1	0
667		Jr1	0
668		Jr1	0
669		Jr1	0
670		Jr1	0
671		Jr1	0
672		Jr1	0
673		Jr1	0
674		Jr1	0
675		Jr1	0
676		Jr1	0
677		Jr1	0
678		Jr1	0
679		Jr1	0
680		Jr1	0
681		Jr1	0
682		Jr1	0
683		Jr1	0
684		Jr1	0
685		Jr1	0
686		Jr1	0
687		Jr1	0
688		Jr1	0
689		Jr1	0
690		Jr1	0
691		Jr1	0
692		Jr1	0
693		Jr1	0
694		Jr1	0
695		Jr1	0
696		Jr1	0
697		Jr1	0
698		Jr1	0
699		Jr1	0
700		Jr1	0
701		Jr1	0
702		Jr1	0
703		Jr1	0
704		Jr1	0
705		Jr1	0
706		Jr1	0
707		Jr1	0
708		Jr1	0
709		Jr1	0
710		Jr1	0
711		Jr1	0
712		Jr1	0
713		Jr1	0
714		Jr1	0
715		Jr1	0
716		Jr1	0
717		Jr1	0
718		Jr1	0
719		Jr1	0
720		Jr1	0
721		Jr1	0
722		Jr1	0
723		Jr1	0
724		Jr1	0
725		Jr1	0
726		Jr1	0
727		Jr1	0
728		Jr1	0
729		Jr1	0
730		Jr1	0
731		Jr1	0
732		Jr1	0
733		Jr1	0
734		Jr1	0
735		Jr1	0
736		Jr1	0
738		Jr1	0
739		Jr1	0
740		Jr1	0
741		Jr1	0
742		Jr1	0
743		Jr1	0
744		Jr1	0
745		Jr1	0
746		Jr1	0
747		Jr1	0
748		Jr1	0
749		Jr1	0
750		Jr1	0
751		Jr1	0
752		Jr1	0
753		Jr1	0
754		Jr1	0
755		Jr1	0
756		Jr1	0
757		Jr1	0
758		Jr1	0
759		Jr1	0
760		Jr1	0
761		Jr1	0
762		Jr1	0
763		Jr1	0
764		Jr1	0
766		Jr1	0
767		Jr1	0
769		Jr1	0
770		Jr1	0
771		Jr1	0
772		Jr1	0
773		Jr1	0
774		Jr1	0
775		Jr1	0
776		Jr1	0
[truncated: 13,204 more rows]
